# Supplementary material for: Wireless intravesical device for real-time bladder pressure measurement: Study of consecutive voiding in awake minipigs
Source: PLoS One. 2019 Dec 2;14(12):e0225821. doi: 10.1371/journal.pone.0225821 (PMC6886791; doi:10.1371/journal.pone.0225821)
Supplement: S2 File — (TXT) [file pone.0225821.s002.txt]

cm	Best Orientation	Worst Orientation
-18.0	20	12
-12.0	23	11
-6.0	25	10
0.0	26	6
6.0	25	10
12.0	23	11
18.0	20	12
