# Supplementary material for: Wireless intravesical device for real-time bladder pressure measurement: Study of consecutive voiding in awake minipigs
Source: PLoS One. 2019 Dec 2;14(12):e0225821. doi: 10.1371/journal.pone.0225821 (PMC6886791; doi:10.1371/journal.pone.0225821)
Supplement: S3 File — (ZIP) [file pone.0225821.s003.zip]

Archive with 7 entries (6 files):
- data1 fluid normal length.txt
- __MACOSX/
- __MACOSX/._data1 fluid normal length.txt
- data1 fluid reduce 0.5.txt
- __MACOSX/._data1 fluid reduce 0.5.txt
- data1 fluid reduce 1.txt
- __MACOSX/._data1 fluid reduce 1.txt
