# Supplementary material for: Wireless intravesical device for real-time bladder pressure measurement: Study of consecutive voiding in awake minipigs
Source: PLoS One. 2019 Dec 2;14(12):e0225821. doi: 10.1371/journal.pone.0225821 (PMC6886791; doi:10.1371/journal.pone.0225821)
Supplement: S3 File — (ZIP) [file pone.0225821.s003.zip › data1 fluid normal length.txt]

Long Name	Time Pill	Pressure Pill	Time BIOPAC	Pressure BIOPAC
Units	ms	mbar	ms	cm H2O
Comments	Time Pill	Pressure Pill	Time BIOPAC	Pressure BIOPAC
1	681	0.55	700	-0.0370884
2	791	0.5	800	-0.0370884
3	902	0.54	900	-0.0782697
4	1012	0.44	1000	-0.119451
5	1123	0.33	1100	-0.0782697
6	1233	0.15	1200	-0.0782697
7	1343	0.52	1300	-0.0370884
8	1454	0.31	1400	-0.0782697
9	1564	0.38	1500	-0.119451
10	1674	0.28	1600	-0.0782697
11	1785	0.17	1700	-0.160632
12	1895	0.4	1800	-0.0782697
13	2005	0.22	1900	-0.119451
14	2115	0.41	2000	-0.0782697
15	2226	0.47	2100	-0.0782697
16	2336	0.44	2200	-0.0782697
17	2446	0.55	2300	-0.0782697
18	2557	0.31	2400	-0.119451
19	2667	0.39	2500	-0.160632
20	2777	0.38	2600	-0.0782697
21	2888	0.51	2700	-0.0782697
22	2998	0.29	2800	-0.119451
23	3109	0.39	2900	-0.119451
24	3219	0.38	3000	-0.0782697
25	3329	0.07	3100	-0.0782697
26	3440	0.16	3200	0.00409299
27	3550	0.05	3300	0.0452743
28	3660	0.28	3400	0.0452743
29	3770	0.28	3500	0.0452743
30	3881	0.19	3600	0.00409299
31	3991	0.38	3700	0.0864557
32	4102	0.31	3800	-0.0370884
33	4212	0.28	3900	0.0452743
34	4322	0.34	4000	0.168818
35	4433	0.18	4100	0.0452743
36	4543	0.43	4200	0.0864557
37	4654	0.25	4300	0.00409299
38	4764	0.4	4400	0.0452743
39	4874	0.55	4500	0.168818
40	4985	0.26	4600	0.0452743
41	5095	0.3	4700	-0.0370884
42	5206	0.12	4800	0.0452743
43	5316	0.32	4900	0.0864557
44	5426	0.16	5000	0.0864557
45	5536	0.3	5100	0.0452743
46	5647	0.15	5200	0.0864557
47	5757	0.27	5300	0.00409299
48	5867	0.3	5400	-0.0370884
49	5978	0.14	5500	0.0864557
50	6088	0.13	5600	0.0452743
51	6198	0.27	5700	0.00409299
52	6309	0.24	5800	0.00409299
53	6419	0.38	5900	-0.0370884
54	6529	0.31	6000	-0.0370884
55	6639	0.34	6100	-0.0370884
56	6750	0.27	6200	-0.0782697
57	6860	-0.07	6300	0.00409299
58	6970	0.42	6400	-0.0370884
59	7081	0.24	6500	-0.0370884
60	7191	0.36	6600	-0.0782697
61	7302	0.12	6700	-0.0370884
62	7412	0.24	6800	-0.0782697
63	7522	0.1	6900	0.00409299
64	7633	0.35	7000	-0.119451
65	7743	0.12	7100	-0.0370884
66	7853	0.37	7200	0.00409299
67	7964	0.35	7300	0.0452743
68	8074	0.14	7400	0.00409299
69	8184	0.26	7500	-0.0782697
70	8294	0.37	7600	0.00409299
71	8405	0.4	7700	0.0452743
72	8515	0.27	7800	0.00409299
73	8625	0.18	7900	0.0452743
74	8736	0.17	8000	-0.0370884
75	8846	0.15	8100	0.0864557
76	8956	0.21	8200	0.0864557
77	9066	0.28	8300	0.0864557
78	9177	0.3	8400	0.127637
79	9287	0.18	8500	0.0864557
80	9397	0.28	8600	0.0452743
81	9508	0.34	8700	0.0452743
82	9618	0.24	8800	-0.0370884
83	9729	0.32	8900	0.00409299
84	9839	0.17	9000	0.0452743
85	9949	0.39	9100	0.0864557
86	10059	0.17	9200	0.0452743
87	10170	0.34	9300	0.00409299
88	10280	0.33	9400	0.21
89	10390	0.22	9500	0.0864557
90	10501	0.38	9600	0.0452743
91	10611	0.31	9700	0.0452743
92	10721	0.3	9800	0.00409299
93	10832	0.23	9900	0.00409299
94	10942	0.25	10000	0.0864557
95	11053	0.32	10100	0.0452743
96	11163	0.26	10200	0.127637
97	11273	0.43	10300	0.21
98	11384	0.34	10400	0.00409299
99	11494	0.39	10500	0.0864557
100	11605	0.21	10600	0.0864557
101	11715	0.39	10700	0.0452743
102	11825	0.4	10800	0.0452743
103	11936	0.52	10900	0.0864557
104	12046	0.4	11000	0.127637
105	12157	0.42	11100	0.0864557
106	12267	0.29	11200	0.0452743
107	12377	0.41	11300	0.0452743
108	12488	0.33	11400	0.168818
109	12598	0.3	11500	0.0864557
110	12708	0.31	11600	0.0452743
111	12819	0.23	11700	0.168818
112	12929	0.34	11800	0.0864557
113	13040	0.46	11900	0.127637
114	13150	0.42	12000	0.0864557
115	13260	0.52	12100	0.168818
116	13371	0.25	12200	0.127637
117	13481	0.28	12300	0.0452743
118	13591	0.43	12400	0.0452743
119	13702	0.66	12500	0.0452743
120	13812	0.38	12600	0.0864557
121	13922	0.31	12700	0.127637
122	14033	0.09	12800	0.0864557
123	14143	0.41	12900	0.0452743
124	14253	0.21	13000	0.0452743
125	14364	0.41	13100	0.127637
126	14474	0.4	13200	0.127637
127	14584	0.54	13300	0.0452743
128	14694	0.4	13400	0.0864557
129	14805	0.39	13500	-0.0370884
130	14915	0.23	13600	0.0452743
131	15026	0.4	13700	0.00409299
132	15136	0.43	13800	0.00409299
133	15246	0.44	13900	0.168818
134	15357	0.53	14000	0.00409299
135	15467	0.43	14100	0.0452743
136	15577	0.42	14200	0.0864557
137	15687	0.19	14300	0.0452743
138	15798	0.48	14400	-0.0370884
139	15908	0.3	14500	0.168818
140	16019	0.44	14600	0.127637
141	16129	0.4	14700	0.0864557
142	16239	0.55	14800	0.00409299
143	16350	0.45	14900	0.0864557
144	16460	0.47	15000	0.0452743
145	16570	0.34	15100	0.168818
146	16681	0.43	15200	0.0864557
147	16791	0.29	15300	-0.0370884
148	16901	0.34	15400	0.0864557
149	17012	0.42	15500	0.0452743
150	17122	0.43	15600	0.127637
151	17232	0.5	15700	0.168818
152	17343	0.48	15800	0.0452743
153	17453	0.42	15900	0.0452743
154	17563	0.21	16000	-0.0370884
155	17674	0.29	16100	0.0452743
156	17784	0.39	16200	0.00409299
157	17894	0.46	16300	0.0452743
158	18004	0.36	16400	0.168818
159	18115	0.45	16500	0.0864557
160	18225	0.38	16600	0.127637
161	18336	0.42	16700	0.00409299
162	18446	0.53	16800	0.0452743
163	18556	0.5	16900	0.0864557
164	18666	0.54	17000	0.0452743
165	18777	0.51	17100	0.00409299
166	18887	0.57	17200	0.0864557
167	18997	0.47	17300	0.0452743
168	19108	0.3	17400	0.0452743
169	19218	0.41	17500	0.127637
170	19328	0.42	17600	0.127637
171	19438	0.44	17700	0.0864557
172	19549	0.34	17800	0.0452743
173	19659	0.42	17900	0.0452743
174	19769	0.52	18000	0.0452743
175	19880	0.37	18100	0.0864557
176	19990	0.4	18200	0.00409299
177	20100	0.36	18300	0.127637
178	20211	0.33	18400	0.0452743
179	20321	0.33	18500	0.00409299
180	20431	0.53	18600	0.0452743
181	20541	0.48	18700	-0.0370884
182	20652	0.4	18800	0.0452743
183	20762	0.68	18900	-0.0370884
184	20872	0.31	19000	0.0864557
185	20983	0.32	19100	0.0864557
186	21093	0.21	19200	0.00409299
187	21203	0.34	19300	0.00409299
188	21313	0.37	19400	0.00409299
189	21423	0.22	19500	0.0864557
190	21534	0.44	19600	0.0452743
191	21644	0.34	19700	-0.0370884
192	21754	0.42	19800	0.0452743
193	21865	0.44	19900	0.0452743
194	21975	0.5	20000	0.00409299
195	22086	0.37	20100	0.0452743
196	22196	0.36	20200	0.0864557
197	22306	0.37	20300	0.0864557
198	22416	0.49	20400	0.00409299
199	22527	0.58	20500	0.0864557
200	22637	0.57	20600	0.127637
201	22748	0.45	20700	0.00409299
202	22858	0.16	20800	0.127637
203	22968	0.61	20900	0.0452743
204	23078	0.42	21000	0.0452743
205	23188	0.32	21100	0.0452743
206	23299	0.43	21200	0.0864557
207	23409	0.39	21300	-0.0370884
208	23519	0.42	21400	0.0864557
209	23630	0.45	21500	0.00409299
210	23740	0.52	21600	-0.0370884
211	23850	0.56	21700	0.0452743
212	23960	0.46	21800	0.00409299
213	24071	0.36	21900	0.0452743
214	24181	0.44	22000	0.0864557
215	24291	0.33	22100	0.00409299
216	24401	0.45	22200	-0.0782697
217	24512	0.34	22300	0.0452743
218	24622	0.52	22400	0.0452743
219	24732	0.54	22500	0.0452743
220	24843	0.33	22600	-0.0370884
221	24953	0.45	22700	0.0452743
222	25063	0.52	22800	0.0452743
223	25173	0.46	22900	0.0452743
224	25283	0.52	23000	-0.0370884
225	25393	0.45	23100	-0.0370884
226	25504	0.33	23200	0.00409299
227	25614	0.27	23300	0.0452743
228	25725	0.41	23400	-0.0370884
229	25835	0.42	23500	0.0452743
230	25945	0.19	23600	0.0452743
231	26055	0.54	23700	-0.0370884
232	26165	0.38	23800	0.0452743
233	26275	0.41	23900	0.0864557
234	26386	0.21	24000	0.0452743
235	26496	0.2	24100	-0.0782697
236	26606	0.22	24200	0.00409299
237	26717	0.3	24300	0.00409299
238	26827	0.36	24400	0.0452743
239	26937	0.42	24500	0.00409299
240	27048	0.43	24600	0.00409299
241	27158	0.56	24700	0.00409299
242	27269	0.49	24800	0.0452743
243	27379	0.55	24900	0.0864557
244	27489	0.26	25000	0.0452743
245	27599	0.54	25100	0.0452743
246	27710	0.41	25200	0.00409299
247	27821	0.45	25300	-0.0370884
248	27931	0.51	25400	0.00409299
249	28041	0.37	25500	0.0864557
250	28152	0.46	25600	0.00409299
251	28262	0.24	25700	0.0864557
252	28372	0.41	25800	0.00409299
253	28482	0.36	25900	0.0864557
254	28593	0.28	26000	0.0452743
255	28703	0.53	26100	-0.0782697
256	28813	0.28	26200	0.00409299
257	28924	0.55	26300	0.0452743
258	29034	0.3	26400	-0.0370884
259	29144	0.44	26500	0.00409299
260	29254	0.43	26600	-0.0370884
261	29365	0.47	26700	-0.0370884
262	29475	0.41	26800	-0.0782697
263	29585	0.36	26900	0.00409299
264	29695	0.46	27000	0.0452743
265	29806	0.36	27100	-0.0782697
266	29916	0.14	27200	0.00409299
267	30026	0.46	27300	0.127637
268	30137	0.51	27400	0.0864557
269	30247	0.43	27500	0.00409299
270	30357	0.36	27600	0.0452743
271	30468	0.47	27700	-0.0370884
272	30578	0.49	27800	0.00409299
273	30689	0.45	27900	-0.0782697
274	30799	0.31	28000	0.0864557
275	30910	0.47	28100	0.0452743
276	31020	0.37	28200	0.00409299
277	31130	0.6	28300	-0.0370884
278	31240	0.48	28400	-0.0782697
279	31351	0.35	28500	0.0864557
280	31461	0.25	28600	0.0452743
281	31571	0.44	28700	0.0452743
282	31681	0.26	28800	0.00409299
283	31792	0.24	28900	0.0452743
284	31902	0.28	29000	0.00409299
285	32013	0.48	29100	0.0864557
286	32123	0.42	29200	0.0452743
287	32234	0.35	29300	0.00409299
288	32344	0.23	29400	0.00409299
289	32454	0.53	29500	0.0864557
290	32565	0.24	29600	0.0452743
291	32675	0.26	29700	0.0864557
292	32785	0.36	29800	0.0452743
293	32896	0.42	29900	0.00409299
294	33006	0.29	30000	0.00409299
295	33116	0.35	30100	0.00409299
296	33227	0.38	30200	0.168818
297	33337	0.36	30300	0.0864557
298	33447	0.25	30400	-0.0370884
299	33558	0.42	30500	0.0452743
300	33668	0.21	30600	0.0452743
301	33778	0.28	30700	-0.0370884
302	33889	0.35	30800	-0.0370884
303	33999	0.47	30900	0.00409299
304	34110	0.44	31000	-0.0370884
305	34220	0.34	31100	0.0452743
306	34330	0.2	31200	-0.119451
307	34440	0.39	31300	0.00409299
308	34550	0.35	31400	-0.0782697
309	34661	0.45	31500	0.00409299
310	34771	0.28	31600	-0.0370884
311	34881	0.32	31700	0.00409299
312	34992	0.44	31800	0.0452743
313	35102	0.33	31900	-0.0370884
314	35212	0.53	32000	0.00409299
315	35323	0.41	32100	-0.0782697
316	35433	0.38	32200	0.00409299
317	35544	0.56	32300	0.00409299
318	35654	0.29	32400	-0.0370884
319	35764	0.38	32500	0.0452743
320	35875	0.41	32600	0.0452743
321	35985	0.34	32700	-0.0370884
322	36096	0.39	32800	0.00409299
323	36206	0.32	32900	0.0452743
324	36316	0.34	33000	0.00409299
325	36427	0.48	33100	-0.0782697
326	36537	0.44	33200	0.127637
327	36647	0.42	33300	-0.0782697
328	36758	0.48	33400	-0.0370884
329	36868	0.51	33500	0.0452743
330	36978	0.35	33600	0.0452743
331	37089	0.27	33700	0.00409299
332	37200	0.45	33800	-0.0782697
333	37310	0.38	33900	0.00409299
334	37420	0.3	34000	-0.0370884
335	37531	0.45	34100	0.0452743
336	37641	0.42	34200	-0.0370884
337	37752	0.39	34300	-0.119451
338	37862	0.37	34400	-0.0782697
339	37972	0.65	34500	-0.0370884
340	38083	0.46	34600	0.00409299
341	38193	0.15	34700	0.0864557
342	38303	0.48	34800	0.00409299
343	38414	0.25	34900	-0.0370884
344	38524	0.5	35000	-0.0782697
345	38634	0.3	35100	-0.119451
346	38745	0.67	35200	0.00409299
347	38855	0.35	35300	-0.0370884
348	38965	0.59	35400	0.00409299
349	39075	0.31	35500	0.0452743
350	39186	0.42	35600	0.0452743
351	39296	0.54	35700	0.0864557
352	39406	0.52	35800	-0.0370884
353	39516	0.55	35900	0.0452743
354	39627	0.46	36000	0.0452743
355	39737	0.42	36100	0.00409299
356	39848	0.33	36200	-0.0370884
357	39958	0.37	36300	0.00409299
358	40068	0.4	36400	-0.0370884
359	40179	0.3	36500	0.00409299
360	40289	0.44	36600	0.00409299
361	40399	0.5	36700	0.00409299
362	40510	0.36	36800	0.00409299
363	40620	0.51	36900	0.0452743
364	40731	0.42	37000	0.00409299
365	40841	0.42	37100	0.00409299
366	40952	0.44	37200	0.0452743
367	41062	0.42	37300	-0.0370884
368	41172	0.27	37400	-0.0782697
369	41283	0.57	37500	-0.0370884
370	41393	0.48	37600	0.00409299
371	41503	0.39	37700	0.0452743
372	41613	0.3	37800	0.0452743
373	41724	0.54	37900	0.00409299
374	41834	0.54	38000	-0.0370884
375	41945	0.32	38100	0.0864557
376	42055	0.26	38200	0.00409299
377	42165	0.42	38300	0.0452743
378	42276	0.33	38400	-0.0782697
379	42386	0.56	38500	-0.0370884
380	42496	0.33	38600	-0.0782697
381	42607	0.42	38700	0.00409299
382	42717	0.6	38800	0.00409299
383	42827	0.4	38900	-0.0782697
384	42938	0.42	39000	0.0864557
385	43048	0.58	39100	0.0452743
386	43158	0.27	39200	-0.0370884
387	43269	0.53	39300	0.00409299
388	43379	0.31	39400	0.00409299
389	43489	0.4	39500	-0.0782697
390	43600	0.47	39600	0.0452743
391	43710	0.45	39700	0.0452743
392	43820	0.5	39800	-0.0782697
393	43931	0.19	39900	-0.0370884
394	44041	0.49	40000	-0.0370884
395	44151	0.28	40100	0.0452743
396	44262	0.33	40200	0.0452743
397	44372	0.38	40300	-0.0782697
398	44482	0.52	40400	0.0864557
399	44593	0.41	40500	0.00409299
400	44703	0.36	40600	0.0452743
401	44814	0.43	40700	0.00409299
402	44924	0.25	40800	0.00409299
403	45034	0.5	40900	-0.0370884
404	45145	0.34	41000	0.0452743
405	45255	0.64	41100	0.0452743
406	45365	0.76	41200	0.127637
407	45476	0.68	41300	0.00409299
408	45586	0.68	41400	-0.0370884
409	45697	0.51	41500	0.0864557
410	45807	0.64	41600	0.0452743
411	45917	0.42	41700	0.00409299
412	46027	0.49	41800	0.00409299
413	46137	0.34	41900	-0.0782697
414	46248	0.28	42000	-0.0370884
415	46358	0.3	42100	-0.0370884
416	46469	0.4	42200	-0.0782697
417	46579	0.47	42300	0.00409299
418	46689	0.19	42400	-0.0782697
419	46800	0.21	42500	-0.0370884
420	46910	0.34	42600	-0.0370884
421	47020	0.37	42700	-0.0370884
422	47131	0.27	42800	-0.0370884
423	47241	0.3	42900	-0.0782697
424	47352	0.45	43000	-0.0782697
425	47462	0.21	43100	0.00409299
426	47572	0.42	43200	0.00409299
427	47682	0.41	43300	-0.0370884
428	47793	0.49	43400	-0.0370884
429	47903	0.39	43500	0.0864557
430	48014	0.28	43600	-0.0370884
431	48124	0.37	43700	-0.0782697
432	48234	0.43	43800	0.00409299
433	48344	0.44	43900	0.0452743
434	48455	0.28	44000	0.127637
435	48565	0.32	44100	-0.0370884
436	48675	0.36	44200	0.0864557
437	48786	0.33	44300	-0.0782697
438	48896	0.37	44400	0.00409299
439	49006	0.42	44500	-0.0370884
440	49116	0.35	44600	0.00409299
441	49227	0.38	44700	0.0864557
442	49337	0.32	44800	0.0864557
443	49447	0.6	44900	-0.0782697
444	49558	0.26	45000	0.0864557
445	49668	0.38	45100	-0.0782697
446	49779	0.4	45200	0.00409299
447	49889	0.43	45300	-0.0370884
448	49999	0.35	45400	0.00409299
449	50110	0.23	45500	0.0864557
450	50220	0.2	45600	0.00409299
451	50331	0.36	45700	0.0452743
452	50441	0.36	45800	0.0452743
453	50551	0.46	45900	0.0452743
454	50662	0.27	46000	0.00409299
455	50772	0.46	46100	0.0452743
456	50882	0.46	46200	0.00409299
457	50993	0.27	46300	0.0864557
458	51103	0.5	46400	0.0452743
459	51213	0.17	46500	0.00409299
460	51324	0.35	46600	0.0864557
461	51434	0.48	46700	-0.0370884
462	51545	0.37	46800	0.0452743
463	51655	0.33	46900	0.0864557
464	51765	0.46	47000	0.0452743
465	51876	0.37	47100	0.00409299
466	51986	0.33	47200	0.0452743
467	52096	0.32	47300	0.0864557
468	52207	0.34	47400	0.0452743
469	52317	0.48	47500	0.127637
470	52427	0.28	47600	0.00409299
471	52538	0.1	47700	0.00409299
472	52648	0.28	47800	-0.0782697
473	52759	0.33	47900	0.0452743
474	52869	0.27	48000	0.00409299
475	52979	0.42	48100	0.0452743
476	53089	0.27	48200	0.0452743
477	53200	0.24	48300	0.0452743
478	53310	0.42	48400	0.00409299
479	53421	0.29	48500	0.0452743
480	53531	0.16	48600	0.00409299
481	53641	0.21	48700	0.00409299
482	53751	0.32	48800	-0.0370884
483	53861	0.26	48900	0.00409299
484	53972	0.15	49000	-0.0370884
485	54082	0.2	49100	0.00409299
486	54193	0.31	49200	-0.0782697
487	54303	0.39	49300	0.0452743
488	54413	0.23	49400	0.0452743
489	54523	0.37	49500	0.127637
490	54634	0.39	49600	0.0864557
491	54744	0.37	49700	0.00409299
492	54854	0.2	49800	0.00409299
493	54965	0.17	49900	0.0452743
494	55075	0.26	50000	-0.0370884
495	55185	0.23	50100	0.0452743
496	55296	0.51	50200	0.00409299
497	55406	0.32	50300	0.00409299
498	55516	0.2	50400	-0.0370884
499	55627	0.13	50500	0.00409299
500	55737	0.19	50600	-0.0782697
501	55848	0.03	50700	-0.0370884
502	55958	0.26	50800	0.0864557
503	56068	0.17	50900	0.0452743
504	56178	0.48	51000	0.0452743
505	56289	0.23	51100	0.0452743
506	56399	0.41	51200	0.00409299
507	56509	0.38	51300	0.0452743
508	56620	0.36	51400	0.0864557
509	56730	0.22	51500	0.0864557
510	56840	0.24	51600	0.00409299
511	56951	0.17	51700	0.00409299
512	57061	0.36	51800	0.0864557
513	57171	0.27	51900	0.00409299
514	57282	0.1	52000	-0.0370884
515	57392	0.35	52100	0.0864557
516	57502	0.16	52200	0.00409299
517	57613	0.29	52300	0.0864557
518	57723	0.32	52400	0.0452743
519	57834	0.08	52500	0.0452743
520	57944	0.23	52600	0.0452743
521	58054	0.23	52700	0.0452743
522	58164	0.25	52800	0.0452743
523	58275	0.28	52900	0.0864557
524	58385	0.28	53000	0.0452743
525	58495	0.2	53100	-0.0370884
526	58606	0.22	53200	-0.0370884
527	58716	0.38	53300	0.0452743
528	58826	0.25	53400	-0.0370884
529	58937	0.36	53500	0.00409299
530	59047	0.1	53600	-0.0370884
531	59158	0.2	53700	0.127637
532	59268	0.33	53800	-0.0370884
533	59378	0.49	53900	0.0864557
534	59489	0.14	54000	0.0864557
535	59599	0.22	54100	0.00409299
536	59710	0.45	54200	0.0452743
537	59820	0.34	54300	0.00409299
538	59930	0.24	54400	-0.0370884
539	60041	0.24	54500	0.00409299
540	60151	0.14	54600	0.00409299
541	60261	0.38	54700	0.0452743
542	60372	0.22	54800	-0.0370884
543	60482	0.03	54900	0.00409299
544	60593	0.43	55000	0.0864557
545	60703	0.24	55100	0.00409299
546	60814	0.08	55200	0.0452743
547	60924	0.32	55300	0.0864557
548	61034	0.4	55400	0.0864557
549	61145	0	55500	0.00409299
550	61255	0.28	55600	0.00409299
551	61365	0.46	55700	0.00409299
552	61476	0.3	55800	-0.0370884
553	61586	0.05	55900	-0.0370884
554	61696	0.15	56000	0.0452743
555	61807	0.16	56100	-0.0370884
556	61917	0.32	56200	-0.0370884
557	62027	0.34	56300	0.0864557
558	62138	0.42	56400	0.00409299
559	62248	0.4	56500	-0.0370884
560	62358	0.19	56600	-0.0370884
561	62469	0.16	56700	-0.0370884
562	62579	0.32	56800	0.00409299
563	62689	0.36	56900	0.00409299
564	62800	0.27	57000	0.00409299
565	62910	0.39	57100	0.00409299
566	63020	0.28	57200	-0.0782697
567	63131	0.33	57300	-0.0370884
568	63241	0.02	57400	-0.0370884
569	63351	0.2	57500	0.0452743
570	63461	0.33	57600	0.0452743
571	63572	0.35	57700	0.0452743
572	63682	0.45	57800	0.00409299
573	63792	0.28	57900	-0.0370884
574	63903	0.21	58000	-0.0782697
575	64013	0.18	58100	-0.0370884
576	64123	0.33	58200	-0.0370884
577	64234	0.18	58300	-0.160632
578	64344	0.37	58400	-0.0782697
579	64455	0.16	58500	0.00409299
580	64565	0.19	58600	0.0452743
581	64675	0.39	58700	0.0452743
582	64786	0.38	58800	0.0452743
583	64896	0.19	58900	0.00409299
584	65006	0.33	59000	-0.0782697
585	65117	0.18	59100	0.00409299
586	65227	0.25	59200	0.0452743
587	65338	0.26	59300	0.0452743
588	65448	0.17	59400	-0.0370884
589	65558	0.47	59500	0.00409299
590	65669	0.24	59600	-0.0370884
591	65779	0.28	59700	0.00409299
592	65889	0.32	59800	-0.0370884
593	66000	0.28	59900	0.00409299
594	66110	0.34	60000	0.00409299
595	66220	0.36	60100	-0.0370884
596	66331	0.51	60200	-0.0370884
597	66441	0.5	60300	0.0452743
598	66551	0.31	60400	0.00409299
599	66662	0.51	60500	0.0864557
600	66772	0.43	60600	0.0452743
601	66882	0.39	60700	-0.0370884
602	66993	0.36	60800	0.0864557
603	67103	0.29	60900	0.00409299
604	67213	0.41	61000	-0.0370884
605	67324	0.31	61100	-0.160632
606	67434	0.24	61200	-0.0370884
607	67544	0.33	61300	0.00409299
608	67655	0.43	61400	-0.0370884
609	67765	0.44	61500	0.00409299
610	67875	0.47	61600	0.00409299
611	67985	0.45	61700	0.00409299
612	68096	0.47	61800	-0.119451
613	68206	0.38	61900	0.00409299
614	68316	0.53	62000	0.00409299
615	68426	0.51	62100	0.00409299
616	68537	0.44	62200	0.00409299
617	68647	0.61	62300	0.00409299
618	68757	0.63	62400	0.0452743
619	68867	0.63	62500	0.0452743
620	68978	0.48	62600	-0.0782697
621	69088	0.52	62700	-0.0370884
622	69198	0.48	62800	-0.0370884
623	69309	0.39	62900	0.0864557
624	69419	0.46	63000	-0.119451
625	69529	0.55	63100	0.0452743
626	69639	0.5	63200	0.0452743
627	69750	0.48	63300	0.0452743
628	69860	0.46	63400	-0.119451
629	69971	0.26	63500	0.00409299
630	70081	0.33	63600	0.00409299
631	70191	0.17	63700	0.00409299
632	70302	0.32	63800	0.00409299
633	70412	0.41	63900	0.0452743
634	70522	0.4	64000	0.00409299
635	70633	0.57	64100	-0.0782697
636	70743	0.39	64200	0.0864557
637	70853	0.55	64300	-0.0782697
638	70964	0.28	64400	0.00409299
639	71074	0.38	64500	0.0864557
640	71184	0.22	64600	-0.0370884
641	71295	0.31	64700	0.0452743
642	71405	0.16	64800	0.00409299
643	71515	0.38	64900	-0.0370884
644	71625	0.63	65000	0.0864557
645	71736	0.42	65100	-0.0370884
646	71846	0.41	65200	0.0864557
647	71957	0.43	65300	0.00409299
648	72067	0.41	65400	0.0864557
649	72177	0.3	65500	-0.0370884
650	72288	0.41	65600	0.0452743
651	72398	0.39	65700	0.0452743
652	72508	0.39	65800	0.00409299
653	72619	0.41	65900	0.0452743
654	72729	0.46	66000	0.0452743
655	72840	0.43	66100	-0.0370884
656	72950	0.28	66200	0.00409299
657	73060	0.43	66300	0.0452743
658	73171	0.55	66400	0.00409299
659	73281	0.36	66500	0.00409299
660	73391	0.38	66600	0.0864557
661	73501	0.36	66700	0.0452743
662	73612	0.52	66800	0.0452743
663	73722	0.52	66900	0.00409299
664	73832	0.53	67000	-0.0370884
665	73943	0.59	67100	0.0452743
666	74053	0.78	67200	-0.0370884
667	74163	1.11	67300	0.00409299
668	74273	1.33	67400	0.0452743
669	74384	1.35	67500	-0.0370884
670	74494	1.39	67600	0.0864557
671	74604	1.72	67700	0.0452743
672	74714	2.09	67800	0.0452743
673	74824	2.39	67900	0.00409299
674	74935	2.32	68000	0.0452743
675	75045	2.76	68100	0.0452743
676	75156	2.99	68200	0.00409299
677	75266	2.93	68300	0.0452743
678	75376	3.25	68400	0.00409299
679	75486	3.63	68500	0.127637
680	75596	3.75	68600	0.00409299
681	75707	4.08	68700	0.0864557
682	75817	4.13	68800	-0.0782697
683	75927	4.45	68900	-0.0370884
684	76038	4.55	69000	0.0864557
685	76148	4.79	69100	0.0864557
686	76259	5.13	69200	0.00409299
687	76369	5.43	69300	0.127637
688	76479	5.4	69400	-0.0782697
689	76589	5.7	69500	-0.0370884
690	76699	5.7	69600	0.0452743
691	76809	5.99	69700	-0.0782697
692	76919	6.34	69800	0.0864557
693	77029	6.34	69900	-0.0370884
694	77139	6.27	70000	0.0864557
695	77250	6.58	70100	0.0452743
696	77360	6.72	70200	0.0864557
697	77470	6.97	70300	-0.0370884
698	77580	6.88	70400	0.00409299
699	77690	7.09	70500	0.0452743
700	77800	6.8	70600	-0.0370884
701	77911	7.17	70700	0.00409299
702	78021	7.12	70800	0.0864557
703	78131	7.22	70900	0.00409299
704	78241	7.24	71000	0.00409299
705	78351	7.22	71100	0.00409299
706	78462	7.25	71200	0.0864557
707	78572	7.37	71300	0.0864557
708	78682	7.33	71400	0.00409299
709	78792	7.32	71500	0.00409299
710	78902	7.37	71600	0.0452743
711	79012	7.61	71700	0.0864557
712	79123	7.36	71800	0.0864557
713	79233	7.83	71900	0.127637
714	79343	7.73	72000	0.0452743
715	79453	7.87	72100	0.00409299
716	79564	8.19	72200	0.0452743
717	79674	8.26	72300	0.00409299
718	79784	8.43	72400	0.00409299
719	79894	8.67	72500	0.0864557
720	80005	8.95	72600	0.0452743
721	80115	9.07	72700	0.00409299
722	80225	9.06	72800	0.168818
723	80335	9.26	72900	0.00409299
724	80445	9.3	73000	0.00409299
725	80555	9.3	73100	0.0864557
726	80666	9.54	73200	0.0452743
727	80776	9.62	73300	0.127637
728	80886	9.44	73400	0.292362
729	80997	9.5	73500	0.292362
730	81107	9.66	73600	0.498269
731	81217	9.72	73700	0.662995
732	81327	9.67	73800	0.745357
733	81438	9.68	73900	0.951264
734	81548	9.74	74000	1.11599
735	81658	9.43	74100	1.19835
736	81768	9.79	74200	1.36308
737	81879	9.99	74300	1.65135
738	81989	9.79	74400	1.73371
739	82099	9.81	74500	2.06316
740	82209	9.9	74600	2.14552
741	82320	9.83	74700	2.35143
742	82430	9.69	74800	2.6397
743	82540	9.87	74900	2.80443
744	82650	9.91	75000	3.01033
745	82761	9.72	75100	3.17506
746	82871	9.86	75200	3.38096
747	82981	9.82	75300	3.66923
748	83091	9.8	75400	3.91632
749	83201	9.9	75500	3.99868
750	83312	9.87	75600	4.32814
751	83422	10.12	75700	4.49286
752	83532	9.91	75800	4.69877
753	83642	9.96	75900	4.82231
754	83752	9.97	76000	5.11058
755	83862	10.12	76100	5.31649
756	83973	10.19	76200	5.52239
757	84083	10.24	76300	5.64594
758	84193	10.07	76400	5.85185
759	84303	10.2	76500	5.97539
760	84413	10.01	76600	6.14012
761	84524	10.11	76700	6.3872
762	84634	9.99	76800	6.3872
763	84744	10.02	76900	6.51075
764	84855	10.01	77000	6.59311
765	84965	10.16	77100	6.67547
766	85075	10.14	77200	6.75784
767	85185	10.05	77300	6.88138
768	85296	10.27	77400	6.96374
769	85406	10	77500	6.96374
770	85517	10.37	77600	6.96374
771	85627	10.32	77700	7.0461
772	85737	10.2	77800	7.16965
773	85847	10.36	77900	7.25201
774	85958	10.08	78000	7.21083
775	86068	10.18	78100	7.21083
776	86178	10.13	78200	7.21083
777	86288	10.24	78300	7.29319
778	86399	10.04	78400	7.41674
779	86509	10.22	78500	7.33437
780	86619	10.15	78600	7.33437
781	86729	10.32	78700	7.41674
782	86839	10.13	78800	7.62264
783	86950	10.02	78900	7.62264
784	87060	10.1	79000	7.86973
785	87170	10.07	79100	7.91091
786	87280	10.09	79200	8.07564
787	87390	10.06	79300	8.24036
788	87501	9.91	79400	8.36391
789	87611	10	79500	8.52863
790	87721	9.96	79600	8.56982
791	87831	9.94	79700	8.77572
792	87941	10.04	79800	8.98163
793	88051	10.25	79900	9.02281
794	88161	10.16	80000	9.14635
795	88272	10.33	80100	9.10517
796	88382	10.03	80200	9.22872
797	88492	9.99	80300	9.18754
798	88602	10.17	80400	9.31108
799	88712	9.84	80500	9.35226
800	88822	9.79	80600	9.43462
801	88933	9.78	80700	9.39344
802	89043	9.93	80800	9.35226
803	89153	9.8	80900	9.39344
804	89263	9.92	81000	9.59935
805	89373	9.86	81100	9.47581
806	89483	10.04	81200	9.39344
807	89594	10.12	81300	9.10517
808	89704	10.1	81400	9.31108
809	89814	10.22	81500	9.39344
810	89924	10.33	81600	9.35226
811	90034	10.14	81700	9.39344
812	90144	10.1	81800	9.22872
813	90254	9.99	81900	9.2699
814	90364	10.26	82000	9.35226
815	90474	10.04	82100	9.39344
816	90585	10.04	82200	9.39344
817	90695	10.12	82300	9.39344
818	90806	10.06	82400	9.39344
819	90916	10.12	82500	9.39344
820	91026	10.15	82600	9.51699
821	91136	10.14	82700	9.51699
822	91247	9.89	82800	9.51699
823	91357	9.96	82900	9.55817
824	91467	9.76	83000	9.55817
825	91578	10.08	83100	9.47581
826	91688	10.2	83200	9.64053
827	91798	9.97	83300	9.68171
828	91908	10.08	83400	9.72289
829	92019	9.85	83500	9.64053
830	92129	10.06	83600	9.59935
831	92240	9.92	83700	9.64053
832	92350	10.03	83800	9.64053
833	92460	9.95	83900	9.64053
834	92571	9.94	84000	9.68171
835	92681	10.16	84100	9.68171
836	92791	10.01	84200	9.72289
837	92902	9.91	84300	9.80526
838	93012	9.83	84400	9.68171
839	93122	9.91	84500	9.76407
840	93232	9.91	84600	9.80526
841	93343	9.8	84700	9.68171
842	93453	9.77	84800	9.68171
843	93564	9.91	84900	9.64053
844	93674	9.91	85000	9.72289
845	93784	9.74	85100	9.80526
846	93895	9.92	85200	9.72289
847	94005	10.04	85300	9.76407
848	94115	10.05	85400	9.68171
849	94226	10.02	85500	9.68171
850	94336	10.03	85600	9.68171
851	94446	9.71	85700	9.76407
852	94556	9.87	85800	9.76407
853	94667	9.82	85900	9.80526
854	94777	9.96	86000	9.68171
855	94887	10.04	86100	9.76407
856	94997	9.95	86200	9.72289
857	95108	9.9	86300	9.76407
858	95218	9.74	86400	9.68171
859	95328	9.89	86500	9.64053
860	95439	9.87	86600	9.68171
861	95549	9.88	86700	9.64053
862	95659	9.86	86800	9.68171
863	95769	9.85	86900	9.72289
864	95879	9.92	87000	9.59935
865	95989	9.68	87100	9.68171
866	96100	9.96	87200	9.59935
867	96210	9.82	87300	9.55817
868	96320	10.06	87400	9.55817
869	96430	9.94	87500	9.64053
870	96540	10.01	87600	9.59935
871	96650	10.07	87700	9.47581
872	96761	9.93	87800	9.55817
873	96871	9.89	87900	9.64053
874	96981	9.98	88000	9.55817
875	97091	9.95	88100	9.64053
876	97202	9.95	88200	9.43462
877	97312	9.77	88300	9.47581
878	97422	9.86	88400	9.43462
879	97532	9.97	88500	9.2699
880	97643	9.85	88600	9.39344
881	97753	9.96	88700	9.35226
882	97863	9.89	88800	9.43462
883	97974	9.81	88900	9.47581
884	98084	9.92	89000	9.43462
885	98194	10.08	89100	9.59935
886	98304	9.93	89200	9.68171
887	98414	9.9	89300	9.68171
888	98524	10.01	89400	9.72289
889	98635	10.05	89500	9.76407
890	98745	9.9	89600	9.51699
891	98855	9.97	89700	9.59935
892	98966	10.08	89800	9.64053
893	99076	10.03	89900	9.55817
894	99186	10.17	90000	9.59935
895	99296	9.91	90100	9.55817
896	99406	10.18	90200	9.47581
897	99517	9.8	90300	9.47581
898	99627	9.93	90400	9.39344
899	99737	9.78	90500	9.39344
900	99847	9.88	90600	9.39344
901	99958	9.95	90700	9.35226
902	100068	9.87	90800	9.18754
903	100178	9.98	90900	9.22872
904	100288	9.73	91000	9.35226
905	100398	9.96	91100	9.35226
906	100509	9.79	91200	9.43462
907	100619	9.71	91300	9.47581
908	100729	9.7	91400	9.47581
909	100839	9.77	91500	9.47581
910	100949	9.98	91600	9.59935
911	101059	9.93	91700	9.68171
912	101170	10.04	91800	9.64053
913	101280	9.89	91900	9.55817
914	101390	9.91	92000	9.59935
915	101500	9.95	92100	9.76407
916	101611	9.97	92200	9.64053
917	101721	9.89	92300	9.76407
918	101831	9.76	92400	9.72289
919	101942	9.98	92500	9.68171
920	102052	9.86	92600	9.76407
921	102162	9.98	92700	9.68171
922	102272	9.97	92800	9.59935
923	102382	9.87	92900	9.68171
924	102492	10.06	93000	9.51699
925	102603	9.9	93100	9.55817
926	102713	10.01	93200	9.55817
927	102823	9.94	93300	9.59935
928	102933	9.8	93400	9.51699
929	103044	9.83	93500	9.59935
930	103154	9.98	93600	9.59935
931	103264	9.94	93700	9.39344
932	103374	9.96	93800	9.39344
933	103485	10.07	93900	9.43462
934	103595	10.06	94000	9.35226
935	103705	9.88	94100	9.39344
936	103815	9.81	94200	9.39344
937	103926	9.99	94300	9.43462
938	104036	10.07	94400	9.43462
939	104146	9.91	94500	9.43462
940	104256	10	94600	9.51699
941	104366	9.85	94700	9.64053
942	104477	10.03	94800	9.59935
943	104587	9.92	94900	9.72289
944	104697	9.77	95000	9.59935
945	104807	10.01	95100	9.76407
946	104917	9.91	95200	9.72289
947	105027	10.06	95300	9.84644
948	105137	10	95400	9.88762
949	105247	9.94	95500	9.88762
950	105358	9.98	95600	9.84644
951	105468	9.95	95700	9.80526
952	105578	10.05	95800	9.9288
953	105688	9.81	95900	9.88762
954	105798	10.02	96000	9.9288
955	105908	9.94	96100	9.96998
956	106019	9.89	96200	9.9288
957	106129	9.93	96300	9.9288
958	106239	10.05	96400	9.88762
959	106349	9.82	96500	9.88762
960	106460	9.95	96600	9.96998
961	106570	9.87	96700	9.80526
962	106680	9.87	96800	9.96998
963	106790	9.8	96900	9.88762
964	106900	9.94	97000	9.9288
965	107011	9.72	97100	9.96998
966	107121	9.88	97200	9.84644
967	107232	9.96	97300	9.88762
968	107342	9.74	97400	9.9288
969	107452	9.91	97500	9.88762
970	107562	10.05	97600	9.96998
971	107672	9.7	97700	9.9288
972	107783	9.91	97800	9.88762
973	107893	9.87	97900	9.96998
974	108003	9.7	98000	9.84644
975	108113	9.83	98100	9.88762
976	108223	9.81	98200	9.88762
977	108333	10.03	98300	9.84644
978	108444	9.87	98400	9.84644
979	108554	10.02	98500	9.9288
980	108664	9.86	98600	9.76407
981	108775	9.96	98700	9.84644
982	108885	9.81	98800	9.84644
983	108995	10.14	98900	9.84644
984	109105	9.97	99000	9.80526
985	109215	9.83	99100	9.84644
986	109326	9.8	99200	9.80526
987	109436	9.92	99300	9.88762
988	109546	9.77	99400	9.9288
989	109656	10.08	99500	9.76407
990	109766	9.99	99600	9.80526
991	109877	9.97	99700	9.80526
992	109987	9.94	99800	9.76407
993	110097	10.01	99900	9.80526
994	110207	9.68	100000	9.84644
995	110317	10.02	100100	9.88762
996	110427	9.93	100200	9.84644
997	110538	10.02	100300	9.80526
998	110648	9.79	100400	9.84644
999	110758	9.99	100500	9.84644
1000	110868	9.84	100600	9.76407
1001	110978	9.85	100700	9.72289
1002	111089	9.7	100800	9.84644
1003	111199	9.91	100900	9.80526
1004	111309	9.83	101000	9.84644
1005	111420	9.88	101100	9.84644
1006	111530	9.78	101200	9.88762
1007	111640	9.78	101300	9.76407
1008	111750	9.81	101400	9.84644
1009	111861	9.94	101500	9.80526
1010	111971	9.9	101600	9.84644
1011	112081	9.91	101700	9.84644
1012	112191	9.86	101800	9.84644
1013	112301	9.95	101900	9.76407
1014	112411	9.83	102000	9.88762
1015	112522	9.85	102100	9.76407
1016	112632	10	102200	9.84644
1017	112742	9.83	102300	9.80526
1018	112852	9.84	102400	9.9288
1019	112963	9.79	102500	9.84644
1020	113073	9.64	102600	9.88762
1021	113183	9.88	102700	9.88762
1022	113293	9.96	102800	9.80526
1023	113403	9.96	102900	9.84644
1024	113514	9.94	103000	9.72289
1025	113624	9.86	103100	9.88762
1026	113734	9.96	103200	9.9288
1027	113844	9.91	103300	9.9288
1028	113955	9.84	103400	9.9288
1029	114065	9.79	103500	9.76407
1030	114175	10	103600	9.80526
1031	114285	9.94	103700	9.88762
1032	114395	9.74	103800	9.76407
1033	114506	9.99	103900	9.76407
1034	114616	9.91	104000	9.80526
1035	114726	10.01	104100	9.76407
1036	114836	9.95	104200	9.88762
1037	114946	9.79	104300	9.9288
1038	115056	9.98	104400	9.88762
1039	115167	10.11	104500	9.88762
1040	115277	9.84	104600	9.84644
1041	115387	9.85	104700	9.9288
1042	115497	10.11	104800	9.84644
1043	115607	9.77	104900	9.84644
1044	115717	10	105000	9.84644
1045	115827	10.03	105100	9.9288
1046	115938	9.85	105200	9.80526
1047	116048	10	105300	9.76407
1048	116158	9.8	105400	9.80526
1049	116268	10.04	105500	9.80526
1050	116378	9.71	105600	9.80526
1051	116488	9.63	105700	9.80526
1052	116598	9.85	105800	9.84644
1053	116709	9.66	105900	9.80526
1054	116819	9.88	106000	9.80526
1055	116929	9.78	106100	9.72289
1056	117040	9.74	106200	9.76407
1057	117150	9.91	106300	9.76407
1058	117260	10.12	106400	9.80526
1059	117370	9.58	106500	9.84644
1060	117480	9.88	106600	9.84644
1061	117590	9.67	106700	9.84644
1062	117700	9.54	106800	9.80526
1063	117811	9.85	106900	9.80526
1064	117921	9.77	107000	9.80526
1065	118031	9.77	107100	9.76407
1066	118141	9.75	107200	9.84644
1067	118252	9.88	107300	9.76407
1068	118362	9.7	107400	9.76407
1069	118472	9.81	107500	9.72289
1070	118583	9.93	107600	9.80526
1071	118693	10.18	107700	9.88762
1072	118803	9.88	107800	9.80526
1073	118914	10.06	107900	9.72289
1074	119024	9.86	108000	9.80526
1075	119134	9.99	108100	9.76407
1076	119244	9.9	108200	9.80526
1077	119355	9.94	108300	9.76407
1078	119465	9.68	108400	9.84644
1079	119575	9.75	108500	9.80526
1080	119685	9.96	108600	9.84644
1081	119795	9.7	108700	9.84644
1082	119906	9.82	108800	9.80526
1083	120016	9.89	108900	9.9288
1084	120126	9.75	109000	9.76407
1085	120237	9.95	109100	9.84644
1086	120347	9.65	109200	9.88762
1087	120457	9.82	109300	9.88762
1088	120567	9.82	109400	9.80526
1089	120677	9.75	109500	9.80526
1090	120787	9.79	109600	9.76407
1091	120898	9.84	109700	9.84644
1092	121008	10.04	109800	9.80526
1093	121118	9.7	109900	9.84644
1094	121229	9.82	110000	9.80526
1095	121339	9.81	110100	9.80526
1096	121449	9.85	110200	9.80526
1097	121559	9.76	110300	9.84644
1098	121670	9.97	110400	9.88762
1099	121780	9.72	110500	9.84644
1100	121890	9.9	110600	9.76407
1101	122000	9.73	110700	9.9288
1102	122110	9.85	110800	9.76407
1103	122221	9.9	110900	9.80526
1104	122331	9.81	111000	9.80526
1105	122441	9.91	111100	9.76407
1106	122551	9.73	111200	9.72289
1107	122661	9.91	111300	9.84644
1108	122772	9.63	111400	9.80526
1109	122882	9.83	111500	9.80526
1110	122993	10.02	111600	9.88762
1111	123103	9.74	111700	9.68171
1112	123213	9.92	111800	9.84644
1113	123323	9.83	111900	9.76407
1114	123433	9.74	112000	9.80526
1115	123543	9.92	112100	9.80526
1116	123654	10.07	112200	9.72289
1117	123764	9.85	112300	9.80526
1118	123874	9.81	112400	9.80526
1119	123984	9.97	112500	9.76407
1120	124094	9.76	112600	9.88762
1121	124204	9.68	112700	9.76407
1122	124315	9.92	112800	9.76407
1123	124425	9.84	112900	9.88762
1124	124535	9.81	113000	9.76407
1125	124646	10.03	113100	9.80526
1126	124756	10	113200	9.76407
1127	124866	9.89	113300	9.76407
1128	124977	9.89	113400	9.76407
1129	125087	9.84	113500	9.76407
1130	125197	9.76	113600	9.88762
1131	125307	9.6	113700	9.68171
1132	125418	10.03	113800	9.88762
1133	125528	9.9	113900	9.80526
1134	125638	9.94	114000	9.64053
1135	125749	9.94	114100	9.84644
1136	125859	9.87	114200	9.84644
1137	125969	9.88	114300	9.76407
1138	126080	9.85	114400	9.88762
1139	126190	9.96	114500	9.80526
1140	126300	9.73	114600	9.84644
1141	126410	9.75	114700	9.80526
1142	126521	9.67	114800	9.80526
1143	126631	9.85	114900	9.80526
1144	126741	9.72	115000	9.84644
1145	126852	9.83	115100	9.84644
1146	126962	9.88	115200	9.84644
1147	127072	9.97	115300	9.76407
1148	127183	9.71	115400	9.80526
1149	127293	9.9	115500	9.76407
1150	127403	9.9	115600	9.76407
1151	127513	9.82	115700	9.80526
1152	127624	9.73	115800	9.80526
1153	127734	9.93	115900	9.76407
1154	127844	9.78	116000	9.72289
1155	127954	9.8	116100	9.76407
1156	128065	9.81	116200	9.72289
1157	128175	9.87	116300	9.72289
1158	128286	9.65	116400	9.76407
1159	128396	9.86	116500	9.84644
1160	128506	9.84	116600	9.76407
1161	128616	9.92	116700	9.88762
1162	128726	9.68	116800	9.76407
1163	128837	9.82	116900	9.72289
1164	128947	9.96	117000	9.76407
1165	129057	9.97	117100	9.76407
1166	129168	9.87	117200	9.88762
1167	129278	9.92	117300	9.88762
1168	129388	10	117400	9.76407
1169	129498	9.79	117500	9.84644
1170	129608	9.64	117600	9.76407
1171	129719	9.7	117700	9.80526
1172	129829	9.68	117800	9.72289
1173	129939	9.74	117900	9.80526
1174	130049	9.78	118000	9.76407
1175	130159	10.01	118100	9.76407
1176	130270	9.88	118200	9.80526
1177	130380	10.04	118300	9.72289
1178	130490	9.9	118400	9.88762
1179	130600	10.04	118500	9.76407
1180	130710	10	118600	9.72289
1181	130820	9.76	118700	9.76407
1182	130931	9.93	118800	9.80526
1183	131041	9.95	118900	9.68171
1184	131152	9.94	119000	9.76407
1185	131262	9.96	119100	9.76407
1186	131372	9.9	119200	9.76407
1187	131482	9.83	119300	9.64053
1188	131593	9.87	119400	9.76407
1189	131703	9.81	119500	9.84644
1190	131813	9.97	119600	9.80526
1191	131924	10	119700	9.80526
1192	132034	9.99	119800	9.84644
1193	132144	9.87	119900	9.76407
1194	132255	10.06	120000	9.80526
1195	132365	9.78	120100	9.88762
1196	132475	9.86	120200	9.80526
1197	132585	9.87	120300	9.72289
1198	132696	9.77	120400	9.80526
1199	132806	9.94	120500	9.68171
1200	132916	9.8	120600	9.76407
1201	133027	9.77	120700	9.72289
1202	133137	9.82	120800	9.76407
1203	133247	10.07	120900	9.72289
1204	133358	9.9	121000	9.72289
1205	133468	9.92	121100	9.80526
1206	133578	9.97	121200	9.76407
1207	133689	10.02	121300	9.88762
1208	133799	9.84	121400	9.76407
1209	133909	9.94	121500	9.72289
1210	134019	9.93	121600	9.76407
1211	134130	9.84	121700	9.76407
1212	134240	9.9	121800	9.76407
1213	134350	9.79	121900	9.76407
1214	134460	9.87	122000	9.80526
1215	134571	9.84	122100	9.84644
1216	134681	10.04	122200	9.80526
1217	134791	10.06	122300	9.76407
1218	134902	9.97	122400	9.68171
1219	135012	9.63	122500	9.76407
1220	135122	9.87	122600	9.84644
1221	135233	9.91	122700	9.72289
1222	135343	10	122800	9.76407
1223	135453	9.86	122900	9.72289
1224	135563	9.78	123000	9.84644
1225	135674	9.9	123100	9.80526
1226	135784	9.81	123200	9.72289
1227	135894	10.01	123300	9.80526
1228	136004	10	123400	9.88762
1229	136115	9.87	123500	9.9288
1230	136225	10.03	123600	9.76407
1231	136335	10.04	123700	9.80526
1232	136445	9.76	123800	9.80526
1233	136556	9.99	123900	9.84644
1234	136666	9.87	124000	9.68171
1235	136776	9.85	124100	9.76407
1236	136887	9.8	124200	9.88762
1237	136997	9.92	124300	9.76407
1238	137107	9.98	124400	9.72289
1239	137218	9.88	124500	9.76407
1240	137328	10.06	124600	9.76407
1241	137438	9.74	124700	9.80526
1242	137548	9.9	124800	9.76407
1243	137658	9.75	124900	9.84644
1244	137768	9.67	125000	9.76407
1245	137879	10.01	125100	9.84644
1246	137989	9.91	125200	9.84644
1247	138099	9.82	125300	9.72289
1248	138210	9.97	125400	9.76407
1249	138320	10	125500	9.84644
1250	138430	9.89	125600	9.76407
1251	138541	10.05	125700	9.84644
1252	138651	9.85	125800	9.80526
1253	138761	9.99	125900	9.76407
1254	138872	9.93	126000	9.84644
1255	138982	9.92	126100	9.76407
1256	139092	9.85	126200	9.68171
1257	139203	9.83	126300	9.76407
1258	139313	9.98	126400	9.76407
1259	139424	10.06	126500	9.80526
1260	139534	9.83	126600	9.72289
1261	139644	9.86	126700	9.76407
1262	139755	9.88	126800	9.84644
1263	139865	9.71	126900	9.76407
1264	139975	9.76	127000	9.76407
1265	140085	9.94	127100	9.76407
1266	140195	9.7	127200	9.80526
1267	140306	9.83	127300	9.68171
1268	140416	9.81	127400	9.76407
1269	140526	9.85	127500	9.72289
1270	140636	9.92	127600	9.72289
1271	140747	9.9	127700	9.84644
1272	140857	9.77	127800	9.80526
1273	140967	9.84	127900	9.84644
1274	141078	9.83	128000	9.76407
1275	141188	9.85	128100	9.80526
1276	141298	9.94	128200	9.76407
1277	141408	9.94	128300	9.80526
1278	141519	9.81	128400	9.76407
1279	141629	9.87	128500	9.80526
1280	141739	9.67	128600	9.9288
1281	141849	9.89	128700	9.72289
1282	141960	9.84	128800	9.80526
1283	142070	9.78	128900	9.72289
1284	142181	9.91	129000	9.84644
1285	142291	9.9	129100	9.76407
1286	142401	9.76	129200	9.80526
1287	142512	10.16	129300	9.68171
1288	142622	9.99	129400	9.84644
1289	142732	9.91	129500	9.72289
1290	142843	9.88	129600	9.88762
1291	142953	9.72	129700	9.76407
1292	143063	9.74	129800	9.72289
1293	143173	9.9	129900	9.76407
1294	143284	9.93	130000	9.76407
1295	143394	9.95	130100	9.84644
1296	143504	10.02	130200	9.84644
1297	143615	9.84	130300	9.80526
1298	143725	9.94	130400	9.84644
1299	143835	9.85	130500	9.80526
1300	143945	9.84	130600	9.68171
1301	144055	9.83	130700	9.76407
1302	144165	9.84	130800	9.80526
1303	144276	9.93	130900	9.76407
1304	144386	9.74	131000	9.76407
1305	144496	9.92	131100	9.76407
1306	144606	9.86	131200	9.76407
1307	144716	9.97	131300	9.80526
1308	144827	9.76	131400	9.72289
1309	144937	9.89	131500	9.84644
1310	145047	10.12	131600	9.80526
1311	145158	9.69	131700	9.80526
1312	145268	9.94	131800	9.80526
1313	145378	9.98	131900	9.72289
1314	145489	9.8	132000	9.76407
1315	145599	9.84	132100	9.84644
1316	145709	9.86	132200	9.76407
1317	145819	9.87	132300	9.76407
1318	145929	9.86	132400	9.76407
1319	146039	9.81	132500	9.84644
1320	146149	9.9	132600	9.80526
1321	146260	9.87	132700	9.76407
1322	146370	9.71	132800	9.84644
1323	146480	10.13	132900	9.76407
1324	146590	9.83	133000	9.80526
1325	146701	9.93	133100	9.76407
1326	146811	10.02	133200	9.76407
1327	146921	9.78	133300	9.72289
1328	147032	9.74	133400	9.76407
1329	147142	9.73	133500	9.72289
1330	147252	9.98	133600	9.84644
1331	147362	10	133700	9.76407
1332	147473	9.76	133800	9.76407
1333	147583	9.79	133900	9.84644
1334	147693	9.58	134000	9.88762
1335	147803	9.79	134100	9.72289
1336	147913	9.98	134200	9.80526
1337	148023	9.87	134300	9.84644
1338	148133	9.94	134400	9.76407
1339	148244	9.79	134500	9.72289
1340	148354	9.83	134600	9.80526
1341	148464	9.94	134700	9.80526
1342	148575	9.93	134800	9.76407
1343	148685	9.97	134900	9.88762
1344	148795	9.71	135000	9.76407
1345	148906	9.71	135100	9.72289
1346	149016	10	135200	9.76407
1347	149126	10.01	135300	9.84644
1348	149236	9.86	135400	9.72289
1349	149347	9.87	135500	9.84644
1350	149457	9.97	135600	9.80526
1351	149567	9.92	135700	9.88762
1352	149677	9.88	135800	9.80526
1353	149788	9.95	135900	9.84644
1354	149898	9.81	136000	9.80526
1355	150008	9.89	136100	9.76407
1356	150119	9.87	136200	9.84644
1357	150229	9.98	136300	9.88762
1358	150340	9.92	136400	9.84644
1359	150450	9.85	136500	9.76407
1360	150560	9.9	136600	9.76407
1361	150670	9.53	136700	9.76407
1362	150780	9.84	136800	9.76407
1363	150891	9.76	136900	9.76407
1364	151001	9.88	137000	9.80526
1365	151111	9.96	137100	9.76407
1366	151222	9.72	137200	9.76407
1367	151332	10.05	137300	9.76407
1368	151442	9.98	137400	9.76407
1369	151552	9.89	137500	9.68171
1370	151663	9.87	137600	9.80526
1371	151773	9.86	137700	9.72289
1372	151883	10.09	137800	9.84644
1373	151993	9.68	137900	9.76407
1374	152104	9.82	138000	9.80526
1375	152214	9.84	138100	9.84644
1376	152324	9.95	138200	9.76407
1377	152434	9.7	138300	9.84644
1378	152545	10.18	138400	9.76407
1379	152655	10.01	138500	9.84644
1380	152765	9.86	138600	9.72289
1381	152875	9.81	138700	9.72289
1382	152986	9.99	138800	9.72289
1383	153096	9.81	138900	9.84644
1384	153206	9.96	139000	9.76407
1385	153317	10.04	139100	9.80526
1386	153427	9.87	139200	9.80526
1387	153537	9.94	139300	9.76407
1388	153647	9.74	139400	9.80526
1389	153757	9.91	139500	9.72289
1390	153868	9.97	139600	9.84644
1391	153978	10.02	139700	9.76407
1392	154088	9.92	139800	9.84644
1393	154199	10.02	139900	9.76407
1394	154309	9.89	140000	9.80526
1395	154419	10	140100	9.84644
1396	154529	9.91	140200	9.76407
1397	154640	10.05	140300	9.76407
1398	154750	9.82	140400	9.84644
1399	154860	9.88	140500	9.84644
1400	154970	9.92	140600	9.84644
1401	155080	9.95	140700	9.80526
1402	155191	9.94	140800	9.80526
1403	155301	9.87	140900	9.80526
1404	155411	10.02	141000	9.76407
1405	155522	9.88	141100	9.84644
1406	155632	9.93	141200	9.76407
1407	155742	9.78	141300	9.72289
1408	155853	9.83	141400	9.72289
1409	155963	9.8	141500	9.76407
1410	156073	9.85	141600	9.80526
1411	156183	9.68	141700	9.68171
1412	156293	9.78	141800	9.76407
1413	156403	9.74	141900	9.80526
1414	156514	9.92	142000	9.76407
1415	156624	9.99	142100	9.76407
1416	156734	9.77	142200	9.76407
1417	156845	9.92	142300	9.84644
1418	156955	9.96	142400	9.84644
1419	157065	9.95	142500	9.76407
1420	157175	10.04	142600	9.72289
1421	157285	9.91	142700	9.76407
1422	157395	9.76	142800	9.80526
1423	157506	9.87	142900	9.76407
1424	157616	9.92	143000	9.72289
1425	157727	10.01	143100	9.76407
1426	157837	9.97	143200	9.76407
1427	157947	9.89	143300	9.76407
1428	158057	9.92	143400	9.88762
1429	158167	10	143500	9.76407
1430	158278	9.92	143600	9.80526
1431	158388	9.84	143700	9.76407
1432	158498	9.73	143800	9.76407
1433	158608	9.83	143900	9.76407
1434	158718	9.95	144000	9.80526
1435	158829	9.96	144100	9.72289
1436	158939	9.78	144200	9.88762
1437	159049	9.7	144300	9.76407
1438	159159	9.91	144400	9.76407
1439	159270	9.86	144500	9.76407
1440	159380	9.66	144600	9.84644
1441	159490	9.89	144700	9.72289
1442	159601	9.93	144800	9.72289
1443	159711	9.87	144900	9.72289
1444	159821	9.79	145000	9.84644
1445	159931	9.82	145100	9.84644
1446	160041	9.65	145200	9.72289
1447	160151	9.85	145300	9.72289
1448	160262	9.78	145400	9.84644
1449	160372	10	145500	9.76407
1450	160482	9.94	145600	9.76407
1451	160593	9.87	145700	9.76407
1452	160703	9.87	145800	9.76407
1453	160813	9.89	145900	9.72289
1454	160923	9.7	146000	9.72289
1455	161033	9.67	146100	9.68171
1456	161144	9.92	146200	9.80526
1457	161254	9.72	146300	9.72289
1458	161364	9.75	146400	9.68171
1459	161475	10.04	146500	9.76407
1460	161585	9.91	146600	9.76407
1461	161695	9.89	146700	9.76407
1462	161806	10.06	146800	9.72289
1463	161916	9.91	146900	9.72289
1464	162026	9.85	147000	9.84644
1465	162136	10.04	147100	9.64053
1466	162246	9.9	147200	9.84644
1467	162357	9.91	147300	9.72289
1468	162467	9.91	147400	9.76407
1469	162577	9.76	147500	9.80526
1470	162687	10.01	147600	9.76407
1471	162798	9.93	147700	9.68171
1472	162908	10.02	147800	9.68171
1473	163018	10.04	147900	9.84644
1474	163128	9.82	148000	9.80526
1475	163239	10.03	148100	9.72289
1476	163349	9.87	148200	9.84644
1477	163459	10.03	148300	9.80526
1478	163569	9.98	148400	9.76407
1479	163679	9.82	148500	9.88762
1480	163790	9.81	148600	9.76407
1481	163900	9.85	148700	9.80526
1482	164010	9.94	148800	9.84644
1483	164120	9.78	148900	9.59935
1484	164230	9.66	149000	9.76407
1485	164340	9.76	149100	9.76407
1486	164451	9.94	149200	9.80526
1487	164561	9.73	149300	9.80526
1488	164671	9.96	149400	9.72289
1489	164781	9.79	149500	9.84644
1490	164892	9.9	149600	9.76407
1491	165002	9.99	149700	9.76407
1492	165112	9.78	149800	9.84644
1493	165222	9.87	149900	9.76407
1494	165333	9.87	150000	9.68171
1495	165443	9.95	150100	9.84644
1496	165553	9.74	150200	9.76407
1497	165663	9.82	150300	9.72289
1498	165773	9.67	150400	9.72289
1499	165883	9.81	150500	9.76407
1500	165994	9.92	150600	9.72289
1501	166104	9.78	150700	9.76407
1502	166214	9.88	150800	9.80526
1503	166324	9.76	150900	9.68171
1504	166434	9.92	151000	9.76407
1505	166544	9.84	151100	9.72289
1506	166654	9.81	151200	9.68171
1507	166765	10.02	151300	9.76407
1508	166875	9.77	151400	9.72289
1509	166985	9.9	151500	9.76407
1510	167095	9.88	151600	9.76407
1511	167205	9.96	151700	9.80526
1512	167315	9.87	151800	9.72289
1513	167426	10.01	151900	9.84644
1514	167536	9.91	152000	9.68171
1515	167646	9.87	152100	9.84644
1516	167756	10.01	152200	9.72289
1517	167867	9.9	152300	9.80526
1518	167977	9.86	152400	9.72289
1519	168087	9.74	152500	9.80526
1520	168197	9.85	152600	9.76407
1521	168307	9.95	152700	9.80526
1522	168418	9.93	152800	9.72289
1523	168528	9.84	152900	9.84644
1524	168638	9.86	153000	9.72289
1525	168748	9.91	153100	9.76407
1526	168858	9.83	153200	9.80526
1527	168968	9.9	153300	9.76407
1528	169079	9.97	153400	9.76407
1529	169189	9.9	153500	9.76407
1530	169299	9.86	153600	9.76407
1531	169409	9.84	153700	9.80526
1532	169520	9.85	153800	9.80526
1533	169630	9.95	153900	9.68171
1534	169740	9.97	154000	9.80526
1535	169850	9.7	154100	9.76407
1536	169960	9.95	154200	9.84644
1537	170071	10.13	154300	9.72289
1538	170181	9.93	154400	9.76407
1539	170291	9.89	154500	9.72289
1540	170401	9.8	154600	9.76407
1541	170512	9.82	154700	9.76407
1542	170622	9.9	154800	9.72289
1543	170732	9.92	154900	9.76407
1544	170842	9.93	155000	9.80526
1545	170952	9.75	155100	9.84644
1546	171062	9.95	155200	9.76407
1547	171173	10.06	155300	9.76407
1548	171283	10	155400	9.72289
1549	171393	9.82	155500	9.80526
1550	171504	9.71	155600	9.84644
1551	171614	9.74	155700	9.84644
1552	171724	9.92	155800	9.72289
1553	171834	9.84	155900	9.76407
1554	171944	9.76	156000	9.76407
1555	172054	9.92	156100	9.76407
1556	172165	9.96	156200	9.76407
1557	172275	9.88	156300	9.76407
1558	172385	10.03	156400	9.72289
1559	172495	9.82	156500	9.80526
1560	172606	9.99	156600	9.80526
1561	172716	9.83	156700	9.72289
1562	172826	9.77	156800	9.76407
1563	172936	9.86	156900	9.76407
1564	173046	9.86	157000	9.76407
1565	173157	9.96	157100	9.80526
1566	173267	9.9	157200	9.84644
1567	173377	9.82	157300	9.72289
1568	173487	9.99	157400	9.80526
1569	173597	9.94	157500	9.72289
1570	173707	9.82	157600	9.72289
1571	173817	9.78	157700	9.72289
1572	173928	9.94	157800	9.76407
1573	174038	9.75	157900	9.80526
1574	174148	9.93	158000	9.80526
1575	174258	9.85	158100	9.76407
1576	174368	9.9	158200	9.88762
1577	174478	9.86	158300	9.76407
1578	174588	9.87	158400	9.72289
1579	174699	9.83	158500	9.68171
1580	174809	10.11	158600	9.80526
1581	174919	9.9	158700	9.68171
1582	175029	9.81	158800	9.84644
1583	175139	9.95	158900	9.76407
1584	175249	9.85	159000	9.72289
1585	175359	10.2	159100	9.68171
1586	175470	9.86	159200	9.76407
1587	175580	10.08	159300	9.68171
1588	175690	9.95	159400	9.80526
1589	175800	9.9	159500	9.72289
1590	175911	9.96	159600	9.76407
1591	176021	10	159700	9.76407
1592	176131	10	159800	9.72289
1593	176242	9.94	159900	9.76407
1594	176352	10.07	160000	9.76407
1595	176462	9.8	160100	9.76407
1596	176572	9.77	160200	9.76407
1597	176682	9.77	160300	9.80526
1598	176792	9.88	160400	9.72289
1599	176902	9.68	160500	9.80526
1600	177013	10.04	160600	9.76407
1601	177123	9.94	160700	9.72289
1602	177234	9.91	160800	9.84644
1603	177344	9.73	160900	9.84644
1604	177454	9.92	161000	9.80526
1605	177564	9.86	161100	9.72289
1606	177675	9.83	161200	9.76407
1607	177785	9.87	161300	9.84644
1608	177895	9.89	161400	9.72289
1609	178005	9.85	161500	9.76407
1610	178116	9.78	161600	9.72289
1611	178226	10.09	161700	9.80526
1612	178336	9.79	161800	9.84644
1613	178446	9.84	161900	9.76407
1614	178557	9.85	162000	9.76407
1615	178667	10.04	162100	9.88762
1616	178777	9.9	162200	9.76407
1617	178887	9.85	162300	9.84644
1618	178998	9.9	162400	9.80526
1619	179108	10.02	162500	9.76407
1620	179218	9.78	162600	9.80526
1621	179329	9.99	162700	9.76407
1622	179439	9.81	162800	9.80526
1623	179549	9.93	162900	9.80526
1624	179659	9.91	163000	9.76407
1625	179769	10.03	163100	9.72289
1626	179880	9.94	163200	9.80526
1627	179990	9.93	163300	9.76407
1628	180100	9.68	163400	9.88762
1629	180210	9.86	163500	9.84644
1630	180321	9.86	163600	9.68171
1631	180431	9.82	163700	9.76407
1632	180541	9.97	163800	9.76407
1633	180651	9.92	163900	9.72289
1634	180761	9.76	164000	9.76407
1635	180872	10.11	164100	9.84644
1636	180982	9.8	164200	9.80526
1637	181092	9.83	164300	9.76407
1638	181203	9.88	164400	9.84644
1639	181313	9.89	164500	9.76407
1640	181423	9.89	164600	9.72289
1641	181533	9.95	164700	9.72289
1642	181643	9.79	164800	9.72289
1643	181754	9.85	164900	9.72289
1644	181864	10.06	165000	9.76407
1645	181974	9.82	165100	9.76407
1646	182084	9.75	165200	9.72289
1647	182195	9.96	165300	9.80526
1648	182305	9.88	165400	9.76407
1649	182415	9.88	165500	9.84644
1650	182525	9.83	165600	9.84644
1651	182635	9.92	165700	9.76407
1652	182745	9.74	165800	9.72289
1653	182856	9.81	165900	9.84644
1654	182966	9.91	166000	9.76407
1655	183076	9.95	166100	9.84644
1656	183186	9.82	166200	9.68171
1657	183296	9.97	166300	9.72289
1658	183406	9.62	166400	9.76407
1659	183517	10.16	166500	9.68171
1660	183627	9.91	166600	9.72289
1661	183737	9.75	166700	9.72289
1662	183847	9.92	166800	9.72289
1663	183958	10.14	166900	9.68171
1664	184068	9.97	167000	9.68171
1665	184178	9.99	167100	9.76407
1666	184288	9.94	167200	9.76407
1667	184399	9.91	167300	9.76407
1668	184509	9.89	167400	9.72289
1669	184619	9.76	167500	9.72289
1670	184729	9.88	167600	9.72289
1671	184839	9.9	167700	9.72289
1672	184949	9.93	167800	9.76407
1673	185059	9.85	167900	9.80526
1674	185170	10.1	168000	9.76407
1675	185280	9.79	168100	9.76407
1676	185390	10.14	168200	9.80526
1677	185500	9.84	168300	9.80526
1678	185611	9.92	168400	9.84644
1679	185721	9.83	168500	9.76407
1680	185831	9.94	168600	9.88762
1681	185941	9.91	168700	9.76407
1682	186051	10.13	168800	9.76407
1683	186161	10.12	168900	9.84644
1684	186272	10.07	169000	9.72289
1685	186382	9.87	169100	9.68171
1686	186492	9.86	169200	9.68171
1687	186602	9.89	169300	9.72289
1688	186712	9.75	169400	9.72289
1689	186822	9.8	169500	9.76407
1690	186932	10	169600	9.88762
1691	187043	9.95	169700	9.84644
1692	187153	10.01	169800	9.68171
1693	187263	9.95	169900	9.76407
1694	187374	9.81	170000	9.80526
1695	187484	9.85	170100	9.68171
1696	187594	9.99	170200	9.76407
1697	187704	9.86	170300	9.68171
1698	187814	9.73	170400	9.76407
1699	187925	9.95	170500	9.84644
1700	188035	9.86	170600	9.76407
1701	188146	9.87	170700	9.80526
1702	188256	9.86	170800	9.72289
1703	188366	9.97	170900	9.80526
1704	188476	9.81	171000	9.68171
1705	188586	9.82	171100	9.76407
1706	188697	9.96	171200	9.80526
1707	188807	10.11	171300	9.80526
1708	188917	9.78	171400	9.80526
1709	189027	9.83	171500	9.76407
1710	189138	10.1	171600	9.72289
1711	189248	9.82	171700	9.80526
1712	189358	9.89	171800	9.72289
1713	189468	9.88	171900	9.80526
1714	189578	9.9	172000	9.72289
1715	189688	10.05	172100	9.80526
1716	189799	9.88	172200	9.72289
1717	189909	9.94	172300	9.80526
1718	190019	10.29	172400	9.80526
1719	190129	10.03	172500	9.76407
1720	190240	10.04	172600	9.76407
1721	190350	9.92	172700	9.72289
1722	190460	10.03	172800	9.76407
1723	190570	10.05	172900	9.59935
1724	190680	10.18	173000	9.72289
1725	190790	10.08	173100	9.68171
1726	190901	9.9	173200	9.76407
1727	191011	10.13	173300	9.72289
1728	191121	10.11	173400	9.80526
1729	191231	10.09	173500	9.76407
1730	191341	10.12	173600	9.72289
1731	191452	10.03	173700	9.72289
1732	191562	10.08	173800	9.76407
1733	191672	9.92	173900	9.84644
1734	191782	9.94	174000	9.76407
1735	191892	9.89	174100	9.68171
1736	192003	9.95	174200	9.72289
1737	192113	9.91	174300	9.76407
1738	192223	9.97	174400	9.84644
1739	192333	9.92	174500	9.72289
1740	192444	10.02	174600	9.76407
1741	192554	10.21	174700	9.84644
1742	192664	9.6	174800	9.80526
1743	192774	9.74	174900	9.68171
1744	192885	9.83	175000	9.80526
1745	192995	10.06	175100	9.72289
1746	193105	9.98	175200	9.72289
1747	193215	9.93	175300	9.72289
1748	193325	9.72	175400	9.88762
1749	193435	9.81	175500	9.76407
1750	193546	9.84	175600	9.72289
1751	193656	9.81	175700	9.80526
1752	193766	9.92	175800	9.76407
1753	193876	9.96	175900	9.68171
1754	193986	9.82	176000	9.76407
1755	194096	10.03	176100	9.84644
1756	194206	9.81	176200	9.72289
1757	194316	10.08	176300	9.72289
1758	194426	10.13	176400	9.76407
1759	194537	10.03	176500	9.80526
1760	194647	9.98	176600	9.72289
1761	194757	10.09	176700	9.76407
1762	194867	10.04	176800	9.72289
1763	194977	10.25	176900	9.68171
1764	195087	10.27	177000	9.80526
1765	195198	10.49	177100	9.72289
1766	195308	10.52	177200	9.76407
1767	195418	10.63	177300	9.80526
1768	195528	10.96	177400	9.72289
1769	195638	11.24	177500	9.80526
1770	195749	11.4	177600	9.84644
1771	195859	11.6	177700	9.80526
1772	195969	11.98	177800	9.80526
1773	196079	12.65	177900	9.84644
1774	196190	13	178000	9.72289
1775	196300	13.49	178100	9.76407
1776	196410	13.86	178200	9.76407
1777	196520	14.02	178300	9.76407
1778	196630	14.75	178400	9.64053
1779	196740	15.02	178500	9.76407
1780	196850	15.38	178600	9.72289
1781	196960	15.73	178700	9.68171
1782	197070	16.04	178800	9.80526
1783	197181	16.34	178900	9.76407
1784	197291	16.69	179000	9.80526
1785	197401	16.75	179100	9.76407
1786	197511	17.27	179200	9.80526
1787	197621	17.28	179300	9.68171
1788	197731	17.62	179400	9.76407
1789	197842	17.59	179500	9.76407
1790	197952	17.95	179600	9.80526
1791	198062	18.17	179700	9.76407
1792	198172	18.58	179800	9.76407
1793	198282	18.48	179900	9.76407
1794	198393	18.45	180000	9.80526
1795	198503	18.78	180100	9.76407
1796	198613	18.98	180200	9.80526
1797	198723	18.97	180300	9.80526
1798	198833	18.98	180400	9.76407
1799	198943	19.07	180500	9.76407
1800	199053	19.36	180600	9.80526
1801	199163	19.21	180700	9.72289
1802	199273	18.96	180800	9.76407
1803	199383	19.19	180900	9.68171
1804	199493	19.12	181000	9.84644
1805	199603	19.23	181100	9.72289
1806	199713	19.18	181200	9.80526
1807	199823	19.24	181300	9.76407
1808	199933	19.19	181400	9.72289
1809	200044	19.41	181500	9.80526
1810	200154	19.24	181600	9.76407
1811	200263	19.28	181700	9.72289
1812	200373	19.33	181800	9.76407
1813	200483	19.26	181900	9.72289
1814	200593	19.32	182000	9.84644
1815	200703	19.29	182100	9.84644
1816	200813	19.22	182200	9.84644
1817	200923	19.08	182300	9.72289
1818	201033	19.35	182400	9.76407
1819	201144	19.23	182500	9.76407
1820	201253	19.3	182600	9.84644
1821	201364	19.27	182700	9.72289
1822	201474	19.4	182800	9.72289
1823	201584	19.36	182900	9.76407
1824	201694	19.29	183000	9.64053
1825	201804	19.41	183100	9.80526
1826	201914	19.32	183200	9.68171
1827	202024	19.51	183300	9.76407
1828	202134	19.26	183400	9.68171
1829	202244	19.3	183500	9.68171
1830	202354	19.46	183600	9.80526
1831	202464	19.29	183700	9.88762
1832	202574	19.52	183800	9.80526
1833	202685	19.35	183900	9.72289
1834	202795	19.05	184000	9.80526
1835	202905	19.12	184100	9.64053
1836	203015	19.35	184200	9.68171
1837	203125	19.4	184300	9.84644
1838	203235	19.15	184400	9.76407
1839	203345	19.51	184500	9.68171
1840	203455	19.57	184600	9.76407
1841	203565	19.36	184700	9.76407
1842	203675	19.34	184800	9.72289
1843	203785	19.53	184900	9.80526
1844	203895	19.29	185000	9.80526
1845	204005	19.38	185100	9.76407
1846	204115	19.57	185200	9.76407
1847	204225	19.44	185300	9.80526
1848	204335	19.25	185400	9.80526
1849	204445	19.42	185500	9.80526
1850	204555	19.28	185600	9.76407
1851	204665	19.48	185700	9.80526
1852	204775	19.4	185800	9.72289
1853	204885	19.38	185900	9.80526
1854	204995	19.31	186000	9.76407
1855	205105	19.44	186100	9.72289
1856	205215	19.54	186200	9.80526
1857	205325	19.27	186300	9.84644
1858	205435	19.49	186400	9.72289
1859	205545	19.43	186500	9.76407
1860	205655	19.4	186600	9.76407
1861	205766	19.47	186700	9.68171
1862	205875	19.39	186800	9.76407
1863	205986	19.48	186900	9.68171
1864	206096	19.48	187000	9.80526
1865	206206	19.34	187100	9.84644
1866	206316	19.49	187200	9.64053
1867	206426	19.56	187300	9.76407
1868	206536	19.7	187400	9.80526
1869	206646	19.57	187500	9.76407
1870	206756	19.41	187600	9.72289
1871	206866	19.56	187700	9.80526
1872	206977	19.45	187800	9.76407
1873	207087	19.38	187900	9.80526
1874	207197	19.58	188000	9.72289
1875	207307	19.46	188100	9.76407
1876	207417	19.53	188200	9.72289
1877	207528	19.53	188300	9.88762
1878	207638	19.47	188400	9.76407
1879	207748	19.31	188500	9.80526
1880	207858	19.39	188600	9.84644
1881	207968	19.59	188700	9.84644
1882	208078	19.5	188800	9.72289
1883	208188	19.6	188900	9.76407
1884	208298	19.49	189000	9.76407
1885	208409	19.57	189100	9.72289
1886	208519	19.39	189200	9.76407
1887	208629	19.55	189300	9.76407
1888	208738	19.51	189400	9.76407
1889	208849	19.66	189500	9.76407
1890	208959	19.32	189600	9.76407
1891	209069	19.43	189700	9.72289
1892	209179	19.34	189800	9.76407
1893	209289	19.46	189900	9.80526
1894	209399	19.35	190000	9.72289
1895	209509	19.07	190100	9.76407
1896	209619	19.15	190200	9.80526
1897	209729	19.28	190300	9.88762
1898	209839	19.26	190400	9.88762
1899	209949	19.43	190500	9.88762
1900	210059	19.19	190600	9.84644
1901	210169	19.16	190700	9.84644
1902	210279	19.25	190800	9.68171
1903	210389	19.53	190900	9.59935
1904	210500	19.53	191000	9.51699
1905	210609	19.38	191100	9.47581
1906	210720	19.16	191200	9.39344
1907	210830	19.2	191300	9.18754
1908	210940	19.27	191400	9.22872
1909	211050	19.35	191500	9.35226
1910	211160	19.31	191600	9.55817
1911	211270	19.3	191700	9.47581
1912	211380	19.5	191800	9.51699
1913	211490	19.27	191900	9.47581
1914	211600	19.39	192000	9.47581
1915	211710	19.26	192100	9.51699
1916	211819	19.18	192200	9.43462
1917	211929	19.37	192300	9.22872
1918	212040	19.26	192400	9.18754
1919	212150	19.57	192500	9.2699
1920	212259	19.28	192600	9.2699
1921	212369	19.36	192700	9.18754
1922	212480	19.52	192800	9.2699
1923	212590	19.05	192900	9.10517
1924	212700	19.15	193000	9.14635
1925	212810	19.33	193100	9.35226
1926	212920	19.34	193200	9.2699
1927	213030	19.17	193300	9.31108
1928	213140	19.51	193400	9.2699
1929	213250	19.34	193500	9.35226
1930	213360	19.27	193600	9.35226
1931	213470	19.52	193700	9.43462
1932	213580	19.39	193800	9.43462
1933	213690	19.31	193900	9.43462
1934	213800	19.31	194000	9.51699
1935	213910	19.42	194100	9.43462
1936	214021	19.46	194200	9.47581
1937	214131	19.28	194300	9.43462
1938	214241	19.43	194400	9.68171
1939	214351	19.2	194500	9.55817
1940	214461	19.37	194600	9.59935
1941	214571	19.5	194700	9.68171
1942	214681	19.22	194800	9.72289
1943	214791	19.35	194900	9.9288
1944	214901	19.25	195000	10.2171
1945	215011	19.31	195100	10.2583
1946	215121	19.51	195200	10.4642
1947	215231	19.26	195300	10.7524
1948	215341	19.43	195400	10.9583
1949	215451	19.34	195500	11.4113
1950	215562	19.29	195600	11.7408
1951	215671	19.31	195700	11.9055
1952	215782	19.25	195800	12.482
1953	215892	19.56	195900	12.7703
1954	216002	19.45	196000	13.2233
1955	216112	19.28	196100	13.6351
1956	216222	19.39	196200	13.9646
1957	216332	19.31	196300	14.3352
1958	216442	19.24	196400	14.8294
1959	216552	19.44	196500	15.1588
1960	216662	19.44	196600	15.4059
1961	216772	19.43	196700	15.7354
1962	216882	19.16	196800	16.1472
1963	216992	19.16	196900	16.4355
1964	217102	19.1	197000	16.6414
1965	217212	19.2	197100	16.8884
1966	217322	19.21	197200	17.0944
1967	217433	19.35	197300	17.3414
1968	217543	19.31	197400	17.465
1969	217653	19.34	197500	17.5474
1970	217763	19.37	197600	17.918
1971	217873	19.28	197700	17.9592
1972	217983	19.24	197800	18.2063
1973	218093	19.54	197900	18.2886
1974	218203	19.26	198000	18.4122
1975	218313	19.35	198100	18.4945
1976	218423	19.39	198200	18.5769
1977	218534	19.55	198300	18.6592
1978	218644	19.31	198400	18.7416
1979	218754	19.37	198500	18.8652
1980	218864	19.23	198600	18.8652
1981	218974	19.34	198700	18.8652
1982	219084	19.25	198800	18.8652
1983	219194	19.32	198900	19.0299
1984	219304	19.32	199000	19.1534
1985	219414	19.33	199100	19.0299
1986	219524	19.22	199200	19.1534
1987	219634	19.31	199300	19.1122
1988	219744	19.35	199400	19.1534
1989	219854	19.24	199500	19.1534
1990	219965	19.49	199600	19.0299
1991	220075	19.34	199700	19.2358
1992	220185	19.49	199800	19.1534
1993	220295	19.36	199900	19.1946
1994	220405	19.51	200000	19.277
1995	220515	19.35	200100	19.1946
1996	220625	19.46	200200	19.2358
1997	220735	19.2	200300	19.1534
[truncated: 3,487 more rows]
