# Supplementary material for: Wireless intravesical device for real-time bladder pressure measurement: Study of consecutive voiding in awake minipigs
Source: PLoS One. 2019 Dec 2;14(12):e0225821. doi: 10.1371/journal.pone.0225821 (PMC6886791; doi:10.1371/journal.pone.0225821)
Supplement: S3 File — (ZIP) [file pone.0225821.s003.zip › data1 fluid reduce 0.5.txt]

Long Name	Time BIOPAC	Pressure BIOPAC
Units	ms	cm H2O
Comments	Time BIOPAC	Pressure BIOPAC
4802	480100	40.0609
4803	480200	40.0199
4804	480300	40.102
4805	480400	40.0609
4806	480500	40.102
4807	480600	40.102
4808	480700	40.0199
4809	480800	40.0199
4810	480900	40.0199
4811	481000	40.0199
4812	481100	40.0199
4813	481200	40.0199
4814	481300	39.9378
4815	481400	39.9378
4816	481500	40.0609
4817	481600	40.0609
4818	481700	40.0609
4819	481800	40.102
4820	481900	40.1841
4821	482000	40.102
4822	482100	40.102
4823	482200	39.9378
4824	482300	40.0199
4825	482400	40.0199
4826	482500	40.0609
4827	482600	40.0609
4828	482700	40.102
4829	482800	39.9378
4830	482900	40.0199
4831	483000	39.9378
4832	483100	40.0199
4833	483200	40.0199
4834	483300	40.0609
4835	483400	40.0199
4836	483500	40.0609
4837	483600	40.0199
4838	483700	40.0609
4839	483800	40.0199
4840	483900	40.0609
4841	484000	40.0199
4842	484100	39.9378
4843	484200	39.9378
4844	484300	39.9378
4845	484400	40.0609
4846	484500	40.102
4847	484600	39.9378
4848	484700	39.9378
4849	484800	39.9378
4850	484900	40.102
4851	485000	40.0609
4852	485100	40.0199
4853	485200	40.0199
4854	485300	40.0199
4855	485400	40.0199
4856	485500	40.0609
4857	485600	40.0609
4858	485700	40.0199
4859	485800	39.8967
4860	485900	40.0199
4861	486000	39.9378
4862	486100	40.102
4863	486200	39.9378
4864	486300	40.0199
4865	486400	39.8967
4866	486500	39.9378
4867	486600	39.9378
4868	486700	40.0199
4869	486800	40.0609
4870	486900	39.9378
4871	487000	39.9378
4872	487100	39.9378
4873	487200	39.9378
4874	487300	40.102
4875	487400	40.0199
4876	487500	39.9378
4877	487600	40.0199
4878	487700	40.0199
4879	487800	40.0199
4880	487900	39.9378
4881	488000	39.9378
4882	488100	39.9378
4883	488200	40.102
4884	488300	39.9378
4885	488400	39.9378
4886	488500	40.0199
4887	488600	40.0609
4888	488700	40.102
4889	488800	39.9378
4890	488900	39.9378
4891	489000	40.0199
4892	489100	40.0609
4893	489200	40.0199
4894	489300	39.9378
4895	489400	40.102
4896	489500	40.0609
4897	489600	39.9378
4898	489700	40.102
4899	489800	40.0609
4900	489900	39.9378
4901	490000	40.0609
4902	490100	40.0609
4903	490200	40.0199
4904	490300	39.9378
4905	490400	40.0609
4906	490500	40.0609
4907	490600	39.8967
4908	490700	39.9378
4909	490800	40.0609
4910	490900	40.0609
4911	491000	39.9378
4912	491100	40.0199
4913	491200	39.9378
4914	491300	39.8147
4915	491400	40.0609
4916	491500	39.9378
4917	491600	39.9378
4918	491700	39.9378
4919	491800	40.0199
4920	491900	39.9378
4921	492000	40.0609
4922	492100	39.9378
4923	492200	40.0199
4924	492300	40.102
4925	492400	39.9378
4926	492500	39.9378
4927	492600	39.9378
4928	492700	39.9378
4929	492800	39.9378
4930	492900	40.0609
4931	493000	39.8147
4932	493100	40.0199
4933	493200	40.0609
4934	493300	40.0199
4935	493400	40.0199
4936	493500	39.9378
4937	493600	39.9378
4938	493700	39.9378
4939	493800	39.9378
4940	493900	39.9378
4941	494000	40.0199
4942	494100	39.9378
4943	494200	39.9378
4944	494300	40.102
4945	494400	39.9378
4946	494500	40.0199
4947	494600	39.9378
4948	494700	39.9378
4949	494800	40.0199
4950	494900	40.0199
4951	495000	40.0199
4952	495100	39.9378
4953	495200	39.9378
4954	495300	39.9378
4955	495400	40.0199
4956	495500	39.9378
4957	495600	40.0199
4958	495700	40.0199
4959	495800	39.9378
4960	495900	40.102
4961	496000	40.0199
4962	496100	39.9378
4963	496200	40.0199
4964	496300	40.0199
4965	496400	39.9378
4966	496500	39.9378
4967	496600	39.9378
4968	496700	39.9378
4969	496800	40.0199
4970	496900	40.0199
4971	497000	39.9378
4972	497100	40.0199
4973	497200	39.9378
4974	497300	40.0199
4975	497400	40.0199
4976	497500	39.9378
4977	497600	39.9378
4978	497700	40.0199
4979	497800	39.8557
4980	497900	40.0199
4981	498000	39.9378
4982	498100	39.8557
4983	498200	39.8967
4984	498300	39.9378
4985	498400	39.8147
4986	498500	39.8557
4987	498600	40.0199
4988	498700	39.9378
4989	498800	39.9378
4990	498900	39.9378
4991	499000	39.8557
4992	499100	40.0199
4993	499200	39.9378
4994	499300	39.8967
4995	499400	40.0199
4996	499500	39.9378
4997	499600	40.0199
4998	499700	40.0199
4999	499800	39.9378
5000	499900	40.0609
5001	500000	39.9378
5002	500100	39.9378
5003	500200	40.0199
5004	500300	39.8557
5005	500400	40.0199
5006	500500	39.9378
5007	500600	39.9378
5008	500700	39.9378
5009	500800	39.8557
5010	500900	40.0199
5011	501000	39.9378
5012	501100	39.9378
5013	501200	40.102
5014	501300	40.0199
5015	501400	39.9378
5016	501500	39.8967
5017	501600	39.9378
5018	501700	40.102
5019	501800	39.9378
5020	501900	40.0609
5021	502000	40.102
5022	502100	40.0199
5023	502200	40.0609
5024	502300	40.0199
5025	502400	40.0199
5026	502500	40.0609
5027	502600	39.9378
5028	502700	40.102
5029	502800	39.9378
5030	502900	40.0609
5031	503000	40.0199
5032	503100	39.9378
5033	503200	40.0609
5034	503300	40.0609
5035	503400	40.102
5036	503500	40.0199
5037	503600	39.9378
5038	503700	39.9378
5039	503800	40.0609
5040	503900	40.0199
5041	504000	40.102
5042	504100	40.0199
5043	504200	40.0199
5044	504300	40.0199
5045	504400	40.0199
5046	504500	40.0199
5047	504600	39.8967
5048	504700	40.0609
5049	504800	39.9378
5050	504900	40.0199
5051	505000	40.102
5052	505100	40.0199
5053	505200	39.9378
5054	505300	39.9378
5055	505400	40.0609
5056	505500	40.0199
5057	505600	39.9378
5058	505700	40.102
5059	505800	40.0199
5060	505900	39.9378
5061	506000	40.0609
5062	506100	39.9378
5063	506200	40.0199
5064	506300	40.0199
5065	506400	39.9378
5066	506500	39.9378
5067	506600	40.0609
5068	506700	39.9378
5069	506800	40.0199
5070	506900	40.0199
5071	507000	40.0199
5072	507100	40.102
5073	507200	40.0199
5074	507300	39.9378
5075	507400	40.0199
5076	507500	39.9378
5077	507600	39.9378
5078	507700	40.0199
5079	507800	40.0199
5080	507900	40.0199
5081	508000	39.9378
5082	508100	40.102
5083	508200	39.9378
5084	508300	39.9378
5085	508400	39.9378
5086	508500	40.0199
5087	508600	39.9378
5088	508700	39.9378
5089	508800	39.9378
5090	508900	40.0199
5091	509000	40.0199
5092	509100	39.9378
5093	509200	40.102
5094	509300	39.9378
5095	509400	40.102
5096	509500	39.9378
5097	509600	39.9378
5098	509700	40.0609
5099	509800	39.9378
5100	509900	40.0199
5101	510000	39.9378
5102	510100	39.9378
5103	510200	40.0199
5104	510300	40.0199
5105	510400	40.0199
5106	510500	40.0199
5107	510600	39.9378
5108	510700	40.102
5109	510800	40.102
5110	510900	39.9378
5111	511000	39.9378
5112	511100	39.9378
5113	511200	40.0609
5114	511300	40.102
5115	511400	39.9378
5116	511500	39.9378
5117	511600	39.8557
5118	511700	40.0609
5119	511800	40.0609
5120	511900	40.102
5121	512000	40.0199
5122	512100	40.0199
5123	512200	39.9378
5124	512300	39.8967
5125	512400	39.9378
5126	512500	39.9378
5127	512600	40.0199
5128	512700	40.0609
5129	512800	40.0609
5130	512900	40.102
5131	513000	39.9378
5132	513100	39.8557
5133	513200	39.9378
5134	513300	40.0199
5135	513400	40.0609
5136	513500	40.0609
5137	513600	40.102
5138	513700	40.102
5139	513800	39.9378
5140	513900	39.9378
5141	514000	39.9378
5142	514100	40.102
5143	514200	40.0199
5144	514300	40.0199
5145	514400	40.0609
5146	514500	40.0609
5147	514600	39.9378
5148	514700	39.9378
5149	514800	40.0199
5150	514900	39.9378
5151	515000	40.102
5152	515100	40.0199
5153	515200	40.0609
5154	515300	40.102
5155	515400	40.0609
5156	515500	40.0199
5157	515600	40.0199
5158	515700	39.8967
5159	515800	39.9378
5160	515900	40.0199
5161	516000	40.0609
5162	516100	40.0609
5163	516200	40.0609
5164	516300	40.0609
5165	516400	40.0199
5166	516500	40.102
5167	516600	40.0609
5168	516700	40.0199
5169	516800	40.0199
5170	516900	39.9378
5171	517000	40.0199
5172	517100	40.0199
5173	517200	40.0199
5174	517300	39.9378
5175	517400	39.9378
5176	517500	39.9378
5177	517600	39.9378
5178	517700	39.9378
5179	517800	40.0609
5180	517900	39.9378
5181	518000	40.0199
5182	518100	40.0609
5183	518200	40.102
5184	518300	40.0199
5185	518400	40.0609
5186	518500	39.9378
5187	518600	40.102
5188	518700	40.0609
5189	518800	40.0609
5190	518900	39.9378
5191	519000	39.9378
5192	519100	40.0199
5193	519200	39.9378
5194	519300	39.9378
5195	519400	40.0199
5196	519500	40.0199
5197	519600	40.0199
5198	519700	40.0199
5199	519800	40.0199
5200	519900	39.9378
5201	520000	39.9378
5202	520100	40.0199
5203	520200	39.9378
5204	520300	40.102
5205	520400	40.0609
5206	520500	39.9378
5207	520600	40.0609
5208	520700	40.0609
5209	520800	40.0609
5210	520900	40.0609
5211	521000	40.0199
5212	521100	40.102
5213	521200	40.0199
5214	521300	40.102
5215	521400	40.0609
5216	521500	40.0199
5217	521600	40.102
5218	521700	40.0609
5219	521800	40.0199
5220	521900	40.102
5221	522000	40.0609
5222	522100	40.0199
5223	522200	39.9378
5224	522300	40.0199
5225	522400	39.9378
5226	522500	40.0199
5227	522600	40.0199
5228	522700	39.8967
5229	522800	39.8967
5230	522900	40.0199
5231	523000	39.9378
5232	523100	39.9378
5233	523200	39.9378
5234	523300	39.9378
5235	523400	39.9378
5236	523500	39.9378
5237	523600	40.102
5238	523700	40.0609
5239	523800	40.0199
5240	523900	39.9378
5241	524000	39.9378
5242	524100	40.0609
5243	524200	40.0199
5244	524300	39.9378
5245	524400	39.9378
5246	524500	40.0199
5247	524600	40.0199
5248	524700	40.102
5249	524800	40.0199
5250	524900	40.0609
5251	525000	40.0199
5252	525100	39.9378
5253	525200	39.9378
5254	525300	40.0199
5255	525400	40.0609
5256	525500	39.9378
5257	525600	40.0199
5258	525700	40.0199
5259	525800	40.0609
5260	525900	39.9378
5261	526000	40.0609
5262	526100	39.9378
5263	526200	40.0609
5264	526300	39.9378
5265	526400	40.0609
5266	526500	39.9378
5267	526600	40.0609
5268	526700	40.102
5269	526800	39.9378
5270	526900	39.9378
5271	527000	39.9378
5272	527100	40.0199
5273	527200	40.102
5274	527300	40.0609
5275	527400	40.102
5276	527500	39.9378
5277	527600	39.9378
5278	527700	40.0199
5279	527800	40.0609
5280	527900	40.1841
5281	528000	40.0609
5282	528100	40.0199
5283	528200	39.9378
5284	528300	39.9378
5285	528400	40.0609
5286	528500	40.0609
5287	528600	39.9378
5288	528700	40.0199
5289	528800	40.0199
5290	528900	39.9378
5291	529000	40.0199
5292	529100	39.9378
5293	529200	39.8557
5294	529300	40.0199
5295	529400	40.102
5296	529500	40.0199
5297	529600	40.102
5298	529700	40.0199
5299	529800	40.102
5300	529900	39.9378
5301	530000	40.0609
5302	530100	40.0199
5303	530200	40.0199
5304	530300	39.9378
5305	530400	39.9378
5306	530500	39.9378
5307	530600	40.0199
5308	530700	40.0199
5309	530800	40.0199
5310	530900	40.102
5311	531000	40.0199
5312	531100	40.0199
5313	531200	40.0199
5314	531300	40.102
5315	531400	39.9378
5316	531500	39.9378
5317	531600	40.0609
5318	531700	39.9378
5319	531800	39.9378
5320	531900	40.0199
5321	532000	40.0199
5322	532100	40.0609
5323	532200	39.9378
5324	532300	39.9378
5325	532400	40.0199
5326	532500	39.8967
5327	532600	40.0609
5328	532700	40.0609
5329	532800	39.9378
5330	532900	39.9378
5331	533000	40.0199
5332	533100	40.0199
5333	533200	39.9378
5334	533300	39.9378
5335	533400	40.102
5336	533500	39.8967
5337	533600	40.0199
5338	533700	40.0609
5339	533800	39.9378
5340	533900	39.9378
5341	534000	40.0199
5342	534100	39.9378
5343	534200	39.9378
5344	534300	40.102
5345	534400	39.9378
5346	534500	39.9378
5347	534600	40.0199
5348	534700	39.8557
5349	534800	39.8967
5350	534900	39.9378
5351	535000	39.8967
5352	535100	39.9378
5353	535200	40.0199
5354	535300	39.9378
5355	535400	39.8147
5356	535500	40.0609
5357	535600	39.9378
5358	535700	39.8967
5359	535800	39.9378
5360	535900	39.9378
5361	536000	40.102
5362	536100	40.0199
5363	536200	39.9378
5364	536300	40.0199
5365	536400	39.9378
5366	536500	39.9378
5367	536600	39.9378
5368	536700	40.0199
5369	536800	40.0199
5370	536900	39.8967
5371	537000	40.102
5372	537100	40.0199
5373	537200	40.0199
5374	537300	39.9378
5375	537400	39.9378
5376	537500	40.0199
5377	537600	40.0199
5378	537700	40.0199
5379	537800	39.8557
5380	537900	40.0609
5381	538000	39.8557
5382	538100	40.0199
5383	538200	39.9378
5384	538300	39.9378
5385	538400	39.8147
5386	538500	40.0199
5387	538600	39.9378
5388	538700	39.8557
5389	538800	40.0199
5390	538900	39.8557
5391	539000	40.102
5392	539100	39.9378
5393	539200	39.9378
5394	539300	40.0199
5395	539400	40.0199
5396	539500	40.0199
5397	539600	39.9378
5398	539700	40.0199
5399	539800	39.9378
5400	539900	40.0609
5401	540000	39.9378
