# Supplementary material for: Wireless intravesical device for real-time bladder pressure measurement: Study of consecutive voiding in awake minipigs
Source: PLoS One. 2019 Dec 2;14(12):e0225821. doi: 10.1371/journal.pone.0225821 (PMC6886791; doi:10.1371/journal.pone.0225821)
Supplement: S3 File — (ZIP) [file pone.0225821.s003.zip › data1 fluid reduce 1.txt]

Long Name	Time BIOPAC	Pressure BIOPAC
Units	ms	cm H2O
Comments	Time BIOPAC	Pressure BIOPAC
4802	480100	40.1283
4803	480200	40.2115
4804	480300	40.2115
4805	480400	40.2947
4806	480500	40.2531
4807	480600	40.2531
4808	480700	40.1283
4809	480800	40.2531
4810	480900	40.1699
4811	481000	40.1283
4812	481100	40.2947
4813	481200	40.2947
4814	481300	40.3779
4815	481400	40.2947
4816	481500	40.2115
4817	481600	40.1699
4818	481700	40.1699
4819	481800	40.2115
4820	481900	40.2947
4821	482000	40.2947
4822	482100	40.1283
4823	482200	40.2115
4824	482300	40.1283
4825	482400	40.2947
4826	482500	40.2531
4827	482600	40.2531
4828	482700	40.2531
4829	482800	40.1283
4830	482900	40.2531
4831	483000	40.2115
4832	483100	40.2115
4833	483200	40.3363
4834	483300	40.2115
4835	483400	40.1283
4836	483500	40.2531
4837	483600	40.2531
4838	483700	40.2947
4839	483800	40.0451
4840	483900	40.1283
4841	484000	40.1699
4842	484100	40.3779
4843	484200	40.2531
4844	484300	40.1699
4845	484400	40.2115
4846	484500	40.2947
4847	484600	40.2115
4848	484700	40.2947
4849	484800	40.2947
4850	484900	40.1699
4851	485000	40.1283
4852	485100	40.3363
4853	485200	40.2531
4854	485300	40.2947
4855	485400	40.0451
4856	485500	40.1283
4857	485600	40.2947
4858	485700	40.2947
4859	485800	40.2115
4860	485900	40.1699
4861	486000	40.2531
4862	486100	40.2531
4863	486200	40.1283
4864	486300	40.2115
4865	486400	40.2115
4866	486500	40.2531
4867	486600	40.1699
4868	486700	40.1283
4869	486800	40.2531
4870	486900	40.2947
4871	487000	40.2115
4872	487100	40.1699
4873	487200	40.2115
4874	487300	40.2531
4875	487400	40.2115
4876	487500	40.2115
4877	487600	40.2115
4878	487700	40.1283
4879	487800	40.1283
4880	487900	40.2115
4881	488000	40.2947
4882	488100	40.0451
4883	488200	40.2115
4884	488300	40.2531
4885	488400	40.2115
4886	488500	40.1699
4887	488600	40.1699
4888	488700	40.3363
4889	488800	40.2531
4890	488900	40.2115
4891	489000	40.2947
4892	489100	40.2531
4893	489200	40.0451
4894	489300	40.2947
4895	489400	40.1283
4896	489500	40.1699
4897	489600	40.1283
4898	489700	40.2531
4899	489800	40.2531
4900	489900	40.2115
4901	490000	40.2947
4902	490100	40.0451
4903	490200	40.2531
4904	490300	40.2115
4905	490400	40.2115
4906	490500	40.2115
4907	490600	40.2947
4908	490700	40.2115
4909	490800	40.2531
4910	490900	40.1699
4911	491000	40.2115
4912	491100	40.2947
4913	491200	40.2531
4914	491300	40.2115
4915	491400	40.2531
4916	491500	40.2531
4917	491600	40.2115
4918	491700	40.2115
4919	491800	40.2947
4920	491900	40.2531
4921	492000	40.3363
4922	492100	40.2531
4923	492200	40.2947
4924	492300	40.2115
4925	492400	40.2115
4926	492500	40.1699
4927	492600	40.2115
4928	492700	40.2531
4929	492800	40.2115
4930	492900	40.2531
4931	493000	40.2115
4932	493100	40.1699
4933	493200	40.2531
4934	493300	40.2947
4935	493400	40.1699
4936	493500	40.1283
4937	493600	40.2531
4938	493700	40.1699
4939	493800	40.1283
4940	493900	40.2947
4941	494000	40.2115
4942	494100	40.2115
4943	494200	40.1283
4944	494300	40.3363
4945	494400	40.2531
4946	494500	40.1283
4947	494600	40.2115
4948	494700	40.2947
4949	494800	40.2115
4950	494900	40.1699
4951	495000	40.2531
4952	495100	40.1699
4953	495200	40.1699
4954	495300	40.2115
4955	495400	40.2947
4956	495500	40.1283
4957	495600	40.1699
4958	495700	40.3363
4959	495800	40.2947
4960	495900	40.2531
4961	496000	40.1699
4962	496100	40.1283
4963	496200	40.2947
4964	496300	40.1283
4965	496400	40.2115
4966	496500	40.2115
4967	496600	40.2531
4968	496700	40.2115
4969	496800	40.1283
4970	496900	40.2531
4971	497000	40.2531
4972	497100	40.2531
4973	497200	40.2115
4974	497300	40.1283
4975	497400	40.2531
4976	497500	40.2947
4977	497600	40.2115
4978	497700	40.1283
4979	497800	40.2115
4980	497900	40.2115
4981	498000	40.2531
4982	498100	40.1699
4983	498200	40.1699
4984	498300	40.2531
4985	498400	40.2115
4986	498500	40.1283
4987	498600	40.2115
4988	498700	40.2531
4989	498800	40.0451
4990	498900	40.1283
4991	499000	40.2531
4992	499100	40.3363
4993	499200	40.2115
4994	499300	40.1283
4995	499400	40.1699
4996	499500	40.2531
4997	499600	40.2115
4998	499700	40.2531
4999	499800	40.2115
5000	499900	40.2115
5001	500000	40.2947
5002	500100	40.2531
5003	500200	40.1283
5004	500300	40.1699
5005	500400	40.3363
5006	500500	40.2115
5007	500600	40.2531
5008	500700	40.2531
5009	500800	40.2947
5010	500900	40.2947
5011	501000	40.2115
5012	501100	40.1699
5013	501200	40.2115
5014	501300	40.2531
5015	501400	40.1283
5016	501500	40.2115
5017	501600	40.1699
5018	501700	40.2115
5019	501800	40.2947
5020	501900	40.3779
5021	502000	40.2115
5022	502100	40.2115
5023	502200	40.2947
5024	502300	40.2947
5025	502400	40.1283
5026	502500	40.2115
5027	502600	40.2531
5028	502700	40.2947
5029	502800	40.2531
5030	502900	40.1283
5031	503000	40.2115
5032	503100	40.2115
5033	503200	40.3363
5034	503300	40.1699
5035	503400	40.2115
5036	503500	40.2531
5037	503600	40.3363
5038	503700	40.2531
5039	503800	40.1699
5040	503900	40.2947
5041	504000	40.2531
5042	504100	40.2531
5043	504200	40.2531
5044	504300	40.2115
5045	504400	40.2115
5046	504500	40.2947
5047	504600	40.1699
5048	504700	40.1699
5049	504800	40.2947
5050	504900	40.1283
5051	505000	40.0451
5052	505100	40.2947
5053	505200	40.2531
5054	505300	40.2115
5055	505400	40.1283
5056	505500	40.2531
5057	505600	40.2531
5058	505700	40.2115
5059	505800	40.2115
5060	505900	40.2531
5061	506000	40.2531
5062	506100	40.1283
5063	506200	40.1699
5064	506300	40.2115
5065	506400	40.2115
5066	506500	40.2115
5067	506600	40.1283
5068	506700	40.2115
5069	506800	40.1699
5070	506900	40.2115
5071	507000	40.2115
5072	507100	40.2947
5073	507200	40.1283
5074	507300	40.2115
5075	507400	40.2947
5076	507500	40.2947
5077	507600	40.2115
5078	507700	40.1283
5079	507800	40.2115
5080	507900	40.2531
5081	508000	40.0451
5082	508100	40.2115
5083	508200	40.2531
5084	508300	40.2115
5085	508400	40.2115
5086	508500	40.2531
5087	508600	40.1699
5088	508700	40.1699
5089	508800	40.2531
5090	508900	40.2531
5091	509000	40.2115
5092	509100	40.1699
5093	509200	40.1699
5094	509300	40.2947
5095	509400	40.2115
5096	509500	40.2115
5097	509600	40.2115
5098	509700	40.2115
5099	509800	40.2115
5100	509900	40.2947
5101	510000	40.2115
5102	510100	40.1699
5103	510200	40.2115
5104	510300	40.3363
5105	510400	40.1699
5106	510500	40.1699
5107	510600	40.1699
5108	510700	40.2115
5109	510800	40.2947
5110	510900	40.2115
5111	511000	40.2531
5112	511100	40.2115
5113	511200	40.1283
5114	511300	40.0451
5115	511400	40.2947
5116	511500	40.2531
5117	511600	40.2115
5118	511700	40.2115
5119	511800	40.1283
5120	511900	40.0451
5121	512000	40.1283
5122	512100	40.1283
5123	512200	40.2115
5124	512300	40.2531
5125	512400	40.2115
5126	512500	40.2115
5127	512600	40.2947
5128	512700	40.1283
5129	512800	40.2115
5130	512900	40.1283
5131	513000	40.0451
5132	513100	40.2115
5133	513200	40.2531
5134	513300	40.2947
5135	513400	40.1699
5136	513500	40.2531
5137	513600	40.2115
5138	513700	40.1283
5139	513800	40.2531
5140	513900	40.0451
5141	514000	40.2531
5142	514100	40.2947
5143	514200	40.2531
5144	514300	40.1699
5145	514400	40.2531
5146	514500	40.2531
5147	514600	40.2115
5148	514700	40.0451
5149	514800	40.0451
5150	514900	40.0451
5151	515000	40.2115
5152	515100	40.2115
5153	515200	40.2531
5154	515300	40.1699
5155	515400	40.1283
5156	515500	40.2115
5157	515600	40.1283
5158	515700	40.1699
5159	515800	40.2531
5160	515900	40.0451
5161	516000	40.2115
5162	516100	40.1283
5163	516200	40.2531
5164	516300	40.2531
5165	516400	40.2947
5166	516500	40.0451
5167	516600	40.2947
5168	516700	40.1699
5169	516800	40.2531
5170	516900	40.0451
5171	517000	40.1699
5172	517100	40.0451
5173	517200	40.2115
5174	517300	40.2115
5175	517400	40.1699
5176	517500	40.1699
5177	517600	40.2115
5178	517700	40.1283
5179	517800	40.2115
5180	517900	40.1283
5181	518000	40.0451
5182	518100	40.0451
5183	518200	40.1283
5184	518300	40.2115
5185	518400	40.0451
5186	518500	40.1283
5187	518600	40.1699
5188	518700	40.0451
5189	518800	40.2115
5190	518900	40.1283
5191	519000	40.2115
5192	519100	40.0451
5193	519200	40.2115
5194	519300	40.0451
5195	519400	40.0451
5196	519500	40.2115
5197	519600	40.1283
5198	519700	40.1699
5199	519800	40.2115
5200	519900	40.1699
5201	520000	40.1699
5202	520100	40.1283
5203	520200	40.2115
5204	520300	40.0451
5205	520400	40.1699
5206	520500	40.0451
5207	520600	40.2531
5208	520700	40.1699
5209	520800	40.0451
5210	520900	40.1283
5211	521000	40.2531
5212	521100	40.2531
5213	521200	40.2115
5214	521300	40.2947
5215	521400	40.2531
5216	521500	40.2115
5217	521600	40.1283
5218	521700	40.2115
5219	521800	40.2115
5220	521900	40.2947
5221	522000	40.2947
5222	522100	40.1699
5223	522200	40.1699
5224	522300	40.2115
5225	522400	40.2531
5226	522500	40.2531
5227	522600	40.1283
5228	522700	40.2531
5229	522800	40.1699
5230	522900	40.1699
5231	523000	40.3363
5232	523100	40.1699
5233	523200	40.2115
5234	523300	40.2115
5235	523400	40.2115
5236	523500	40.2947
5237	523600	40.1283
5238	523700	40.2531
5239	523800	40.2531
5240	523900	40.1699
5241	524000	40.2531
5242	524100	40.2115
5243	524200	40.2531
5244	524300	40.2115
5245	524400	40.2531
5246	524500	40.2115
5247	524600	40.2531
5248	524700	40.2115
5249	524800	40.1699
5250	524900	40.2115
5251	525000	40.1699
5252	525100	40.2531
5253	525200	40.2115
5254	525300	40.1283
5255	525400	40.2947
5256	525500	40.1699
5257	525600	40.2115
5258	525700	40.2531
5259	525800	40.1283
5260	525900	40.3363
5261	526000	40.2531
5262	526100	40.2531
5263	526200	40.2531
5264	526300	40.2115
5265	526400	40.2115
5266	526500	40.3363
5267	526600	40.1283
5268	526700	40.2531
5269	526800	40.1283
5270	526900	40.2115
5271	527000	40.1283
5272	527100	40.2115
5273	527200	40.2531
5274	527300	40.2947
5275	527400	40.2531
5276	527500	40.2115
5277	527600	40.3363
5278	527700	40.2115
5279	527800	40.2115
5280	527900	40.2531
5281	528000	40.1283
5282	528100	40.2115
5283	528200	40.2947
5284	528300	40.1699
5285	528400	40.1699
5286	528500	40.2947
5287	528600	40.1699
5288	528700	40.1699
5289	528800	40.2947
5290	528900	40.1699
5291	529000	40.2115
5292	529100	40.3363
5293	529200	40.1283
5294	529300	40.1699
5295	529400	40.2947
5296	529500	40.2531
5297	529600	40.2531
5298	529700	40.3363
5299	529800	40.2115
5300	529900	40.1699
5301	530000	40.3363
5302	530100	40.1699
5303	530200	40.2115
5304	530300	40.2115
5305	530400	40.1283
5306	530500	40.2947
5307	530600	40.0451
5308	530700	40.2115
5309	530800	40.2531
5310	530900	40.1699
5311	531000	40.2115
5312	531100	40.3363
5313	531200	40.1699
5314	531300	40.2115
5315	531400	40.1283
5316	531500	40.2115
5317	531600	40.2115
5318	531700	40.2115
5319	531800	40.1699
5320	531900	40.3363
5321	532000	40.2115
5322	532100	40.2947
5323	532200	40.1699
5324	532300	40.2947
5325	532400	40.2115
5326	532500	40.2115
5327	532600	40.2531
5328	532700	40.2115
5329	532800	40.1699
5330	532900	40.2947
5331	533000	40.2531
5332	533100	40.1699
5333	533200	40.2531
5334	533300	40.2115
5335	533400	40.2115
5336	533500	40.2947
5337	533600	40.2115
5338	533700	40.1283
5339	533800	40.2531
5340	533900	40.2531
5341	534000	40.2531
5342	534100	40.1283
5343	534200	40.2531
5344	534300	40.0451
5345	534400	40.2947
5346	534500	40.2115
5347	534600	40.2531
5348	534700	40.2531
5349	534800	40.2115
5350	534900	40.2115
5351	535000	40.1283
5352	535100	40.2115
5353	535200	40.3363
5354	535300	40.2115
5355	535400	40.2115
5356	535500	40.1699
5357	535600	40.2115
5358	535700	40.2947
5359	535800	40.1699
5360	535900	40.2531
5361	536000	40.2115
5362	536100	40.0451
5363	536200	40.2947
5364	536300	40.2531
5365	536400	40.0451
5366	536500	40.2115
5367	536600	40.2531
5368	536700	40.1699
5369	536800	40.2115
5370	536900	40.2531
5371	537000	40.1699
5372	537100	40.1699
5373	537200	40.0451
5374	537300	40.1699
5375	537400	40.2115
5376	537500	40.1699
5377	537600	40.2947
5378	537700	40.2115
5379	537800	40.1283
5380	537900	40.0451
5381	538000	40.1699
5382	538100	40.3363
5383	538200	40.1283
5384	538300	40.1283
5385	538400	40.1283
5386	538500	40.1699
5387	538600	40.2947
5388	538700	40.1283
5389	538800	40.2531
5390	538900	40.1283
5391	539000	40.2115
5392	539100	40.2947
5393	539200	40.1283
5394	539300	40.1699
5395	539400	40.1283
5396	539500	40.2531
5397	539600	40.2531
5398	539700	40.1283
5399	539800	40.2531
5400	539900	40.1699
5401	540000	40.1283
