# Supplementary material for: Wireless intravesical device for real-time bladder pressure measurement: Study of consecutive voiding in awake minipigs
Source: PLoS One. 2019 Dec 2;14(12):e0225821. doi: 10.1371/journal.pone.0225821 (PMC6886791; doi:10.1371/journal.pone.0225821)
Supplement: S4 File — (ZIP) [file pone.0225821.s004.zip]

Archive with 11 entries (10 files):
- data2 invivo 1.txt
- __MACOSX/
- __MACOSX/._data2 invivo 1.txt
- data2 invivo 2.txt
- __MACOSX/._data2 invivo 2.txt
- data2 invivo 3.txt
- __MACOSX/._data2 invivo 3.txt
- data2 invivo 4.txt
- __MACOSX/._data2 invivo 4.txt
- data2 invivo 5.txt
- __MACOSX/._data2 invivo 5.txt
