# Supplementary material for: Wireless intravesical device for real-time bladder pressure measurement: Study of consecutive voiding in awake minipigs
Source: PLoS One. 2019 Dec 2;14(12):e0225821. doi: 10.1371/journal.pone.0225821 (PMC6886791; doi:10.1371/journal.pone.0225821)
Supplement: S4 File — (ZIP) [file pone.0225821.s004.zip › data2 invivo 1.txt]

Long Name	Time Pill	Pill Pressure	Temperature	Time cath	Cath Pressure	IH2O Q	VH2O infused
Units	ms	mbar	degree celsius	ms	cm H2O	ml/min	ml
1	0	2.74	35.37	0	1	39.9	21.2
2	299	2.21	35.37	200	1	39.9	21.3
3	413	2.46	35.37	400	1	39.9	21.4
4	526	3.17	35.38	600	1	39.9	21.6
5	640	3.74	35.37	800	1	39.9	21.7
6	753	4.75	35.36	1000	1	49.9	21.9
7	867	6.73	35.37	1200	1	49.9	22
8	1094	0.82	35.37	1400	1	49.9	22.2
9	1208	1.09	35.38	1600	1	49.9	22.4
10	1322	0.19	35.37	1800	1	49.9	22.5
11	1436	2.63	35.39	2000	1	49.9	22.7
12	1550	4.97	35.39	2200	1	49.9	22.8
13	1663	5.78	35.37	2400	1	49.9	23
14	1777	6	35.37	2600	1	49.9	23.2
15	1890	4.97	35.37	2800	1	49.9	23.3
16	2004	2.16	35.39	3000	1	49.9	23.5
17	2119	1.05	35.37	3200	1	49.9	23.7
18	2233	-1.04	35.37	3400	1	49.9	23.8
19	2347	-0.68	35.38	3600	1	49.9	24
20	2460	1.8	35.38	3800	1	49.9	24.2
21	2574	1.97	35.36	4000	1	49.9	24.3
22	2689	-0.14	35.36	4200	1	49.9	24.5
23	2803	-0.48	35.39	4400	1	49.9	24.7
24	2918	0.05	35.38	4600	1	49.9	24.8
25	3033	0.33	35.39	4800	1	49.9	25
26	3147	1	35.36	5000	1	49.9	25.2
27	3261	1.76	35.36	5200	1	49.9	25.3
28	3375	1.42	35.38	5400	1	49.9	25.5
29	3489	0.57	35.37	5600	1	49.9	25.7
30	3602	0.97	35.36	5800	1	49.9	25.8
31	3716	0.59	35.35	6000	1	49.9	26
32	3829	0.73	35.37	6200	1	49.9	26.2
33	3942	1.78	35.35	6400	1	49.9	26.3
34	4055	1.11	35.36	6600	1	49.9	26.5
35	4169	1.25	35.37	6800	1	49.9	26.7
36	4282	0.66	35.36	7000	1	49.9	26.8
37	4396	-0.75	35.35	7200	1	49.9	27
38	4509	0.07	35.36	7400	1	49.9	27.2
39	4623	0.78	35.36	7600	1	49.9	27.3
40	4736	1.71	35.36	7800	1	49.9	27.5
41	4849	0.28	35.37	8000	1	49.9	27.7
42	4962	0.5	35.36	8200	1	49.9	27.8
43	5075	1.47	35.36	8400	1	49.9	28
44	5188	0.94	35.35	8600	1	49.9	28.2
45	5300	0.04	35.36	8800	1	49.9	28.3
46	5413	0.35	35.37	9000	1	49.9	28.5
47	5527	-0.5	35.36	9200	1	49.9	28.7
48	5640	-1.05	35.35	9400	1	49.9	28.8
49	5754	-1.39	35.36	9600	1	49.9	29
50	5867	-0.85	35.36	9800	1	49.9	29.2
51	5980	0.04	35.36	10000	1	49.9	29.3
52	6093	-0.07	35.37	10200	1	49.9	29.5
53	6206	0.23	35.35	10400	1	49.9	29.7
54	6319	0.27	35.36	10600	1	49.9	29.8
55	6433	-0.79	35.37	10800	1	49.9	30
56	6547	-2.24	35.37	11000	1	49.9	30.2
57	6661	-3	35.38	11200	1	49.9	30.3
58	6775	-2.64	35.37	11400	1	49.9	30.5
59	6891	-2.24	35.37	11600	1	49.9	30.7
60	7005	-1.68	35.38	11800	1	49.9	30.8
61	7120	-1.61	35.38	12000	1	49.9	31
62	7234	-1.69	35.37	12200	1	49.9	31.2
63	7348	-1.91	35.36	12400	1	49.9	31.3
64	7462	-2.4	35.37	12600	1	49.9	31.5
65	7575	-1.8	35.37	12800	1	49.9	31.7
66	7688	-1.56	35.35	13000	1	49.9	31.8
67	7801	-0.69	35.37	13200	1	49.9	32
68	7914	-0.53	35.37	13400	1	49.9	32.2
69	8028	-1.46	35.37	13600	1	49.9	32.3
70	8143	-3.1	35.38	13800	1	49.9	32.5
71	8258	-3.6	35.38	14000	1	49.9	32.7
72	8373	-3.66	35.38	14200	1	49.9	32.8
73	8489	-2.06	35.37	14400	1	49.9	33
74	8604	-1.93	35.38	14600	1	49.9	33.2
75	8718	-1.75	35.38	14800	1	49.9	33.3
76	8832	-1.4	35.37	15000	1	49.9	33.5
77	8946	-1.9	35.36	15200	1	49.9	33.7
78	9060	-2	35.37	15400	1	49.9	33.8
79	9174	-2.49	35.37	15600	1	49.9	34
80	9288	-2.8	35.37	15800	1	49.9	34.2
81	9402	-3.58	35.36	16000	1	49.9	34.3
82	9516	-3.33	35.38	16200	1	49.9	34.5
83	9630	-2.19	35.37	16400	1	49.9	34.7
84	9743	-2.16	35.37	16600	1	49.9	34.8
85	9857	-2.23	35.36	16800	1	49.9	35
86	9971	-1.52	35.37	17000	1	49.9	35.2
87	10085	-1.88	35.37	17200	1	49.9	35.3
88	10199	-3.21	35.36	17400	1	49.9	35.5
89	10313	-3.81	35.38	17600	1	49.9	35.7
90	10427	-3.2	35.37	17800	1	49.9	35.8
91	10541	-2.18	35.35	18000	1	49.9	36
92	10654	-2.33	35.37	18200	1	49.9	36.2
93	10768	-2.48	35.38	18400	1	49.9	36.3
94	10880	-0.61	35.36	18600	1	49.9	36.5
95	10993	1.77	35.36	18800	1	49.9	36.7
96	11106	1.69	35.36	19000	1	49.9	36.8
97	11220	0.69	35.37	19200	1	49.9	37
98	11334	0.48	35.37	19400	1	49.9	37.2
99	11449	1.04	35.37	19600	1	49.9	37.3
100	11564	0.49	35.39	19800	1	49.9	37.5
101	11679	0.68	35.37	20000	1	49.9	37.7
102	11794	1.16	35.39	20200	1	49.9	37.8
103	11909	0.64	35.38	20400	1	49.9	38
104	12023	0.97	35.38	20600	1	49.9	38.2
105	12139	2.73	35.38	20800	1	49.9	38.3
106	12256	4.68	35.38	21000	1	49.9	38.5
107	12374	3.93	35.4	21200	1	49.9	38.7
108	12492	4.55	35.4	21400	1	49.9	38.8
109	12609	2.2	35.4	21600	1	49.9	39
110	12726	1.68	35.41	21800	1	49.9	39.2
111	12843	1.28	35.38	22000	1	49.9	39.3
112	12959	0.65	35.39	22200	1	49.9	39.5
113	13075	0.45	35.4	22400	1	49.9	39.6
114	13191	0.77	35.39	22600	1	49.9	39.8
115	13307	0.86	35.38	22800	1	49.9	40
116	13423	1.59	35.39	23000	1	49.9	40.1
117	13540	2.85	35.37	23200	1	49.9	40.3
118	13658	2.9	35.4	23400	1	49.9	40.5
119	13776	2.09	35.4	23600	1	49.9	40.6
120	13893	2.21	35.4	23800	1	49.9	40.8
121	14009	0.37	35.37	24000	1	49.9	41
122	14125	-0.85	35.38	24200	1	49.9	41.1
123	14240	-0.66	35.37	24400	1	49.9	41.3
124	14356	-0.19	35.38	24600	1	49.9	41.5
125	14471	-0.5	35.38	24800	1	49.9	41.6
126	14586	0.44	35.37	25000	1	49.9	41.8
127	14700	-0.88	35.37	25200	1	49.9	42
128	14815	-1.36	35.37	25400	1	49.9	42.1
129	14930	-1.17	35.36	25600	1	49.9	42.3
130	15044	-0.68	35.37	25800	1	49.9	42.5
131	15158	-0.58	35.36	26000	1	49.9	42.6
132	15273	-0.14	35.36	26200	1	49.9	42.8
133	15387	0.13	35.36	26400	1	49.9	43
134	15502	-0.44	35.38	26600	1	49.9	43.1
135	15617	-0.46	35.36	26800	1	49.9	43.3
136	15733	1.89	35.37	27000	1	49.9	43.5
137	15851	2.88	35.37	27200	1	49.9	43.6
138	15968	5.35	35.37	27400	1	49.9	43.8
139	16086	6.56	35.38	27600	1	49.9	44
140	16204	8.96	35.38	27800	1	49.9	44.1
141	16322	8.7	35.37	28000	1	49.9	44.3
142	16440	3.96	35.38	28200	1	49.9	44.5
143	16556	0.88	35.38	28400	1	49.9	44.6
144	16672	0.44	35.37	28600	1	49.9	44.8
145	16786	0.91	35.37	28800	1	49.9	45
146	16901	1.35	35.35	29000	1	49.9	45.1
147	17015	2.69	35.35	29200	1	49.9	45.3
148	17130	5.91	35.35	29400	1	49.9	45.5
149	17248	7.31	35.37	29600	1	49.9	45.6
150	17365	5.89	35.36	29800	1	49.9	45.8
151	17482	2.62	35.38	30000	1	49.9	46
152	17598	0.78	35.37	30200	1	49.9	46.1
153	17713	1.33	35.36	30400	1	49.9	46.3
154	17828	1.78	35.34	30600	1	49.9	46.5
155	17943	3.93	35.35	30800	1	49.9	46.6
156	18059	5.48	35.36	31000	1	49.9	46.8
157	18176	5.36	35.37	31200	1	49.9	47
158	18292	4.44	35.36	31400	1	49.9	47.1
159	18408	3.92	35.36	31600	1	49.9	47.3
160	18523	1.79	35.34	31800	0.8	49.9	47.5
161	18637	2.39	35.34	32000	1	49.9	47.6
162	18751	2.61	35.34	32200	1	49.9	47.8
163	18866	4.41	35.34	32400	1	49.9	48
164	18980	5.51	35.34	32600	1	49.9	48.1
165	19095	5.07	35.32	32800	1	49.9	48.3
166	19210	5.13	35.33	33000	1	49.9	48.5
167	19326	4.19	35.35	33200	1	49.9	48.6
168	19442	3.82	35.34	33400	1	49.9	48.8
169	19560	4.66	35.34	33600	1	49.9	49
170	19679	5.47	35.35	33800	1	49.9	49.1
171	19799	6.39	35.37	34000	1	49.9	49.3
172	19920	4.65	35.36	34200	1	49.9	49.5
173	20042	3.86	35.38	34400	1	49.9	49.6
174	20165	4.24	35.37	34600	1	49.9	49.8
175	20290	2.74	35.37	34800	1	49.9	50
176	20426	4.62	35.41	35000	1	49.9	50.1
177	20549	4.73	35.36	35200	1	49.9	50.3
178	20672	5.56	35.36	35400	1	49.9	50.5
179	20793	6.9	35.34	35600	1	49.9	50.6
180	20912	5.6	35.32	35800	1	49.9	50.8
181	21032	4.05	35.31	36000	1	49.9	51
182	21153	2.21	35.31	36200	1	49.9	51.1
183	21275	2.49	35.34	36400	1	49.9	51.3
184	21397	5.22	35.32	36600	1	49.9	51.5
185	21521	6.91	35.32	36800	1	49.9	51.6
186	21644	5.72	35.33	37000	1	49.9	51.8
187	21772	6.36	35.35	37200	1	49.9	52
188	21893	5.77	35.32	37400	1	49.9	52.1
189	22015	4.21	35.33	37600	1	49.9	52.3
190	22135	3.46	35.29	37800	1	49.9	52.5
191	22254	3.38	35.28	38000	1	49.9	52.6
192	22373	2.59	35.29	38200	1	49.9	52.8
193	22492	1.67	35.27	38400	1	49.9	53
194	22611	1.92	35.29	38600	1	49.9	53.1
195	22731	3.61	35.28	38800	1	49.9	53.3
196	22852	6.92	35.3	39000	1	49.9	53.5
197	22973	7.03	35.29	39200	1	49.9	53.6
198	23093	3.77	35.27	39400	1	49.9	53.8
199	23213	2.17	35.26	39600	1	49.9	54
200	23331	1.27	35.26	39800	1	49.9	54.1
201	23448	0.52	35.24	40000	1	49.9	54.3
202	23565	4.17	35.23	40200	1	49.9	54.5
203	23683	5.65	35.25	40400	1	49.9	54.6
204	23800	5.49	35.23	40600	1	49.9	54.8
205	23919	5.22	35.25	40800	1	49.9	55
206	24037	4.85	35.22	41000	1	49.9	55.1
207	24155	4.35	35.24	41200	1	49.9	55.3
208	24273	4.18	35.22	41400	1	49.9	55.5
209	24392	7.58	35.23	41600	1	49.9	55.6
210	24511	7.23	35.22	41800	1	49.9	55.8
211	24629	4.87	35.23	42000	1	49.9	55.9
212	24747	4.19	35.23	42200	1	49.9	56.1
213	24864	2.53	35.21	42400	1	49.9	56.3
214	24981	1.54	35.22	42600	1	49.9	56.4
215	25097	0.51	35.2	42800	1	49.9	56.6
216	25212	0.17	35.19	43000	1	49.9	56.8
217	25328	1.43	35.18	43200	1	49.9	56.9
218	25443	1.32	35.18	43400	1	49.9	57.1
219	25558	1.78	35.19	43600	1	49.9	57.3
220	25674	1.3	35.17	43800	1	49.9	57.4
221	25789	1.62	35.16	44000	1	49.9	57.6
222	25904	2.23	35.17	44200	1	49.9	57.8
223	26020	4.83	35.17	44400	1	49.9	57.9
224	26136	6.57	35.17	44600	1	49.9	58.1
225	26252	7.02	35.18	44800	1	49.9	58.3
226	26367	7.01	35.17	45000	1	49.9	58.4
227	26481	3.41	35.15	45200	1	49.9	58.6
228	26596	3.5	35.16	45400	1	49.9	58.8
229	26711	7	35.16	45600	1	49.9	58.9
230	26827	7.18	35.16	45800	1	49.9	59.1
231	26943	4.05	35.17	46000	1	49.9	59.3
232	27059	6.87	35.17	46200	1	49.9	59.4
233	27177	9.09	35.17	46400	1	49.9	59.6
234	27293	6.5	35.17	46600	1	49.9	59.8
235	27408	4.37	35.16	46800	1	49.9	59.9
236	27523	3.16	35.15	47000	1	49.9	60.1
237	27637	2.72	35.14	47200	1	49.9	60.3
238	27750	1.84	35.13	47400	1	49.9	60.4
239	27864	2.33	35.13	47600	1	49.9	60.6
240	27977	1.1	35.13	47800	1	49.9	60.8
241	28091	0.54	35.15	48000	1	49.9	60.9
242	28205	0.88	35.13	48200	1	49.9	61.1
243	28319	2.75	35.13	48400	1	49.9	61.3
244	28433	5.19	35.13	48600	1	49.9	61.4
245	28547	5.61	35.12	48800	1	49.9	61.6
246	28661	10.04	35.12	49000	1	49.9	61.8
247	28775	6.94	35.14	49200	1	49.9	61.9
248	28888	2.84	35.12	49400	1	49.9	62.1
249	29001	1.38	35.12	49600	1	49.9	62.3
250	29114	1.7	35.11	49800	1	49.9	62.4
251	29228	0.45	35.11	50000	1	49.9	62.6
252	29341	-0.31	35.1	50200	1	49.9	62.8
253	29454	0.19	35.11	50400	1	49.9	62.9
254	29567	0.45	35.12	50600	1	49.9	63.1
255	29680	0.62	35.1	50800	1	49.9	63.3
256	29793	0.3	35.1	51000	1	49.9	63.4
257	29906	-0.37	35.1	51200	1	49.9	63.6
258	30019	-0.62	35.11	51400	1	49.9	63.8
259	30132	1	35.1	51600	1	49.9	63.9
260	30245	0.84	35.1	51800	1	49.9	64.1
261	30358	0.6	35.09	52000	1	49.9	64.3
262	30470	0.04	35.09	52200	1	49.9	64.4
263	30583	0.95	35.08	52400	1	49.9	64.6
264	30696	4.28	35.09	52600	1	49.9	64.8
265	30808	6.94	35.1	52800	1	49.9	64.9
266	30922	5.92	35.1	53000	1	49.9	65.1
267	31034	6.69	35.09	53200	1	49.9	65.3
268	31147	6.99	35.1	53400	1	49.9	65.4
269	31260	5.88	35.08	53600	1	49.9	65.6
270	31373	2.9	35.08	53800	1	49.9	65.8
271	31486	0.64	35.08	54000	1	49.9	65.9
272	31599	0.67	35.08	54200	1	49.9	66.1
273	31713	1.97	35.08	54400	1	49.9	66.3
274	31826	3.9	35.08	54600	1	49.9	66.4
275	31939	4.22	35.08	54800	1	49.9	66.6
276	32052	5.65	35.09	55000	1	49.9	66.8
277	32166	5.99	35.08	55200	1.3	49.9	66.9
278	32280	5.51	35.08	55400	1	49.9	67.1
279	32393	2.53	35.08	55600	1	49.9	67.3
280	32506	0.86	35.08	55800	1	49.9	67.4
281	32620	0.5	35.08	56000	1	49.9	67.6
282	32733	1.58	35.06	56200	1	49.9	67.8
283	32845	3.31	35.07	56400	1	49.9	67.9
284	32959	3.78	35.08	56600	1	49.9	68.1
285	33073	4.61	35.08	56800	1	49.9	68.3
286	33187	2.7	35.08	57000	1	49.9	68.4
287	33301	2.47	35.08	57200	1	49.9	68.6
288	33415	4.46	35.08	57400	1	49.9	68.8
289	33530	6.22	35.08	57600	1	49.9	68.9
290	33644	5.11	35.08	57800	1	49.9	69.1
291	33757	2.29	35.07	58000	1	49.9	69.3
292	33870	1.07	35.07	58200	1	49.9	69.4
293	33983	0.8	35.07	58400	1	49.9	69.6
294	34096	-0.24	35.06	58600	1	49.9	69.8
295	34209	0.26	35.06	58800	1	49.9	69.9
296	34322	0.62	35.04	59000	1	49.9	70.1
297	34435	0.75	35.06	59200	1	49.9	70.3
298	34548	4.51	35.07	59400	1	49.9	70.4
299	34662	7.38	35.06	59600	1	49.9	70.6
300	34776	6.99	35.07	59800	1	49.9	70.8
301	34891	6.48	35.07	60000	1	49.9	70.9
302	35006	4.09	35.06	60200	1	49.9	71.1
303	35119	3.32	35.06	60400	1	49.9	71.3
304	35233	2.45	35.06	60600	1	49.9	71.4
305	35346	5.21	35.05	60800	1	49.9	71.6
306	35460	6.08	35.06	61000	1	49.9	71.8
307	35574	7.76	35.05	61200	1	49.9	71.9
308	35689	8.28	35.07	61400	1	49.9	72.1
309	35804	9.51	35.06	61600	1	49.9	72.3
310	35918	4.96	35.06	61800	1	49.9	72.4
311	36033	3.86	35.06	62000	1	49.9	72.6
312	36147	4.13	35.06	62200	1	49.9	72.7
313	36262	6.87	35.05	62400	1	49.9	72.9
314	36377	7.94	35.07	62600	1	49.9	73.1
315	36492	5	35.04	62800	1	49.9	73.2
316	36607	6.18	35.07	63000	1	49.9	73.4
317	36724	6.19	35.06	63200	1	49.9	73.6
318	36840	5.53	35.06	63400	1	49.9	73.7
319	36955	5.35	35.07	63600	1	49.9	73.9
320	37072	5.78	35.05	63800	1	49.9	74.1
321	37188	6.99	35.05	64000	1	49.9	74.2
322	37303	4	35.06	64200	1	49.9	74.4
323	37417	3.35	35.06	64400	1	49.9	74.6
324	37530	1.93	35.03	64600	1	49.9	74.7
325	37643	0.83	35.04	64800	1	49.9	74.9
326	37756	1.05	35.04	65000	1	49.9	75.1
327	37869	0.63	35.02	65200	1	49.9	75.2
328	37981	-0.05	35.03	65400	1	49.9	75.4
329	38093	1.43	35.03	65600	1	49.9	75.6
330	38206	3.73	35.02	65800	1	49.9	75.7
331	38319	5.47	35.02	66000	1	49.9	75.9
332	38433	4.94	35.03	66200	1	49.9	76.1
333	38548	6.92	35.03	66400	1	49.9	76.2
334	38665	6.67	35.06	66600	1	49.9	76.4
335	38782	5.28	35.06	66800	1	49.9	76.6
336	38898	4.14	35.05	67000	1	49.9	76.7
337	39013	6.28	35.03	67200	1	49.9	76.9
338	39130	5.73	35.04	67400	1	49.9	77.1
339	39245	5.57	35.04	67600	1	49.9	77.2
340	39360	4.73	35.05	67800	1	49.9	77.4
341	39474	2.71	35.03	68000	1	49.9	77.6
342	39588	1.5	35.02	68200	1	49.9	77.7
343	39702	0.87	35.02	68400	1	49.9	77.9
344	39816	0.47	35.02	68600	1	49.9	78.1
345	39930	1.61	35.02	68800	1	49.9	78.2
346	40045	4.13	35.03	69000	1	49.9	78.4
347	40160	5.08	35.02	69200	1	49.9	78.6
348	40275	7.14	35.01	69400	1	49.9	78.7
349	40390	5.35	35.04	69600	1	49.9	78.9
350	40505	3.82	35	69800	1	49.9	79.1
351	40619	1.5	35.01	70000	1	49.9	79.2
352	40733	1.45	35.01	70200	1	49.9	79.4
353	40846	0.87	35.01	70400	1	49.9	79.6
354	40960	2.21	35.01	70600	1	49.9	79.7
355	41074	3.74	35.02	70800	1	49.9	79.9
356	41189	4.55	35.01	71000	1	49.9	80.1
357	41305	3.6	35.03	71200	1	49.9	80.2
358	41420	2.99	35.03	71400	1	49.9	80.4
359	41535	1.27	35.02	71600	1	49.9	80.6
360	41650	-0.27	35.02	71800	1	49.9	80.7
361	41764	0.39	35	72000	1	49.9	80.9
362	41878	1.3	35.01	72200	1	49.9	81.1
363	41992	4.2	35	72400	1	49.9	81.2
364	42107	4.59	35.02	72600	1	49.9	81.4
365	42221	4.21	35	72800	1	49.9	81.6
366	42335	3.86	35	73000	1	49.9	81.7
367	42449	4.84	34.99	73200	1	49.9	81.9
368	42564	6.1	35.01	73400	1	49.9	82.1
369	42678	5.57	35.01	73600	1	49.9	82.2
370	42792	3.01	35.01	73800	1	49.9	82.4
371	42906	0.77	35.01	74000	1	49.9	82.6
372	43019	-0.29	35	74200	1	49.9	82.7
373	43132	-0.46	35.01	74400	1	49.9	82.9
374	43245	-0.69	35	74600	1	49.9	83.1
375	43358	-0.38	34.99	74800	1	49.9	83.2
376	43471	0.15	35	75000	1	49.9	83.4
377	43584	0.82	35	75200	1	49.9	83.6
378	43697	0.8	35.01	75400	1	49.9	83.7
379	43810	3.6	35	75600	1	49.9	83.9
380	43924	4.9	35	75800	1	49.9	84.1
381	44038	5.02	35	76000	1	49.9	84.2
382	44152	3.28	35	76200	1	49.9	84.4
383	44266	2.02	35.01	76400	1	49.9	84.6
384	44379	0.6	35.01	76600	1	49.9	84.7
385	44492	0.59	35	76800	1	49.9	84.9
386	44605	0.48	35	77000	1	49.9	85.1
387	44718	0.7	35	77200	1	49.9	85.2
388	44830	0.48	35	77400	1	49.9	85.4
389	44943	1.66	35	77600	1	49.9	85.6
390	45055	0.67	35	77800	1	49.9	85.7
391	45168	0.14	34.99	78000	1	49.9	85.9
392	45280	1.14	35	78200	1	49.9	86.1
393	45393	1.14	35	78400	1	49.9	86.2
394	45505	0.44	35	78600	1	49.9	86.4
395	45618	0.24	35.01	78800	1	49.9	86.6
396	45731	1.42	35.02	79000	1	49.9	86.7
397	45844	1.75	35.02	79200	1	49.9	86.9
398	45957	1.13	35.01	79400	1	49.9	87.1
399	46070	0.88	35	79600	1	49.9	87.2
400	46182	1.68	35	79800	1	49.9	87.4
401	46295	4.41	35.01	80000	1	49.9	87.6
402	46408	4.95	35.01	80200	1	49.9	87.7
403	46522	4.22	35.01	80400	1	49.9	87.9
404	46637	5.43	35.02	80600	1	49.9	88.1
405	46752	4.24	35.03	80800	1	49.9	88.2
406	46868	2.39	35.01	81000	1	49.9	88.4
407	46983	1.93	35.03	81200	1	49.9	88.6
408	47098	1.54	35.03	81400	1	49.9	88.7
409	47213	4.62	35.03	81600	1	49.9	88.9
410	47328	4.56	35.03	81800	1	49.9	89.1
411	47442	3.12	35.02	82000	1	49.9	89.2
412	47555	2.26	35.02	82200	1	49.9	89.4
413	47669	6.33	35.02	82400	1	49.9	89.5
414	47783	7.35	35.03	82600	1	49.9	89.7
415	47897	5.17	35.03	82800	1	49.9	89.9
416	48010	1.66	35.02	83000	1	49.9	90
417	48124	0.16	35.05	83200	1	49.9	90.2
418	48238	-0.27	35.03	83400	1	49.9	90.4
419	48352	-0.07	35.03	83600	1	49.9	90.5
420	48465	0.45	35.03	83800	1	49.9	90.7
421	48579	1.22	35.02	84000	1	49.9	90.9
422	48692	3.07	35.03	84200	1	49.9	91
423	48806	1.48	35.04	84400	1	49.9	91.2
424	48920	0.43	35.02	84600	1	49.9	91.4
425	49033	-1.68	35.03	84800	1	49.9	91.5
426	49146	-2.46	35.02	85000	1	49.9	91.7
427	49259	-2.86	35.03	85200	1	49.9	91.9
428	49372	-0.74	35.02	85400	1	49.9	92
429	49485	-0.07	35.03	85600	0.8	49.9	92.2
430	49597	0.6	35.03	85800	1	49.9	92.4
431	49709	1.88	35.02	86000	1	49.9	92.5
432	49822	2.57	35.03	86200	1	49.9	92.7
433	49935	4.83	35.03	86400	1	49.9	92.9
434	50049	4.01	35.03	86600	1	49.9	93
435	50163	5.28	35.03	86800	1	49.9	93.2
436	50278	8.91	35.05	87000	1	49.9	93.4
437	50392	5.83	35.04	87200	1	49.9	93.5
438	50507	5.97	35.04	87400	1	49.9	93.7
439	50623	7.67	35.07	87600	1	49.9	93.9
440	50738	4.4	35.06	87800	1	49.9	94
441	50853	3.13	35.03	88000	1	49.9	94.2
442	50966	1.55	35.04	88200	1	49.9	94.4
443	51080	0.33	35.03	88400	1	49.9	94.5
444	51193	0.29	35.04	88600	1	49.9	94.7
445	51307	-0.07	35.04	88800	1	49.9	94.9
446	51420	0.24	35.04	89000	1	49.9	95
447	51532	0.66	35.03	89200	1	49.9	95.2
448	51645	2	35.03	89400	1	49.9	95.4
449	51757	2.49	35.02	89600	1	49.9	95.5
450	51870	4.76	35.03	89800	1	49.9	95.7
451	51984	6.75	35.03	90000	1	49.9	95.9
452	52097	4.5	35.03	90200	1	49.9	96
453	52210	2.01	35.03	90400	1	49.9	96.2
454	52324	2.99	35.04	90600	1	49.9	96.4
455	52439	2.51	35.04	90800	1	49.9	96.5
456	52554	1.72	35.05	91000	1	49.9	96.7
457	52668	-0.8	35.04	91200	1	49.9	96.9
458	52783	-2.7	35.04	91400	1	49.9	97
459	52897	-2.02	35.03	91600	1	49.9	97.2
460	53010	-2.62	35.03	91800	1	49.9	97.4
461	53124	-1.37	35.04	92000	1	49.9	97.5
462	53237	-0.6	35.03	92200	1	49.9	97.7
463	53351	-1.78	35.05	92400	1	49.9	97.9
464	53464	-1.56	35.04	92600	1	49.9	98
465	53578	-1.39	35.04	92800	1	49.9	98.2
466	53692	-1.31	35.03	93000	1	49.9	98.4
467	53806	-0.63	35.06	93200	1	49.9	98.5
468	53919	-1.03	35.04	93400	1	49.9	98.7
469	54033	0.04	35.05	93600	1	49.9	98.9
470	54147	1.08	35.06	93800	1	49.9	99
471	54261	2.89	35.04	94000	1	49.9	99.2
472	54376	2.39	35.05	94200	1	49.9	99.4
473	54490	1.44	35.05	94400	1	49.9	99.5
474	54604	-0.55	35.05	94600	1	49.9	99.7
475	54718	-0.85	35.04	94800	1	49.9	99.9
476	54830	-1.55	35.03	95000	1	49.9	100
477	54943	-2.24	35.04	95200	1	49.9	100.2
478	55055	-2.46	35.04	95400	1	49.9	100.4
479	55168	-3.05	35.03	95600	1	49.9	100.5
480	55281	-3.34	35.03	95800	1	49.9	100.7
481	55394	-3.54	35.04	96000	1	49.9	100.9
482	55507	-3.6	35.04	96200	1	49.9	101
483	55620	-2.7	35.04	96400	1	49.9	101.2
484	55733	-2.22	35.04	96600	1	49.9	101.4
485	55847	-3	35.03	96800	1	49.9	101.5
486	55960	-3.4	35.03	97000	1	49.9	101.7
487	56073	-3.27	35.04	97200	1	49.9	101.9
488	56185	-3.2	35.04	97400	1	49.9	102
489	56298	-2.05	35.04	97600	1	49.9	102.2
490	56411	-2.04	35.03	97800	1	49.9	102.4
491	56524	-1.91	35.03	98000	1	49.9	102.5
492	56636	-2.99	35.04	98200	1	49.9	102.7
493	56749	-2.21	35.04	98400	1	49.9	102.9
494	56862	-1.98	35.03	98600	1	49.9	103
495	56975	-2.09	35.03	98800	1	49.9	103.2
496	57087	-1.67	35.04	99000	1	49.9	103.4
497	57200	-1.67	35.03	99200	1	49.9	103.5
498	57313	-0.97	35.02	99400	1	49.9	103.7
499	57425	1.93	35.01	99600	1	49.9	103.9
500	57538	3.71	35.02	99800	1	49.9	104
501	57651	6.3	35.01	100000	1	49.9	104.2
502	57764	4.89	35.02	100200	1	49.9	104.4
503	57877	6.22	35.03	100400	1	49.9	104.5
504	57990	5.4	35.03	100600	1	49.9	104.7
505	58104	3.24	35.04	100800	1	49.9	104.9
506	58218	3.42	35.03	101000	1	49.9	105
507	58332	4.17	35.03	101200	1	49.9	105.2
508	58448	4.86	35.05	101400	1	49.9	105.4
509	58564	4.86	35.03	101600	1	49.9	105.5
510	58679	5.26	35.02	101800	1	49.9	105.7
511	58794	5.67	35.02	102000	1	49.9	105.8
512	58909	6.18	35.02	102200	1	49.9	106
513	59024	5.23	35.01	102400	1	49.9	106.2
514	59140	6.45	35.02	102600	1	49.9	106.3
515	59255	7.69	35.01	102800	1	49.9	106.5
516	59370	5.03	35.03	103000	0.8	49.9	106.7
517	59485	3.92	35.02	103200	1	49.9	106.8
518	59601	1.63	35.03	103400	1	49.9	107
519	59716	1.85	35.01	103600	1	49.9	107.2
520	59831	1.62	35	103800	1	49.9	107.3
521	59946	1.48	35.01	104000	1	49.9	107.5
522	60062	1.63	35	104200	1	49.9	107.7
523	60178	1.45	35	104400	1	49.9	107.8
524	60294	2.4	35	104600	1	49.9	108
525	60410	3.61	35.02	104800	1	49.9	108.2
526	60526	4.72	35	105000	1	49.9	108.3
527	60641	4.52	34.99	105200	1	49.9	108.5
528	60756	3.98	34.99	105400	1	49.9	108.7
529	60871	2.58	35	105600	1	49.9	108.8
530	60984	1.14	34.96	105800	1	49.9	109
531	61097	1.16	34.98	106000	1	49.9	109.2
532	61210	1.22	34.98	106200	1	49.9	109.3
533	61323	1.58	34.96	106400	1	49.9	109.5
534	61435	0.62	34.95	106600	1	49.9	109.7
535	61548	0.46	34.95	106800	1	49.9	109.8
536	61661	0.7	34.96	107000	1	49.9	110
537	61774	4.32	34.95	107200	1	49.9	110.2
538	61887	4.99	34.96	107400	1	49.9	110.3
539	62001	5.25	34.96	107600	1	49.9	110.5
540	62116	6	34.96	107800	1	49.9	110.7
541	62231	3.59	34.98	108000	1	49.9	110.8
542	62348	2.21	34.97	108200	1	49.9	111
543	62464	1.5	34.97	108400	1	49.9	111.2
544	62581	3.32	34.97	108600	1	49.9	111.3
545	62697	4.18	34.97	108800	1	49.9	111.5
546	62812	2.27	34.96	109000	1	49.9	111.7
547	62927	3.4	34.95	109200	1	49.9	111.8
548	63043	5.53	34.95	109400	1	49.9	112
549	63159	9.67	34.96	109600	1	49.9	112.2
550	63275	5.7	34.96	109800	1	49.9	112.3
551	63389	1.53	34.95	110000	1	49.9	112.5
552	63504	-0.21	34.95	110200	1	49.9	112.7
553	63618	-1.19	34.95	110400	1	49.9	112.8
554	63732	-0.9	34.94	110600	1	49.9	113
555	63845	-0.98	34.93	110800	1	49.9	113.2
556	63958	0.73	34.93	111000	1	49.9	113.3
557	64072	2.25	34.92	111200	1	49.9	113.5
558	64186	3.78	34.93	111400	1	49.9	113.7
559	64299	3.82	34.93	111600	1	49.9	113.8
560	64413	1.93	34.92	111800	1	49.9	114
561	64526	1.32	34.92	112000	1	49.9	114.2
562	64640	3.99	34.94	112200	1	49.9	114.3
563	64754	4.69	34.94	112400	1	49.9	114.5
564	64868	3.1	34.93	112600	1	49.9	114.7
565	64981	0.63	34.93	112800	1	49.9	114.8
566	65094	-0.81	34.93	113000	1	49.9	115
567	65207	-1.16	34.92	113200	1	49.9	115.2
568	65320	0.09	34.93	113400	1	49.9	115.3
569	65432	-0.52	34.9	113600	1	49.9	115.5
570	65545	-0.39	34.92	113800	1	49.9	115.7
571	65657	1.45	34.91	114000	1	49.9	115.8
572	65770	1.97	34.91	114200	1	49.9	116
573	65882	2.15	34.91	114400	1	49.9	116.2
574	65994	1.05	34.9	114600	1	49.9	116.3
575	66107	0.01	34.9	114800	1	49.9	116.5
576	66219	0.02	34.91	115000	1	49.9	116.7
577	66332	-1.07	34.91	115200	1	49.9	116.8
578	66444	-1.38	34.91	115400	1	49.9	117
579	66558	-2.06	34.9	115600	1	49.9	117.2
580	66670	-2.06	34.91	115800	1	49.9	117.3
581	66784	-1.71	34.9	116000	1	49.9	117.5
582	66897	-1.72	34.92	116200	1	49.9	117.7
583	67011	-1.52	34.9	116400	1	49.9	117.8
584	67124	-1.07	34.91	116600	1	49.9	118
585	67238	-1.24	34.89	116800	1	49.9	118.2
586	67351	-1.46	34.89	117000	1	49.9	118.3
587	67465	-1.71	34.91	117200	1	49.9	118.5
588	67579	-1.71	34.89	117400	1	49.9	118.7
589	67692	-1.4	34.89	117600	1	49.9	118.8
590	67804	-1.38	34.89	117800	1	49.9	119
591	67917	-0.44	34.89	118000	1	49.9	119.2
592	68030	0.09	34.89	118200	1	49.9	119.3
593	68142	0.79	34.89	118400	1	49.9	119.5
594	68254	1.57	34.89	118600	1	49.9	119.7
595	68366	2.46	34.88	118800	1	49.9	119.8
596	68479	3.24	34.88	119000	1	49.9	120
597	68591	3.6	34.89	119200	1	49.9	120.2
598	68704	1.63	34.88	119400	1	49.9	120.3
599	68817	4.35	34.89	119600	1	49.9	120.5
600	68932	4.49	34.89	119800	1	49.9	120.7
601	69046	2.78	34.9	120000	1	49.9	120.8
602	69163	3.62	34.91	120200	1	49.9	121
603	69278	7.42	34.9	120400	1	49.9	121.2
604	69393	4.17	34.9	120600	1	49.9	121.3
605	69507	2.99	34.88	120800	1	49.9	121.5
606	69621	1.8	34.9	121000	1	49.9	121.7
607	69735	1.94	34.89	121200	1	49.9	121.8
608	69850	3.01	34.9	121400	1	49.9	122
609	69965	2.28	34.9	121600	1	49.9	122.2
610	70080	0.45	34.89	121800	1	49.9	122.3
611	70195	-0.68	34.9	122000	1	49.9	122.5
612	70310	-1.67	34.9	122200	1	49.9	122.6
613	70425	-1.85	34.89	122400	1	49.9	122.8
614	70539	-1.63	34.88	122600	1	49.9	123
615	70653	-1.12	34.89	122800	1	49.9	123.1
616	70767	-1.21	34.9	123000	1	49.9	123.3
617	70882	-1.07	34.88	123200	0.8	49.9	123.5
618	70996	-2.12	34.89	123400	1	49.9	123.6
619	71110	-3.13	34.89	123600	1	49.9	123.8
620	71225	-3.6	34.88	123800	1	49.9	124
621	71338	-3.12	34.88	124000	1	49.9	124.1
622	71452	-3.04	34.88	124200	1	49.9	124.3
623	71566	-3.14	34.88	124400	1	49.9	124.5
624	71680	-3.02	34.87	124600	1	49.9	124.6
625	71793	-2.24	34.89	124800	1	49.9	124.8
626	71907	-1.65	34.88	125000	1	49.9	125
627	72132	0.39	34.87	125200	1	49.9	125.1
628	72245	2.31	34.87	125400	1	49.9	125.3
629	72358	2.26	34.88	125600	0.8	49.9	125.5
630	72472	2.34	34.88	125800	1	49.9	125.6
631	72699	8.71	34.85	126000	0.8	49.9	125.8
632	72812	2.55	34.86	126200	1	49.9	126
633	72925	3.15	34.86	126400	1	49.9	126.1
634	73039	5.2	34.88	126600	1	49.9	126.3
635	73153	6.38	34.87	126800	1	49.9	126.5
636	73265	4.51	34.88	127000	1	49.9	126.6
637	73378	2.56	34.89	127200	1	49.9	126.8
638	73491	0.15	34.88	127400	1	49.9	127
639	73604	-0.23	34.86	127600	1	49.9	127.1
640	73717	-0.34	34.86	127800	1	49.9	127.3
641	73830	0.49	34.86	128000	1	49.9	127.5
642	73943	0.42	34.87	128200	1	49.9	127.6
643	74056	1.31	34.87	128400	1	49.9	127.8
644	74169	3.41	34.87	128600	1	49.9	128
645	74282	3.03	34.87	128800	0.8	49.9	128.1
646	74396	2.18	34.86	129000	0.8	49.9	128.3
647	74509	1.05	34.87	129200	1	49.9	128.5
648	74622	1.56	34.88	129400	1	49.9	128.6
649	74736	2.56	34.87	129600	1	49.9	128.8
650	74849	1.27	34.87	129800	1	49.9	129
651	74962	-0.71	34.86	130000	1	49.9	129.1
652	75075	-1.19	34.87	130200	1	49.9	129.3
653	75188	-1.36	34.88	130400	1	49.9	129.5
654	75527	0.79	34.87	130600	1	49.9	129.6
655	75640	2.75	34.87	130800	1	49.9	129.8
656	75752	1.47	34.86	131000	1	49.9	130
657	75864	0.1	34.86	131200	1	49.9	130.1
658	75976	1.94	34.87	131400	1	49.9	130.3
659	76088	4.31	34.87	131600	1	49.9	130.5
660	76200	3.74	34.87	131800	1	49.9	130.6
661	76313	6.85	34.85	132000	1	49.9	130.8
662	76426	4.07	34.87	132200	1	49.9	131
663	76539	0.95	34.86	132400	0.8	49.9	131.1
664	76652	-1.53	34.87	132600	1	49.9	131.3
665	76765	-2.12	34.87	132800	1	49.9	131.5
666	76878	0.03	34.88	133000	1	49.9	131.6
667	76991	-0.59	34.86	133200	1	49.9	131.8
668	77104	-0.95	34.87	133400	1	49.9	132
669	77217	-1.22	34.87	133600	1	49.9	132.1
670	77331	-1.16	34.88	133800	1	49.9	132.3
671	77444	-1.44	34.87	134000	1	49.9	132.5
672	77557	-0.49	34.87	134200	1	49.9	132.6
673	77670	-0.46	34.87	134400	1	49.9	132.8
674	77783	0.45	34.86	134600	1	49.9	133
675	77896	-1.02	34.86	134800	1	49.9	133.1
676	78010	-1.57	34.87	135000	1	49.9	133.3
677	78123	-2	34.87	135200	1	49.9	133.5
678	78236	-1.76	34.87	135400	1	49.9	133.6
679	78349	-0.84	34.87	135600	1	49.9	133.8
680	78461	-0.83	34.87	135800	1	49.9	134
681	78573	-0.26	34.86	136000	1	49.9	134.1
682	78685	-0.83	34.85	136200	1	49.9	134.3
683	78797	-0.26	34.85	136400	1	49.9	134.5
684	78910	-0.07	34.86	136600	1	49.9	134.6
685	79022	0.38	34.85	136800	1	49.9	134.8
686	79134	0.75	34.85	137000	1	49.9	135
687	79246	1.5	34.87	137200	1	49.9	135.1
688	79358	2.66	34.85	137400	1	49.9	135.3
689	79469	6.96	34.85	137600	1	49.9	135.5
690	79581	7.47	34.84	137800	1	49.9	135.6
691	79692	4.07	34.87	138000	1	49.9	135.8
692	79804	2.6	34.86	138200	1	49.9	136
693	79916	5	34.84	138400	1	49.9	136.1
694	80028	4.52	34.85	138600	1	49.9	136.3
695	80141	2.52	34.85	138800	1	49.9	136.5
696	80254	1.72	34.86	139000	1	49.9	136.6
697	80367	2.94	34.87	139200	1	49.9	136.8
698	80481	3.29	34.85	139400	0.8	49.9	137
699	80595	2.14	34.87	139600	1	49.9	137.1
700	80709	2.32	34.86	139800	1	49.9	137.3
701	80823	2.44	34.87	140000	1	49.9	137.5
702	80937	2.33	34.87	140200	1	49.9	137.6
703	81050	0.96	34.86	140400	1	49.9	137.8
704	81163	0.42	34.86	140600	1	49.9	138
705	81276	-0.84	34.86	140800	1	49.9	138.1
706	81388	-1.81	34.85	141000	1	49.9	138.3
707	81501	-1.46	34.85	141200	1	49.9	138.5
708	81614	-1.92	34.85	141400	1	49.9	138.6
709	81727	-1.46	34.85	141600	1	49.9	138.8
710	81839	-1.27	34.84	141800	1	49.9	139
711	81952	1.01	34.85	142000	1	49.9	139.1
712	82065	2.42	34.86	142200	1	49.9	139.3
713	82177	5.28	34.84	142400	1	49.9	139.4
714	82289	5.31	34.84	142600	1	49.9	139.6
715	82401	4.68	34.85	142800	1	49.9	139.8
716	82513	2.08	34.85	143000	1	49.9	139.9
717	82625	1.67	34.85	143200	1	49.9	140.1
718	82736	0.86	34.84	143400	1	49.9	140.3
719	82848	1.7	34.84	143600	1	49.9	140.4
720	82959	1.47	34.84	143800	1	49.9	140.6
721	83071	1.5	34.84	144000	1	49.9	140.8
722	83183	1.14	34.84	144200	1	49.9	140.9
723	83294	0.48	34.85	144400	0.8	49.9	141.1
724	83406	0.82	34.84	144600	1	49.9	141.3
725	83518	3.53	34.86	144800	1	49.9	141.4
726	83631	5.44	34.85	145000	1	49.9	141.6
727	83743	3.29	34.85	145200	1	49.9	141.8
728	83857	6.01	34.87	145400	1	49.9	141.9
729	83971	4.78	34.85	145600	1	49.9	142.1
730	84085	3.08	34.85	145800	1	49.9	142.3
731	84198	0.65	34.85	146000	1	49.9	142.4
732	84311	-0.77	34.86	146200	1	49.9	142.6
733	84424	-1.56	34.86	146400	1	49.9	142.8
734	84536	-0.86	34.85	146600	1	49.9	142.9
735	84649	-1.15	34.85	146800	1	49.9	143.1
736	84761	-0.52	34.86	147000	1	49.9	143.3
737	84874	-0.75	34.87	147200	1	49.9	143.4
738	84986	-0.35	34.85	147400	1	49.9	143.6
739	85098	0.63	34.85	147600	1	49.9	143.8
740	85210	0.19	34.85	147800	0.8	49.9	143.9
741	85322	-0.23	34.85	148000	1	49.9	144.1
742	85435	-0.16	34.85	148200	1	49.9	144.3
743	85547	-1.09	34.86	148400	1	49.9	144.4
744	85660	-1.95	34.85	148600	1	49.9	144.6
745	85773	-2.12	34.86	148800	1	49.9	144.8
746	85885	-1.8	34.83	149000	1	49.9	144.9
747	85997	-0.55	34.85	149200	1	49.9	145.1
748	86109	0.45	34.86	149400	1	49.9	145.3
749	86222	1.23	34.85	149600	1	49.9	145.4
750	86334	1.74	34.84	149800	1	49.9	145.6
751	86446	1.83	34.84	150000	1	49.9	145.8
752	86558	2.56	34.85	150200	1	49.9	145.9
753	86670	1.22	34.85	150400	1	49.9	146.1
754	86782	-1.1	34.84	150600	1	49.9	146.3
755	86894	-1.58	34.85	150800	1	49.9	146.4
756	87007	-1.6	34.86	151000	1	49.9	146.6
757	87120	-1.25	34.86	151200	1	49.9	146.8
758	87233	-1.33	34.86	151400	1	49.9	146.9
759	87347	-1.01	34.86	151600	1	49.9	147.1
760	87460	-0.99	34.86	151800	1	49.9	147.3
761	87573	-1.33	34.87	152000	1	49.9	147.4
762	87686	-1.67	34.87	152200	1	49.9	147.6
763	87799	-1.4	34.87	152400	1	49.9	147.8
764	87911	0.12	34.86	152600	1	49.9	147.9
765	88024	0.33	34.85	152800	1	49.9	148.1
766	88137	0.7	34.86	153000	1	49.9	148.3
767	88248	2.54	34.84	153200	1	49.9	148.4
768	88361	2.95	34.84	153400	1	49.9	148.6
769	88473	2.85	34.85	153600	1	49.9	148.8
770	88585	1.15	34.86	153800	1	49.9	148.9
771	88698	0.42	34.84	154000	1	49.9	149.1
772	88810	0.81	34.86	154200	1	49.9	149.3
773	88923	0.37	34.85	154400	1	49.9	149.4
774	89035	-0.19	34.86	154600	1	49.9	149.6
775	89148	-1.26	34.85	154800	1	49.9	149.8
776	89261	-1.72	34.86	155000	1	49.9	149.9
777	89374	-1.66	34.86	155200	1	49.9	150.1
778	89487	-1.49	34.87	155400	1	49.9	150.3
779	89600	-1.33	34.85	155600	1	49.9	150.4
780	89713	-1.82	34.87	155800	1	49.9	150.6
781	89826	-2.6	34.87	156000	1	49.9	150.8
782	89939	-2.27	34.86	156200	1	49.9	150.9
783	90053	-2.73	34.86	156400	1	49.9	151.1
784	90165	-1.87	34.85	156600	1	49.9	151.3
785	90278	-0.47	34.87	156800	1	49.9	151.4
786	90391	0.35	34.87	157000	1	49.9	151.6
787	90504	0.38	34.85	157200	1	49.9	151.8
788	90616	1.46	34.87	157400	1	49.9	151.9
789	90729	2.16	34.87	157600	1	49.9	152.1
790	90841	2.18	34.86	157800	1	49.9	152.3
791	90954	1.97	34.86	158000	1	49.9	152.4
792	91066	0.71	34.87	158200	1	49.9	152.6
793	91179	1.7	34.87	158400	1	49.9	152.8
794	91291	0.27	34.86	158600	1	49.9	152.9
795	91404	-0.99	34.85	158800	1	49.9	153.1
796	91517	0.01	34.87	159000	1	49.9	153.3
797	91630	0.61	34.86	159200	1	49.9	153.4
798	91742	-0.03	34.88	159400	1	49.9	153.6
799	91855	0.1	34.87	159600	1	49.9	153.8
800	91968	0.78	34.88	159800	1	49.9	153.9
801	92081	0.58	34.87	160000	1	49.9	154.1
802	92193	0.21	34.87	160200	1	49.9	154.3
803	92306	0.21	34.86	160400	1	49.9	154.4
804	92418	1.59	34.87	160600	0.8	49.9	154.6
805	92531	1.31	34.87	160800	1	49.9	154.8
806	92644	0.79	34.87	161000	1	49.9	154.9
807	92756	1.61	34.86	161200	1	49.9	155.1
808	92868	1.73	34.87	161400	1	49.9	155.3
809	92981	1.43	34.87	161600	1	49.9	155.4
810	93093	1.25	34.88	161800	1	49.9	155.6
811	93206	1.46	34.87	162000	1	49.9	155.7
812	93318	0.57	34.87	162200	1	49.9	155.9
813	93431	0.33	34.87	162400	1	49.9	156.1
814	93543	0.05	34.87	162600	1	49.9	156.2
815	93656	-0.34	34.88	162800	1	49.9	156.4
816	93769	-0.9	34.87	163000	1	49.9	156.6
817	93882	-1.09	34.87	163200	1	49.9	156.7
818	93995	-0.89	34.87	163400	1	49.9	156.9
819	94108	-0.8	34.87	163600	1	49.9	157.1
820	94221	-0.64	34.88	163800	1	49.9	157.2
821	94334	-0.61	34.88	164000	0.8	49.9	157.4
822	94446	-0.45	34.88	164200	1	49.9	157.6
823	94559	0	34.88	164400	1	49.9	157.7
824	94671	0.21	34.88	164600	1	49.9	157.9
825	94784	0.66	34.86	164800	1	49.9	158.1
826	94896	1.59	34.88	165000	1	49.9	158.2
827	95009	0.95	34.87	165200	1	49.9	158.4
828	95121	0.55	34.88	165400	1	49.9	158.6
829	95234	-0.07	34.87	165600	1	49.9	158.7
830	95347	1.84	34.88	165800	1	49.9	158.9
831	95459	1.5	34.87	166000	1	49.9	159.1
832	95572	1.04	34.88	166200	1	49.9	159.2
833	95685	-0.11	34.88	166400	1	49.9	159.4
834	95797	0.5	34.88	166600	1	49.9	159.6
835	95910	-0.22	34.87	166800	1	49.9	159.7
836	96022	0.58	34.87	167000	0.8	49.9	159.9
837	96135	0.1	34.88	167200	1	49.9	160.1
838	96247	1.61	34.88	167400	1	49.9	160.2
839	96359	2.02	34.88	167600	1	49.9	160.4
840	96472	1.79	34.87	167800	1	49.9	160.6
841	96583	2.25	34.87	168000	1	49.9	160.7
842	96696	2.68	34.88	168200	1	49.9	160.9
843	96808	6.16	34.88	168400	1	49.9	161.1
844	96921	5.9	34.87	168600	1	49.9	161.2
845	97033	4.07	34.87	168800	1	49.9	161.4
846	97145	2.19	34.88	169000	1	49.9	161.6
847	97257	0.36	34.88	169200	1	49.9	161.7
848	97369	0.31	34.88	169400	1	49.9	161.9
849	97481	0.44	34.88	169600	1	49.9	162.1
850	97593	0.51	34.89	169800	1	49.9	162.2
851	97706	-0.42	34.88	170000	1	49.9	162.4
852	97818	-0.62	34.88	170200	1	49.9	162.6
853	97930	-0.26	34.89	170400	1	49.9	162.7
854	98042	-0.42	34.89	170600	1	49.9	162.9
855	98154	-0.67	34.89	170800	1	49.9	163.1
856	98266	-0.97	34.88	171000	1	49.9	163.2
857	98378	-0.84	34.88	171200	1	49.9	163.4
858	98490	-1.47	34.89	171400	1	49.9	163.6
859	98601	-1.59	34.87	171600	1	49.9	163.7
860	98713	-0.82	34.88	171800	1	49.9	163.9
861	98825	-0.89	34.88	172000	1	49.9	164.1
862	98937	-1.29	34.87	172200	1	49.9	164.2
863	99048	-1.76	34.88	172400	1	49.9	164.4
864	99160	-1.9	34.88	172600	1	49.9	164.6
865	99272	-0.97	34.87	172800	1	49.9	164.7
866	99383	-1.42	34.86	173000	1	49.9	164.9
867	99495	-1.61	34.88	173200	1	49.9	165.1
868	99607	-1.89	34.87	173400	1	49.9	165.2
869	99719	-1.59	34.87	173600	1	49.9	165.4
870	99830	-1.46	34.87	173800	1	49.9	165.6
871	99942	-1.56	34.88	174000	1	49.9	165.7
872	100054	-1.51	34.86	174200	1	49.9	165.9
873	100165	-1.26	34.87	174400	1	49.9	166.1
874	100277	-1.04	34.87	174600	1	49.9	166.2
875	100388	-1.26	34.88	174800	1	49.9	166.4
876	100500	-1.89	34.85	175000	1	49.9	166.6
877	100611	-1.53	34.87	175200	1	49.9	166.7
878	100723	-0.96	34.88	175400	1	49.9	166.9
879	100834	-0.66	34.87	175600	1	49.9	167.1
880	100946	-0.56	34.87	175800	1	49.9	167.2
881	101057	-0.01	34.86	176000	1	49.9	167.4
882	101168	2.32	34.85	176200	1	49.9	167.6
883	101281	3.81	34.85	176400	1	49.9	167.7
884	101393	0.9	34.85	176600	1	49.9	167.9
885	101506	-0.51	34.86	176800	1	49.9	168.1
886	101618	-1.54	34.88	177000	1	49.9	168.2
887	101730	-2.03	34.88	177200	1	49.9	168.4
888	101841	-2.32	34.87	177400	1	49.9	168.6
889	101953	-2.01	34.87	177600	1	49.9	168.7
890	102065	-1.8	34.87	177800	1	49.9	168.9
891	102177	-1.77	34.87	178000	1	49.9	169.1
892	102289	-2.39	34.87	178200	1	49.9	169.2
893	102401	-1.21	34.88	178400	1	49.9	169.4
894	102513	-1.57	34.87	178600	1	49.9	169.6
895	102624	-1.58	34.86	178800	1	49.9	169.7
896	102737	0.28	34.86	179000	1	49.9	169.9
897	102849	1.15	34.86	179200	1	49.9	170.1
898	102961	1.47	34.87	179400	1	49.9	170.2
899	103074	0.53	34.86	179600	1	49.9	170.4
900	103186	0.57	34.86	179800	1	49.9	170.6
901	103299	-0.22	34.86	180000	1	49.9	170.7
902	103411	-1.25	34.86	180200	1	49.9	170.9
903	103524	-2.17	34.87	180400	1	49.9	171.1
904	103636	-2.45	34.86	180600	1	49.9	171.2
905	103749	-1.73	34.87	180800	1	49.9	171.4
906	103862	-1.5	34.87	181000	1	49.9	171.6
907	103974	-1.17	34.87	181200	1	49.9	171.7
908	104087	-1.13	34.88	181400	1	49.9	171.9
909	104200	-0.96	34.87	181600	1	49.9	172.1
910	104313	-1.8	34.87	181800	1	49.9	172.2
911	104426	-2.67	34.88	182000	1	49.9	172.4
912	104539	-2.86	34.86	182200	1	49.9	172.5
913	104652	-2.88	34.87	182400	1	49.9	172.7
914	104765	-2.6	34.88	182600	1	49.9	172.9
915	104878	-2.35	34.88	182800	1	49.9	173
916	104991	-3.42	34.88	183000	1	49.9	173.2
917	105104	-3.18	34.89	183200	1	49.9	173.4
918	105218	-2.78	34.89	183400	1	49.9	173.5
919	105331	-2.91	34.88	183600	1	49.9	173.7
920	105444	-2.43	34.87	183800	1	49.9	173.9
921	105558	-2.42	34.87	184000	1	49.9	174
922	105671	-2.55	34.88	184200	1	49.9	174.2
923	105784	-2.05	34.88	184400	1	49.9	174.4
924	105898	-2.67	34.89	184600	1	49.9	174.5
925	106011	-3.14	34.88	184800	1	49.9	174.7
926	106125	-3.65	34.87	185000	1	49.9	174.9
927	106238	-3.5	34.88	185200	1	49.9	175
928	106352	-3.91	34.89	185400	1	49.9	175.2
929	106466	-3.22	34.88	185600	1	49.9	175.4
930	106579	-3.5	34.88	185800	1	49.9	175.5
931	106693	-4	34.87	186000	1	49.9	175.7
932	106807	-4.39	34.87	186200	1	49.9	175.9
933	106920	-3.86	34.89	186400	1	49.9	176
934	107034	-3.63	34.88	186600	1	49.9	176.2
935	107147	-3.79	34.87	186800	1	49.9	176.4
936	107260	-3.15	34.9	187000	1	49.9	176.5
937	107374	-3.34	34.88	187200	1	49.9	176.7
938	107487	-3.29	34.89	187400	1	49.9	176.9
939	107601	-3.33	34.88	187600	1	49.9	177
940	107714	-3.01	34.89	187800	1	49.9	177.2
941	107828	-2.78	34.89	188000	1	49.9	177.4
942	107941	-1.67	34.88	188200	1	49.9	177.5
943	108053	-1.31	34.89	188400	1	49.9	177.7
944	108166	-1.32	34.87	188600	1	49.9	177.9
945	108279	-2.1	34.88	188800	1	49.9	178
946	108392	-2.64	34.88	189000	1	49.9	178.2
947	108505	-3.41	34.87	189200	1	49.9	178.4
948	108618	-3.51	34.88	189400	1	49.9	178.5
949	108731	-3.99	34.88	189600	1	49.9	178.7
950	108844	-3.64	34.88	189800	1	49.9	178.9
951	108958	-2.92	34.88	190000	1	49.9	179
952	109071	-2.49	34.87	190200	1	49.9	179.2
953	109184	-2.68	34.89	190400	1	49.9	179.4
954	109297	-3.13	34.88	190600	1	49.9	179.5
955	109411	-2.18	34.89	190800	1	49.9	179.7
956	109524	-2.68	34.88	191000	1	49.9	179.9
957	109638	-3.58	34.89	191200	1	49.9	180
958	109751	-3.81	34.89	191400	1	49.9	180.2
959	109864	-3	34.91	191600	1	49.9	180.4
960	109977	-3.23	34.88	191800	1	49.9	180.5
961	110090	-3.57	34.9	192000	1	49.9	180.7
962	110204	-3.14	34.89	192200	1	49.9	180.9
963	110317	-2.85	34.89	192400	1	49.9	181
964	110431	-2.91	34.89	192600	1	49.9	181.2
965	110544	-2.69	34.88	192800	1	49.9	181.4
966	110658	-2.85	34.89	193000	1	49.9	181.5
967	110771	-3.85	34.88	193200	1	49.9	181.7
968	110884	-3.14	34.9	193400	1	49.9	181.9
969	110998	-3.27	34.89	193600	1	49.9	182
970	111111	-3.37	34.89	193800	1	49.9	182.2
971	111224	-2.87	34.89	194000	1	49.9	182.4
972	111338	-2.57	34.9	194200	1	49.9	182.5
973	111451	-2.92	34.89	194400	1	49.9	182.7
974	111564	-2.68	34.9	194600	1	49.9	182.9
975	111678	-2.89	34.9	194800	1	49.9	183
976	111791	-3.27	34.89	195000	1	49.9	183.2
977	111904	-3.36	34.89	195200	1	49.9	183.4
978	112017	-1.85	34.88	195400	1	49.9	183.5
979	112130	-1.91	34.88	195600	1.3	49.9	183.7
980	112243	-1.28	34.89	195800	1	49.9	183.9
981	112356	-1.85	34.9	196000	1	49.9	184
982	112469	-2.18	34.89	196200	1	49.9	184.2
983	112582	-2.6	34.9	196400	1	49.9	184.4
984	112695	-2.27	34.89	196600	0.8	49.9	184.5
985	112808	-2.67	34.89	196800	1	49.9	184.7
986	112921	-3.04	34.9	197000	1	49.9	184.9
987	113034	-2.86	34.89	197200	0.5	49.9	185
988	113147	-2.99	34.9	197400	1	49.9	185.2
989	113261	-3.33	34.89	197600	1	49.9	185.4
990	113374	-3.05	34.9	197800	1	49.9	185.5
991	113487	-3.26	34.88	198000	1.3	49.9	185.7
992	113600	-3.82	34.9	198200	1	49.9	185.9
993	113713	-3.47	34.9	198400	1	49.9	186
994	113826	-3.26	34.88	198600	1	49.9	186.2
995	113939	-2.64	34.89	198800	1	49.9	186.4
996	114053	-2.78	34.9	199000	1	49.9	186.5
997	114166	-2.83	34.9	199200	1	49.9	186.7
998	114279	-3.19	34.89	199400	1	49.9	186.9
999	114392	-3.71	34.9	199600	1	49.9	187
1000	114505	-3.83	34.9	199800	1	49.9	187.2
1001	114619	-3.55	34.9	200000	1	49.9	187.4
1002	114732	-2.76	34.91	200200	1	49.9	187.5
1003	114845	-2.77	34.91	200400	1.5	49.9	187.7
1004	114958	-2.17	34.9	200600	1.5	49.9	187.9
1005	115071	-2.33	34.89	200800	1.5	49.9	188
1006	115184	-2.72	34.91	201000	1	49.9	188.2
1007	115298	-2.78	34.9	201200	1	49.9	188.4
1008	115411	-3.47	34.89	201400	1	49.9	188.5
1009	115524	-3.21	34.9	201600	1.5	49.9	188.7
1010	115637	-2.55	34.9	201800	1.5	49.9	188.9
1011	115750	-2.86	34.89	202000	1.5	49.9	189
1012	115863	-2.96	34.9	202200	1	49.9	189.2
1013	115977	-2.9	34.9	202400	1	49.9	189.3
1014	116090	-2.25	34.9	202600	1	49.9	189.5
1015	116203	-2.18	34.9	202800	1	49.9	189.7
1016	116316	-2.33	34.9	203000	1.3	49.9	189.8
1017	116429	-2.32	34.9	203200	-24.9	49.9	190
1018	116543	-1.95	34.91	203400	2.3	49.9	190.2
1019	116656	-1.75	34.91	203600	2.3	49.9	190.3
1020	116769	-1.72	34.92	203800	2.6	49.9	190.5
1021	116882	-2.45	34.91	204000	2.8	49.9	190.7
1022	116995	-2.15	34.9	204200	2.6	49.9	190.8
1023	117108	-2.19	34.91	204400	2.6	49.9	191
1024	117221	-1.56	34.89	204600	2.6	49.9	191.2
1025	117335	-1.72	34.89	204800	2.8	49.9	191.3
1026	117448	-1.44	34.89	205000	2.6	49.9	191.5
1027	117561	-1.21	34.9	205200	2.6	49.9	191.7
1028	117674	-2.47	34.91	205400	2.6	49.9	191.8
1029	117787	-2.19	34.89	205600	2.6	49.9	192
1030	117901	-2.08	34.9	205800	2.6	49.9	192.2
1031	118014	-2.05	34.9	206000	2.6	49.9	192.3
1032	118127	-1.08	34.89	206200	2.6	49.9	192.5
1033	118240	-0.78	34.9	206400	2.6	49.9	192.7
1034	118354	-1.21	34.9	206600	2.8	49.9	192.8
1035	118467	-0.92	34.91	206800	2.8	49.9	193
1036	118580	-1.25	34.91	207000	2.6	49.9	193.2
1037	118693	-1.7	34.9	207200	2.6	49.9	193.3
1038	118807	-1.81	34.92	207400	2.1	49.9	193.5
1039	118920	-1.17	34.91	207600	2.3	49.9	193.7
1040	119033	-1.01	34.91	207800	2.6	49.9	193.8
1041	119146	-1.18	34.9	208000	2.6	49.9	194
1042	119259	-1.14	34.89	208200	2.6	49.9	194.2
1043	119372	-1.41	34.89	208400	2.6	49.9	194.3
1044	119485	-1.73	34.9	208600	2.3	49.9	194.5
1045	119599	-1.73	34.91	208800	2.6	49.9	194.7
1046	119712	-1.65	34.89	209000	2.6	49.9	194.8
1047	119825	-2.07	34.91	209200	2.6	49.9	195
1048	119938	-1.07	34.9	209400	2.6	49.9	195.2
1049	120052	-0.43	34.9	209600	2.6	49.9	195.3
1050	120165	-0.35	34.9	209800	2.6	49.9	195.5
1051	120278	-0.25	34.9	210000	2.6	49.9	195.7
1052	120391	-0.56	34.9	210200	2.6	49.9	195.8
1053	120504	-1.14	34.9	210400	2.6	49.9	196
1054	120618	-1.42	34.9	210600	2.6	49.9	196.2
1055	120731	-2.05	34.88	210800	2.6	49.9	196.3
1056	120844	-2.2	34.89	211000	2.6	49.9	196.5
1057	120957	-2.36	34.9	211200	2.6	49.9	196.7
1058	121071	-1.39	34.9	211400	2.6	49.9	196.8
1059	121184	-1.3	34.9	211600	2.6	49.9	197
1060	121297	-1.73	34.89	211800	2.6	49.9	197.2
1061	121411	-2.02	34.89	212000	2.6	49.9	197.3
1062	121524	-1.51	34.88	212200	2.6	49.9	197.5
1063	121637	-0.5	34.89	212400	2.6	49.9	197.7
1064	121751	-0.37	34.9	212600	2.6	49.9	197.8
1065	121864	-1.34	34.89	212800	2.6	49.9	198
1066	121977	-1.82	34.89	213000	2.6	49.9	198.2
1067	122091	-1.16	34.89	213200	2.6	49.9	198.3
1068	122204	-1.3	34.89	213400	2.6	49.9	198.5
1069	122317	-2.35	34.88	213600	2.6	49.9	198.7
1070	122430	-1.97	34.88	213800	2.6	49.9	198.8
1071	122543	-1.67	34.87	214000	2.8	49.9	199
1072	122656	-1.44	34.89	214200	2.8	49.9	199.2
1073	122769	-0.48	34.89	214400	2.8	49.9	199.3
1074	122882	-1.02	34.89	214600	3.1	49.9	199.5
1075	122995	-0.71	34.88	214800	2.8	49.9	199.7
1076	123108	-0.67	34.89	215000	3.1	49.9	199.8
1077	123221	-1.61	34.88	215200	2.8	49.9	200
1078	123334	-1.19	34.88	215400	3.1	49.9	200.2
1079	123447	-0.59	34.87	215600	3.1	49.9	200.3
1080	123560	-0.89	34.89	215800	3.1	49.9	200.5
1081	123673	-0.92	34.89	216000	3.1	49.9	200.7
1082	123786	-1.8	34.88	216200	2.8	49.9	200.8
1083	123899	-1.15	34.88	216400	2.6	49.9	201
1084	124012	-0.64	34.88	216600	2.6	49.9	201.2
1085	124125	-0.72	34.89	216800	2.6	49.9	201.3
1086	124238	-0.31	34.88	217000	2.6	49.9	201.5
1087	124351	-0.75	34.88	217200	2.6	49.9	201.7
1088	124465	-0.32	34.89	217400	2.6	49.9	201.8
1089	124578	-1.2	34.87	217600	2.6	49.9	202
1090	124690	-1.34	34.88	217800	2.6	49.9	202.2
1091	124803	-0.68	34.89	218000	2.6	49.9	202.3
1092	124916	-0.94	34.88	218200	2.6	49.9	202.5
1093	125029	-1.2	34.88	218400	2.6	49.9	202.7
1094	125142	-2.29	34.88	218600	2.6	49.9	202.8
1095	125255	-2.11	34.88	218800	2.6	49.9	203
1096	125368	-0.79	34.88	219000	2.6	49.9	203.2
1097	125480	-1.41	34.88	219200	2.6	49.9	203.3
1098	125593	-0.72	34.88	219400	2.6	49.9	203.5
1099	125706	-1.01	34.88	219600	2.6	49.9	203.7
1100	125819	-1	34.88	219800	4.4	49.9	203.8
1101	125932	-1.19	34.88	220000	4.4	49.9	204
1102	126045	-0.38	34.88	220200	8.2	49.9	204.2
1103	126158	-0.26	34.88	220400	14.4	49.9	204.3
1104	126271	-0.21	34.88	220600	0.3	49.9	204.5
1105	126384	0.05	34.89	220800	2.6	49.9	204.7
1106	126497	-0.96	34.89	221000	48.5	49.9	204.8
1107	126610	-1.18	34.88	221200	9	49.9	205
1108	126723	-0.91	34.89	221400	6.7	49.9	205.2
1109	126836	-0.98	34.89	221600	6.2	49.9	205.3
1110	126949	-1.96	34.89	221800	7.4	49.9	205.5
1111	127062	-1.5	34.89	222000	7.4	49.9	205.6
1112	127175	-1	34.88	222200	-50.2	49.9	205.8
1113	127288	-1.09	34.88	222400	-50.2	49.9	206
1114	127401	-0.79	34.89	222600	2.6	49.9	206.1
1115	127514	-1.23	34.9	222800	2.6	49.9	206.3
1116	127627	-1.3	34.91	223000	2.6	49.9	206.5
1117	127740	-1.46	34.89	223200	2.6	49.9	206.6
1118	127852	-1.96	34.88	223400	2.6	49.9	206.8
1119	127965	-2.04	34.89	223600	2.6	49.9	207
1120	128078	-1.57	34.89	223800	69.2	49.9	207.1
1121	128191	-2.32	34.89	224000	167.7	49.9	207.3
1122	128304	-2.58	34.89	224200	12.6	49.9	207.5
1123	128417	-1.85	34.88	224400	12.8	49.9	207.6
1124	128530	-1.34	34.9	224600	8.5	49.9	207.8
1125	128643	-1.68	34.88	224800	8.7	49.9	208
1126	128755	-2.12	34.89	225000	9.2	49.9	208.1
1127	128868	-2.73	34.89	225200	7.7	49.9	208.3
1128	128981	-2.34	34.89	225400	8.2	49.9	208.5
1129	129094	-1.87	34.9	225600	6.7	49.9	208.6
1130	129207	-2.23	34.88	225800	7.7	49.9	208.8
1131	129320	-1.99	34.89	226000	7.7	49.9	209
1132	129432	-2.01	34.9	226200	9.2	49.9	209.1
1133	129545	-2.39	34.89	226400	9.5	49.9	209.3
1134	129658	-1.94	34.89	226600	8.2	49.9	209.5
1135	129771	-2.7	34.89	226800	7.7	49.9	209.6
1136	129884	-3.05	34.89	227000	6.9	49.9	209.8
1137	129997	-1.29	34.91	227200	8	49.9	210
1138	130110	-1.49	34.89	227400	7.7	49.9	210.1
1139	130223	-2.07	34.9	227600	7.7	49.9	210.3
1140	130336	-2.09	34.9	227800	9.2	49.9	210.5
1141	130449	-2.69	34.9	228000	10.8	49.9	210.6
1142	130561	-3.14	34.9	228200	9	49.9	210.8
1143	130674	-3.27	34.9	228400	7.7	49.9	211
1144	130787	-3.17	34.9	228600	9	49.9	211.1
1145	130900	-2.6	34.89	228800	9.5	49.9	211.3
1146	131013	-2.45	34.9	229000	8.5	49.9	211.5
1147	131126	-2.71	34.9	229200	6.4	49.9	211.6
1148	131238	-2.86	34.89	229400	7.2	49.9	211.8
1149	131351	-2.15	34.9	229600	9.2	49.9	212
1150	131464	-2.06	34.9	229800	10.5	49.9	212.1
1151	131577	-1.79	34.9	230000	10.8	49.9	212.3
1152	131690	-1.75	34.89	230200	6.7	49.9	212.5
1153	131803	-1.46	34.9	230400	7.2	49.9	212.6
1154	131916	-2.1	34.9	230600	10.3	49.9	212.8
1155	132029	-1.74	34.91	230800	10.3	49.9	213
1156	132142	-1.43	34.91	231000	10.3	49.9	213.1
1157	132255	-1.46	34.9	231200	9	49.9	213.3
1158	132368	-1.91	34.89	231400	9.5	49.9	213.5
1159	132481	-2.15	34.91	231600	11.3	49.9	213.6
1160	132594	-2.55	34.9	231800	9.8	49.9	213.8
1161	132707	-1.92	34.9	232000	8.2	49.9	214
1162	132820	-0.11	34.91	232200	7.7	49.9	214.1
1163	132933	-0.65	34.91	232400	8.7	49.9	214.3
1164	133046	-1.28	34.9	232600	9.8	49.9	214.5
1165	133159	-1.29	34.91	232800	11.8	49.9	214.6
1166	133271	-1.86	34.9	233000	11.5	49.9	214.8
1167	133384	-2.32	34.91	233200	6.9	49.9	215
1168	133497	-2.17	34.91	233400	6.7	49.9	215.1
1169	133611	-2.21	34.92	233600	5.1	49.9	215.3
1170	133724	-2.28	34.91	233800	9.2	49.9	215.5
1171	133837	-2.21	34.9	234000	13.1	49.9	215.6
1172	133950	-2.62	34.91	234200	12.3	49.9	215.8
1173	134063	-2.65	34.9	234400	10	49.9	216
1174	134176	-2.17	34.92	234600	10.8	49.9	216.1
1175	134289	-2.6	34.92	234800	8.2	49.9	216.3
1176	134402	-2.43	34.91	235000	8.5	49.9	216.5
1177	134515	-2.05	34.92	235200	12.1	49.9	216.6
1178	134629	-2.55	34.92	235400	12.6	49.9	216.8
1179	134742	-2.47	34.9	235600	8.5	49.9	217
1180	134855	-3.01	34.91	235800	11	49.9	217.1
1181	134968	-3.48	34.91	236000	12.6	49.9	217.3
1182	135081	-3.09	34.91	236200	10.3	49.9	217.5
1183	135194	-2.9	34.92	236400	8.5	49.9	217.6
1184	135307	-2.82	34.9	236600	7.7	49.9	217.8
1185	135421	-2.56	34.92	236800	11.3	49.9	218
1186	135534	-2.96	34.9	237000	12.6	49.9	218.1
1187	135647	-2.61	34.91	237200	11.5	49.9	218.3
1188	135760	-3.28	34.9	237400	9	49.9	218.5
1189	135873	-3.41	34.92	237600	11.5	49.9	218.6
1190	135986	-2.73	34.91	237800	12.1	49.9	218.8
1191	136099	-2.57	34.93	238000	9.2	49.9	219
1192	136213	-2.76	34.92	238200	10.5	49.9	219.1
1193	136326	-2.29	34.93	238400	14.4	49.9	219.3
1194	136439	-2.3	34.91	238600	10.5	49.9	219.5
1195	136552	-2.53	34.93	238800	9.2	49.9	219.6
1196	136665	-2.9	34.91	239000	9.8	49.9	219.8
1197	136778	-2.48	34.93	239200	12.8	49.9	220
1198	136891	-3.02	34.92	239400	10.3	49.9	220.1
1199	137005	-3.49	34.92	239600	9.5	49.9	220.3
1200	137118	-2.49	34.92	239800	11.5	49.9	220.5
1201	137231	-2.45	34.92	240000	14.9	49.9	220.6
1202	137344	-1.67	34.93	240200	10	49.9	220.8
1203	137457	-1.94	34.92	240400	10.3	49.9	221
1204	137569	-1.99	34.91	240600	13.9	49.9	221.1
1205	137682	-1.27	34.92	240800	10.5	49.9	221.3
1206	137795	-0.92	34.91	241000	9.2	49.9	221.5
1207	137907	-0.53	34.92	241200	10.8	49.9	221.6
1208	138020	-1.7	34.93	241400	14.6	49.9	221.8
1209	138132	-1.96	34.92	241600	11	49.9	222
1210	138245	-3.01	34.94	241800	8.5	49.9	222.1
1211	138358	-2.94	34.92	242000	9	49.9	222.3
1212	138470	-2.84	34.91	242200	13.6	49.9	222.4
1213	138583	-2.19	34.92	242400	14.1	49.9	222.6
1214	138696	-2.15	34.92	242600	14.1	49.9	222.8
1215	138809	-2.57	34.92	242800	11.5	49.9	222.9
1216	138922	-2.1	34.91	243000	9.2	49.9	223.1
1217	139035	-2.12	34.92	243200	11	49.9	223.3
1218	139148	-2.35	34.94	243400	14.4	49.9	223.4
1219	139261	-3.7	34.91	243600	11.3	49.9	223.6
1220	139373	-2.47	34.92	243800	9	49.9	223.8
1221	139486	-2.22	34.92	244000	12.1	49.9	223.9
1222	139599	-2.09	34.93	244200	9	49.9	224.1
1223	139712	-1.16	34.93	244400	8.5	49.9	224.3
1224	139825	-1.48	34.93	244600	8.7	49.9	224.4
1225	139938	-1.69	34.93	244800	8.2	49.9	224.6
1226	140051	-2.23	34.92	245000	10.3	49.9	224.8
1227	140164	-2.57	34.92	245200	12.6	49.9	224.9
1228	140277	-2.89	34.94	245400	11	49.9	225.1
1229	140390	-3.27	34.92	245600	8.2	49.9	225.3
1230	140503	-3.05	34.92	245800	8.2	49.9	225.4
1231	140616	-2.61	34.92	246000	8.7	49.9	225.6
1232	140729	-2.65	34.94	246200	7.4	49.9	225.8
1233	140841	-1.95	34.94	246400	6.9	49.9	225.9
1234	140954	-1.82	34.92	246600	7.4	49.9	226.1
1235	141067	-2.19	34.93	246800	7.2	49.9	226.3
1236	141180	-2.57	34.94	247000	8.2	49.9	226.4
1237	141293	-2.42	34.93	247200	9	49.9	226.6
1238	141406	-2.64	34.93	247400	11.8	49.9	226.8
1239	141519	-2.35	34.95	247600	13.1	49.9	226.9
1240	141632	-2.01	34.93	247800	9.2	49.9	227.1
1241	141745	-2.19	34.94	248000	6.9	49.9	227.3
1242	141858	-2.6	34.93	248200	8	49.9	227.4
1243	141971	-3.18	34.93	248400	11	49.9	227.6
1244	142084	-3.63	34.93	248600	11.3	49.9	227.8
1245	142196	-2.86	34.93	248800	10	49.9	227.9
1246	142309	-2.52	34.94	249000	7.7	49.9	228.1
1247	142422	-2.71	34.93	249200	9.2	49.9	228.3
1248	142535	-2.39	34.92	249400	12.8	49.9	228.4
1249	142648	-1.88	34.93	249600	10	49.9	228.6
1250	142761	-1.74	34.93	249800	8.2	49.9	228.8
1251	142874	-2.65	34.92	250000	8	49.9	228.9
1252	142987	-2.79	34.93	250200	10.8	49.9	229.1
1253	143100	-2.28	34.93	250400	13.1	49.9	229.3
1254	143213	-1.95	34.95	250600	10	49.9	229.4
1255	143326	-1.87	34.92	250800	7.4	49.9	229.6
1256	143439	-1.54	34.93	251000	9	49.9	229.8
1257	143552	-1.91	34.92	251200	13.3	49.9	229.9
1258	143664	-1.76	34.95	251400	12.6	49.9	230.1
1259	143777	-2.77	34.93	251600	9	49.9	230.3
1260	143890	-3.02	34.94	251800	6.7	49.9	230.4
1261	144003	-3.2	34.94	252000	6.4	49.9	230.6
1262	144116	-3.14	34.93	252200	6.9	49.9	230.8
1263	144229	-2.75	34.93	252400	9.5	49.9	230.9
1264	144342	-3.37	34.94	252600	12.1	49.9	231.1
1265	144454	-3.65	34.93	252800	11.3	49.9	231.3
1266	144567	-2.68	34.94	253000	9.2	49.9	231.4
1267	144680	-2.81	34.93	253200	8.2	49.9	231.6
1268	144793	-2.78	34.94	253400	9	49.9	231.8
1269	144906	-2.91	34.93	253600	11.8	49.9	231.9
1270	145018	-3.56	34.94	253800	8	49.9	232.1
1271	145131	-3.14	34.93	254000	5.6	49.9	232.3
1272	145244	-3.04	34.93	254200	8.2	49.9	232.4
1273	145357	-3.62	34.93	254400	10	49.9	232.6
1274	145470	-3.42	34.95	254600	8	49.9	232.8
1275	145583	-3.09	34.93	254800	5.6	49.9	232.9
1276	145696	-3.38	34.95	255000	9.2	49.9	233.1
1277	145809	-3.21	34.94	255200	10.8	49.9	233.3
1278	145922	-3.25	34.96	255400	9.2	49.9	233.4
1279	146035	-1.68	34.95	255600	11.3	49.9	233.6
1280	146147	0.07	34.94	255800	10	49.9	233.8
1281	146260	0.69	34.94	256000	8	49.9	233.9
1282	146372	-1.15	34.93	256200	7.4	49.9	234.1
1283	146485	-2.59	34.93	256400	8.2	49.9	234.3
1284	146598	-1.77	34.95	256600	11	49.9	234.4
1285	146710	-1.37	34.95	256800	12.6	49.9	234.6
1286	146823	-1.46	34.96	257000	8	49.9	234.8
1287	146936	-1.94	34.94	257200	7.2	49.9	234.9
1288	147048	-2.34	34.95	257400	10.8	49.9	235.1
1289	147161	-2.9	34.95	257600	13.1	49.9	235.3
1290	147274	-3.08	34.94	257800	9.5	49.9	235.4
1291	147387	-2.73	34.93	258000	6.7	49.9	235.6
1292	147500	-2.73	34.95	258200	8.2	49.9	235.8
1293	147613	-2.49	34.94	258400	10.8	49.9	235.9
1294	147726	-2.48	34.96	258600	11.5	49.9	236.1
1295	147839	-2.26	34.95	258800	7.4	49.9	236.3
1296	147952	-1.71	34.94	259000	6.2	49.9	236.4
1297	148065	-1.79	34.93	259200	7.2	49.9	236.6
1298	148178	-1.55	34.94	259400	10	49.9	236.8
1299	148291	-1.58	34.95	259600	11	49.9	236.9
1300	148404	-1.66	34.95	259800	9.8	49.9	237.1
1301	148516	-1.73	34.95	260000	6.9	49.9	237.3
1302	148629	-1.88	34.95	260200	5.6	49.9	237.4
1303	148742	-2.55	34.94	260400	9	49.9	237.6
1304	148855	-2.17	34.95	260600	9	49.9	237.8
1305	148968	-2.27	34.92	260800	6.7	49.9	237.9
1306	149081	-2.01	34.95	261000	8.5	49.9	238.1
1307	149194	-2.28	34.94	261200	10	49.9	238.3
1308	149308	-2.7	34.95	261400	6.2	49.9	238.4
1309	149421	-2.43	34.94	261600	7.7	49.9	238.6
1310	149534	-2.09	34.96	261800	7.4	49.9	238.7
1311	149647	-2.05	34.95	262000	8	49.9	238.9
1312	149760	-2.18	34.95	262200	9	49.9	239.1
1313	149873	-2.13	34.95	262400	12.3	49.9	239.2
1314	149986	-1.42	34.95	262600	11.8	49.9	239.4
1315	150098	-0.95	34.94	262800	8.7	49.9	239.6
1316	150211	-1.66	34.95	263000	7.7	49.9	239.7
1317	150324	-1.9	34.95	263200	6.7	49.9	239.9
1318	150437	-1.59	34.95	263400	6.9	49.9	240.1
1319	150549	-1.96	34.95	263600	6.2	49.9	240.2
1320	150662	-2.78	34.95	263800	5.6	49.9	240.4
1321	150775	-2.52	34.95	264000	6.2	49.9	240.6
1322	150888	-1.61	34.94	264200	5.6	49.9	240.7
1323	151001	-1.3	34.95	264400	5.4	49.9	240.9
1324	151114	-0.9	34.94	264600	6.2	49.9	241.1
1325	151226	-0.81	34.94	264800	6.2	49.9	241.2
1326	151339	-1.16	34.95	265000	5.6	49.9	241.4
1327	151452	-1.28	34.94	265200	6.7	49.9	241.6
1328	151564	-0.33	34.96	265400	5.9	49.9	241.7
1329	151677	-0.38	34.94	265600	5.1	49.9	241.9
1330	151790	-0.53	34.95	265800	4.6	49.9	242.1
1331	151903	-0.49	34.94	266000	5.1	49.9	242.2
1332	152016	-1.37	34.94	266200	5.1	49.9	242.4
1333	152128	-1.66	34.94	266400	5.9	49.9	242.6
1334	152241	-1.12	34.94	266600	6.2	49.9	242.7
1335	152354	-0.99	34.94	266800	6.4	49.9	242.9
1336	152467	-0.65	34.94	267000	7.4	49.9	243.1
1337	152580	-1.12	34.94	267200	9.8	49.9	243.2
1338	152693	-1.24	34.95	267400	12.3	49.9	243.4
1339	152806	-0.96	34.94	267600	13.9	49.9	243.6
1340	152919	-1.12	34.96	267800	13.1	49.9	243.7
1341	153032	-1.65	34.96	268000	13.6	49.9	243.9
1342	153145	-1.18	34.95	268200	12.6	49.9	244.1
1343	153258	-0.25	34.93	268400	10	49.9	244.2
1344	153371	-0.56	34.94	268600	8	49.9	244.4
1345	153484	-0.67	34.94	268800	7.2	49.9	244.6
1346	153597	-0.62	34.95	269000	10	49.9	244.7
1347	153710	-1.76	34.94	269200	10.5	49.9	244.9
1348	153823	-2.76	34.94	269400	7.4	49.9	245.1
1349	153936	-2.15	34.95	269600	4.6	49.9	245.2
1350	154049	-1.97	34.95	269800	4.1	49.9	245.4
1351	154162	-2.23	34.96	270000	4.1	49.9	245.6
1352	154275	-1.85	34.95	270200	3.9	49.9	245.7
1353	154388	-1.4	34.94	270400	3.6	49.9	245.9
1354	154501	-2.16	34.94	270600	3.6	49.9	246.1
1355	154614	-2.24	34.95	270800	3.3	49.9	246.2
1356	154727	-1.62	34.96	271000	3.6	49.9	246.4
1357	154840	-1.93	34.94	271200	3.1	49.9	246.6
1358	154953	-2.25	34.95	271400	3.9	49.9	246.7
1359	155066	-2.11	34.95	271600	4.6	49.9	246.9
1360	155179	-2.54	34.94	271800	4.6	49.9	247.1
1361	155292	-2.67	34.95	272000	4.1	49.9	247.2
1362	155406	-2.39	34.96	272200	3.6	49.9	247.4
1363	155519	-2.01	34.94	272400	4.4	49.9	247.6
1364	155632	-1.99	34.95	272600	3.9	49.9	247.7
1365	155745	-1.98	34.95	272800	4.1	49.9	247.9
1366	155858	-2.35	34.94	273000	4.1	49.9	248.1
1367	155971	-1.66	34.94	273200	3.6	49.9	248.2
1368	156084	-0.09	34.95	273400	3.3	49.9	248.4
1369	156196	0.26	34.94	273600	2.6	49.9	248.6
1370	156309	-0.99	34.95	273800	3.1	49.9	248.7
1371	156422	-2.21	34.94	274000	3.9	49.9	248.9
1372	156536	-2.6	34.94	274200	4.1	49.9	249.1
1373	156649	-2.67	34.95	274400	3.3	49.9	249.2
1374	156762	-2.74	34.97	274600	2.6	49.9	249.4
1375	156875	-2.5	34.96	274800	3.1	49.9	249.6
1376	156989	-2.38	34.95	275000	2.1	49.9	249.7
1377	157102	-2.84	34.96	275200	2.1	49.9	249.9
1378	157215	-2.23	34.95	275400	1	49.9	250.1
1379	157329	-1.9	34.96	275600	1	49.9	250.2
1380	157442	-3.22	34.95	275800	1.5	49.9	250.4
1381	157555	-3.36	34.94	276000	2.6	49.9	250.6
1382	157669	-2.34	34.95	276200	4.6	49.9	250.7
1383	157782	-2.88	34.96	276400	4.9	49.9	250.9
1384	157895	-2.64	34.95	276600	6.4	49.9	251.1
1385	158008	-2.62	34.96	276800	10	49.9	251.2
1386	158122	-3.08	34.97	277000	14.9	49.9	251.4
1387	158236	-3.07	34.96	277200	14.9	49.9	251.6
1388	158349	-2.87	34.95	277400	11.5	49.9	251.7
1389	158463	-1.53	34.95	277600	10.8	49.9	251.9
1390	158576	-1.05	34.96	277800	11.8	49.9	252.1
1391	158690	-1.32	34.95	278000	13.3	49.9	252.2
1392	158803	-1.46	34.95	278200	9.5	49.9	252.4
1393	158916	-2.15	34.96	278400	6.7	49.9	252.6
1394	159030	-2.08	34.96	278600	11.3	49.9	252.7
1395	159143	-1.84	34.95	278800	11.5	49.9	252.9
1396	159256	-2.01	34.96	279000	10.8	49.9	253.1
1397	159369	-1.98	34.96	279200	10.3	49.9	253.2
1398	159483	-2.19	34.94	279400	9.2	49.9	253.4
1399	159596	-2.81	34.95	279600	13.1	49.9	253.6
1400	159709	-2.51	34.95	279800	11.8	49.9	253.7
1401	159823	-2.2	34.95	280000	10	49.9	253.9
1402	159936	-2.08	34.96	280200	9	49.9	254.1
1403	160049	-1.86	34.95	280400	11.8	49.9	254.2
1404	160163	-1.96	34.96	280600	11.3	49.9	254.4
1405	160276	-2.19	34.95	280800	12.1	49.9	254.6
1406	160389	-1.41	34.95	281000	8.5	49.9	254.7
1407	160502	-1.38	34.94	281200	8	49.9	254.9
1408	160615	-2.05	34.94	281400	11	49.9	255.1
1409	160728	-2.36	34.95	281600	9.8	49.9	255.2
1410	160842	-2.71	34.96	281800	7.4	49.9	255.4
1411	160955	-2.17	34.95	282000	5.4	49.9	255.5
1412	161068	-1.95	34.95	282200	5.1	49.9	255.7
1413	161181	-2.39	34.95	282400	5.1	49.9	255.9
1414	161294	-2.42	34.95	282600	6.2	49.9	256
1415	161408	-1.87	34.95	282800	5.6	49.9	256.2
1416	161520	-1.59	34.94	283000	6.2	49.9	256.4
1417	161633	-1.73	34.94	283200	6.2	49.9	256.5
1418	161746	-1.35	34.95	283400	8	49.9	256.7
1419	161859	-1.11	34.95	283600	9.2	49.9	256.9
1420	161972	-0.58	34.93	283800	9.2	49.9	257
1421	162084	-1.1	34.93	284000	10.3	49.9	257.2
1422	162196	-1.68	34.94	284200	13.9	49.9	257.4
1423	162309	-1.75	34.94	284400	13.3	49.9	257.5
1424	162421	-1.99	34.92	284600	8.5	49.9	257.7
1425	162533	-0.96	34.93	284800	6.7	49.9	257.9
1426	162645	-1.17	34.94	285000	6.2	49.9	258
1427	162757	-0.57	34.93	285200	5.1	49.9	258.2
1428	162869	-1.19	34.92	285400	6.2	49.9	258.4
1429	162981	-1.79	34.94	285600	6.4	49.9	258.5
1430	163093	-2.58	34.94	285800	6.2	49.9	258.7
1431	163206	-2.99	34.93	286000	5.9	49.9	258.9
1432	163319	-3.21	34.95	286200	6.2	49.9	259
1433	163432	-3.1	34.94	286400	6.2	49.9	259.2
1434	163545	-2.36	34.93	286600	5.6	49.9	259.4
1435	163658	-2.03	34.93	286800	5.1	49.9	259.5
1436	163771	-2.6	34.95	287000	4.6	49.9	259.7
1437	163884	-2.6	34.95	287200	4.6	49.9	259.9
1438	163997	-2.55	34.93	287400	4.9	49.9	260
1439	164109	-2.07	34.94	287600	4.6	49.9	260.2
1440	164222	-1.89	34.93	287800	4.1	49.9	260.4
1441	164334	-1.63	34.93	288000	5.1	49.9	260.5
1442	164447	-2.28	34.93	288200	5.1	49.9	260.7
1443	164560	-2.02	34.94	288400	4.6	49.9	260.9
1444	164672	-1.74	34.94	288600	5.1	49.9	261
1445	164785	-1.85	34.94	288800	4.9	49.9	261.2
1446	164898	-1.8	34.93	289000	5.1	49.9	261.4
1447	165011	-1.6	34.94	289200	5.1	49.9	261.5
1448	165124	-1.6	34.93	289400	4.6	49.9	261.7
1449	165236	-1.56	34.93	289600	4.1	49.9	261.9
1450	165349	-1.88	34.93	289800	5.6	49.9	262
1451	165462	-2.25	34.92	290000	8	49.9	262.2
1452	165574	-2.34	34.93	290200	11.8	49.9	262.4
1453	165687	-2.79	34.93	290400	12.1	49.9	262.5
1454	165800	-2.49	34.93	290600	7.7	49.9	262.7
1455	165913	-2.41	34.94	290800	7.7	49.9	262.9
1456	166025	-2.81	34.93	291000	9	49.9	263
1457	166139	-3.18	34.94	291200	11	49.9	263.2
1458	166252	-3.3	34.93	291400	11.5	49.9	263.4
1459	166365	-2.97	34.94	291600	11.3	49.9	263.5
1460	166478	-2.55	34.94	291800	11.8	49.9	263.7
1461	166591	-2.6	34.92	292000	9.8	49.9	263.9
1462	166703	-2.02	34.93	292200	7.7	49.9	264
1463	166816	-1.99	34.93	292400	9	49.9	264.2
1464	166928	-2.25	34.94	292600	14.4	49.9	264.4
1465	167041	-1.72	34.92	292800	14.4	49.9	264.5
1466	167154	-1.83	34.93	293000	9.8	49.9	264.7
1467	167266	-2.16	34.92	293200	9.8	49.9	264.9
1468	167379	-3.01	34.93	293400	11.3	49.9	265
1469	167492	-3.22	34.94	293600	10.8	49.9	265.2
1470	167604	-3.27	34.95	293800	12.6	49.9	265.4
1471	167717	-2.95	34.93	294000	11.3	49.9	265.5
1472	167830	-2.74	34.93	294200	10.3	49.9	265.7
1473	167943	-3.36	34.94	294400	11	49.9	265.9
1474	168056	-2.64	34.93	294600	11.3	49.9	266
1475	168169	-1.51	34.93	294800	10.3	49.9	266.2
1476	168282	-0.89	34.94	295000	7.7	49.9	266.4
1477	168395	-0.6	34.94	295200	9.2	49.9	266.5
1478	168507	-0.94	34.93	295400	12.8	49.9	266.7
1479	168620	-1.05	34.93	295600	10.3	49.9	266.9
1480	168733	-1.53	34.94	295800	7.2	49.9	267
1481	168846	-1.72	34.94	296000	5.6	49.9	267.2
1482	168959	-2.11	34.92	296200	5.9	49.9	267.4
1483	169072	-2.51	34.93	296400	6.2	49.9	267.5
1484	169185	-2.57	34.93	296600	5.6	49.9	267.7
1485	169297	-2.18	34.94	296800	6.4	49.9	267.9
1486	169410	-1.63	34.93	297000	11.5	49.9	268
1487	169523	-1.94	34.92	297200	14.1	49.9	268.2
1488	169636	-2.19	34.93	297400	9.2	49.9	268.4
1489	169749	-2.51	34.94	297600	6.7	49.9	268.5
1490	169862	-2.61	34.93	297800	7.7	49.9	268.7
1491	169975	-2.93	34.93	298000	8.7	49.9	268.9
1492	170087	-2.53	34.94	298200	10.5	49.9	269
1493	170200	-1.8	34.92	298400	12.3	49.9	269.2
1494	170313	-0.96	34.95	298600	10.3	49.9	269.4
1495	170425	-1.16	34.92	298800	7.4	49.9	269.5
1496	170538	-1.73	34.93	299000	7.2	49.9	269.7
1497	170651	-2.4	34.92	299200	6.9	49.9	269.9
1498	170763	-2.38	34.93	299400	7.7	49.9	270
1499	170876	-2.79	34.93	299600	7.2	49.9	270.2
1500	170989	-3.22	34.94	299800	6.9	49.9	270.4
1501	171103	-3.47	34.93	300000	6.7	49.9	270.5
1502	171216	-2.61	34.92	300200	6.7	49.9	270.7
1503	171328	-2.11	34.93	300400	6.2	49.9	270.9
1504	171441	-2.11	34.92	300600	5.6	49.9	271
1505	171554	-1.78	34.94	300800	4.9	49.9	271.2
1506	171667	-1.78	34.94	301000	6.9	49.9	271.4
1507	171780	-2.02	34.92	301200	10.3	49.9	271.5
1508	171893	-2.46	34.93	301400	7.7	49.9	271.7
1509	172006	-2.41	34.94	301600	9.8	49.9	271.9
1510	172118	-2.68	34.95	301800	8.5	49.9	272
1511	172231	-2.73	34.94	302000	7.2	49.9	272.2
1512	172344	-2.86	34.93	302200	8.2	49.9	272.3
1513	172458	-3.7	34.92	302400	12.1	49.9	272.5
1514	172571	-3.57	34.94	302600	12.1	49.9	272.7
1515	172684	-2.96	34.94	302800	10	49.9	272.8
1516	172797	-2.22	34.92	303000	8.5	49.9	273
1517	172910	-0.77	34.94	303200	7.7	49.9	273.2
1518	173022	0.18	34.93	303400	6.4	49.9	273.3
1519	173135	0.46	34.92	303600	5.4	49.9	273.5
1520	173247	-0.22	34.94	303800	5.1	49.9	273.7
1521	173359	-0.57	34.93	304000	4.9	49.9	273.8
1522	173471	-1.47	34.92	304200	5.4	49.9	274
1523	173583	-2.32	34.94	304400	8.2	49.9	274.2
1524	173695	-2.84	34.93	304600	9.5	49.9	274.3
1525	173808	-3.02	34.94	304800	6.4	49.9	274.5
1526	173921	-3.11	34.93	305000	7.2	49.9	274.7
1527	174034	-2.91	34.93	305200	9.8	49.9	274.8
1528	174147	-2.77	34.95	305400	11.3	49.9	275
1529	174260	-2.54	34.93	305600	11	49.9	275.2
1530	174372	-1.8	34.93	305800	10.3	49.9	275.3
1531	174485	-1.53	34.93	306000	12.6	49.9	275.5
1532	174597	-1.1	34.93	306200	11	49.9	275.7
1533	174709	-0.83	34.93	306400	9	49.9	275.8
1534	174821	0.17	34.94	306600	12.1	49.9	276
1535	174933	3.11	34.92	306800	13.3	49.9	276.2
1536	175045	5.38	34.94	307000	13.3	49.9	276.3
1537	175157	3.03	34.93	307200	9.5	49.9	276.5
1538	175270	1.64	34.94	307400	6.2	49.9	276.7
1539	175383	2.22	34.93	307600	6.2	49.9	276.8
1540	175496	1.48	34.94	307800	5.6	49.9	277
1541	175610	1.24	34.95	308000	5.1	49.9	277.2
1542	175724	2.46	34.95	308200	6.4	49.9	277.3
1543	175837	3.05	34.96	308400	9	49.9	277.5
1544	175950	5.87	34.93	308600	7.7	49.9	277.7
1545	176062	7.71	34.95	308800	7.7	49.9	277.8
1546	176175	8.37	34.94	309000	6.7	49.9	278
1547	176288	7.31	34.94	309200	5.6	49.9	278.2
1548	176401	5.7	34.94	309400	6.7	49.9	278.3
1549	176514	5.65	34.93	309600	10	49.9	278.5
1550	176628	5.8	34.96	309800	7.7	49.9	278.7
1551	176741	5.45	34.95	310000	5.9	49.9	278.8
1552	176855	5.66	34.94	310200	5.1	49.9	279
1553	176970	6.64	34.93	310400	5.6	49.9	279.2
1554	177084	4.54	34.95	310600	6.2	49.9	279.3
1555	177199	4.76	34.95	310800	6.2	49.9	279.5
1556	177313	3.95	34.94	311000	5.6	49.9	279.7
1557	177428	4.02	34.94	311200	4.9	49.9	279.8
1558	177543	5.15	34.92	311400	5.4	49.9	280
1559	177657	3.35	34.93	311600	6.2	49.9	280.2
1560	177771	2.88	34.94	311800	6.2	49.9	280.3
1561	177884	3.56	34.95	312000	7.4	49.9	280.5
1562	177998	4.63	34.94	312200	12.6	49.9	280.7
1563	178112	4.38	34.94	312400	18.2	49.9	280.8
1564	178225	4.7	34.94	312600	13.6	49.9	281
1565	178338	4.69	34.93	312800	10.5	49.9	281.2
1566	178452	4.57	34.95	313000	12.3	49.9	281.3
1567	178565	4.64	34.94	313200	10.8	49.9	281.5
1568	178678	4.26	34.95	313400	11	49.9	281.7
1569	178791	4.04	34.95	313600	9.2	49.9	281.8
1570	178904	6.07	34.93	313800	8.7	49.9	282
1571	179017	5.69	34.93	314000	7.7	49.9	282.2
1572	179130	4.72	34.93	314200	6.4	49.9	282.3
1573	179242	2.72	34.92	314400	6.7	49.9	282.5
1574	179355	2.35	34.93	314600	7.7	49.9	282.7
1575	179468	3	34.93	314800	8	49.9	282.8
1576	179580	3.16	34.92	315000	6.7	49.9	283
1577	179692	3.26	34.92	315200	4.6	49.9	283.2
1578	179804	3.39	34.93	315400	3.6	49.9	283.3
1579	179916	2.33	34.93	315600	3.1	49.9	283.5
1580	180029	1.12	34.92	315800	2.6	49.9	283.7
1581	180255	1.6	34.94	316000	3.3	49.9	283.8
1582	180367	1.65	34.94	316200	3.1	49.9	284
1583	180480	1.54	34.93	316400	4.1	49.9	284.2
1584	180592	1.9	34.93	316600	5.1	49.9	284.3
1585	180705	0.23	34.92	316800	3.3	49.9	284.5
1586	180818	-0.2	34.93	317000	2.1	49.9	284.7
1587	180931	-0.25	34.93	317200	2.1	49.9	284.8
1588	181044	-0.51	34.93	317400	1	49.9	285
1589	181157	-0.71	34.94	317600	1	49.9	285.2
1590	181271	-0.51	34.93	317800	1	49.9	285.3
1591	181384	2.12	34.93	318000	1.3	49.9	285.5
1592	181497	2.12	34.94	318200	1	49.9	285.7
1593	181610	0.8	34.94	318400	0.8	49.9	285.8
1594	181724	1.39	34.95	318600	0.8	49.9	286
1595	181837	1.2	34.93	318800	1.5	49.9	286.2
1596	181950	1.13	34.94	319000	1.8	49.9	286.3
1597	182064	1.3	34.94	319200	1.5	49.9	286.5
1598	182177	2.22	34.94	319400	1	49.9	286.7
1599	182290	2.35	34.93	319600	1	49.9	286.8
1600	182404	2.43	34.93	319800	1	49.9	287
1601	182517	2.1	34.93	320000	1.5	49.9	287.2
1602	182630	0.4	34.95	320200	1.3	49.9	287.3
1603	182743	-0.09	34.95	320400	1	49.9	287.5
1604	182857	-0.92	34.93	320600	0.8	49.9	287.7
1605	182970	1.37	34.95	320800	1	49.9	287.8
1606	183083	4.25	34.93	321000	1.5	49.9	288
1607	183195	13.6	34.94	321200	1.5	49.9	288.2
1608	183419	5.39	34.93	321400	1	49.9	288.3
1609	183532	10.5	34.93	321600	1	49.9	288.5
1610	183644	11.41	34.94	321800	1.3	49.9	288.6
1611	183756	13.54	34.93	322000	1.5	49.9	288.8
1612	183868	10.99	34.92	322200	2.1	49.9	289
1613	183980	8.93	34.93	322400	2.1	49.9	289.1
1614	184092	7.15	34.94	322600	1.8	49.9	289.3
1615	184204	5.68	34.94	322800	1.8	49.9	289.5
1616	184317	6.19	34.93	323000	1.5	49.9	289.6
1617	184430	5.84	34.94	323200	1.5	49.9	289.8
1618	184543	3.43	34.94	323400	1.3	49.9	290
1619	184656	4.04	34.95	323600	2.1	49.9	290.1
1620	184769	1.86	34.96	323800	2.6	49.9	290.3
1621	184882	3.46	34.94	324000	2.6	49.9	290.5
1622	184994	4.97	34.93	324200	3.1	49.9	290.6
1623	185106	6.34	34.93	324400	3.6	49.9	290.8
1624	185218	4.79	34.93	324600	3.6	49.9	291
1625	185330	2.92	34.95	324800	2.6	49.9	291.1
1626	185442	3.75	34.94	325000	2.1	49.9	291.3
1627	185555	3.42	34.94	325200	2.1	49.9	291.5
1628	185668	3.2	34.93	325400	2.1	49.9	291.6
1629	185780	4.3	34.94	325600	2.1	49.9	291.8
1630	185893	4.65	34.95	325800	2.8	49.9	292
1631	186006	4.72	34.95	326000	3.1	49.9	292.1
1632	186119	5.03	34.96	326200	2.6	49.9	292.3
1633	186233	4.8	34.94	326400	1.5	49.9	292.5
1634	186346	5.67	34.95	326600	1	49.9	292.6
1635	186459	6.42	34.95	326800	1	49.9	292.8
1636	186571	6.01	34.95	327000	2.1	49.9	293
1637	186683	4.68	34.96	327200	2.8	49.9	293.1
1638	186796	4.94	34.93	327400	2.6	49.9	293.3
1639	186908	5.97	34.94	327600	2.1	49.9	293.5
1640	187019	5.22	34.93	327800	1	49.9	293.6
1641	187131	5.87	34.93	328000	1	49.9	293.8
1642	187242	4.83	34.93	328200	1	49.9	294
1643	187353	4.31	34.94	328400	1	49.9	294.1
1644	187465	5.75	34.93	328600	1	49.9	294.3
1645	187576	5.7	34.95	328800	1	49.9	294.5
1646	187688	5.2	34.93	329000	1.3	49.9	294.6
1647	187800	5.66	34.95	329200	2.1	49.9	294.8
1648	187912	5.45	34.94	329400	3.1	49.9	295
1649	188025	5.16	34.95	329600	3.9	49.9	295.1
1650	188138	6.45	34.95	329800	2.6	49.9	295.3
1651	188251	4.98	34.95	330000	3.6	49.9	295.5
1652	188365	3.09	34.95	330200	3.1	49.9	295.6
1653	188479	2.44	34.95	330400	3.1	49.9	295.8
1654	188593	3.52	34.94	330600	3.6	49.9	296
1655	188707	0.9	34.95	330800	3.1	49.9	296.1
1656	188820	3.4	34.95	331000	3.1	49.9	296.3
1657	188932	4.39	34.94	331200	2.8	49.9	296.5
1658	189044	3.67	34.94	331400	2.8	49.9	296.6
1659	189156	4.13	34.95	331600	3.6	49.9	296.8
1660	189267	4.88	34.93	331800	3.6	49.9	297
1661	189379	5.76	34.94	332000	2.3	49.9	297.1
1662	189491	6.66	34.94	332200	2.1	49.9	297.3
1663	189602	6.63	34.94	332400	2.1	49.9	297.5
1664	189714	5.85	34.93	332600	2.1	49.9	297.6
1665	189826	5.06	34.94	332800	2.1	49.9	297.8
1666	189937	4.34	34.94	333000	2.6	49.9	298
1667	190049	4.33	34.94	333200	2.8	49.9	298.1
1668	190161	4.24	34.94	333400	4.6	49.9	298.3
1669	190273	3.68	34.94	333600	4.6	49.9	298.5
1670	190384	2.99	34.94	333800	3.6	49.9	298.6
1671	190496	2.92	34.94	334000	3.6	49.9	298.8
1672	190608	3.04	34.95	334200	3.6	49.9	299
1673	190719	2.98	34.94	334400	4.1	49.9	299.1
1674	190831	2.8	34.94	334600	3.1	49.9	299.3
1675	190943	3.04	34.94	334800	2.6	49.9	299.5
1676	191055	2.67	34.94	335000	3.1	49.9	299.6
1677	191166	2.19	34.94	335200	3.3	49.9	299.8
1678	191278	2.67	34.95	335400	3.6	49.9	300
1679	191390	2.71	34.94	335600	4.4	49.9	300.1
1680	191501	1.86	34.94	335800	5.1	49.9	300.3
1681	191613	2.42	34.94	336000	4.6	49.9	300.5
1682	191725	2.45	34.94	336200	5.1	49.9	300.6
1683	191837	2.21	34.94	336400	6.2	49.9	300.8
1684	191948	2.6	34.94	336600	8.7	49.9	301
1685	192060	3.26	34.95	336800	10.5	49.9	301.1
1686	192172	2.36	34.94	337000	9.2	49.9	301.3
1687	192284	2.04	34.95	337200	7.2	49.9	301.5
1688	192396	2.21	34.95	337400	6.2	49.9	301.6
1689	192507	2.81	34.94	337600	6.2	49.9	301.8
1690	192619	4.01	34.96	337800	6.7	49.9	302
1691	192730	4.79	34.95	338000	9.2	49.9	302.1
1692	192843	6.09	34.94	338200	9.5	49.9	302.3
1693	192956	7.06	34.96	338400	7.2	49.9	302.5
1694	193068	4.81	34.96	338600	7.4	49.9	302.6
1695	193180	2.54	34.94	338800	7.2	49.9	302.8
1696	193294	2.23	34.95	339000	8.2	49.9	303
1697	193408	1.85	34.98	339200	8.7	49.9	303.1
1698	193522	2.31	34.96	339400	8.7	49.9	303.3
1699	193635	0.63	34.96	339600	8.2	49.9	303.5
1700	193749	1.02	34.97	339800	6.7	49.9	303.6
1701	193862	0.96	34.95	340000	5.6	49.9	303.8
1702	193975	2.08	34.97	340200	6.2	49.9	304
1703	194088	2.17	34.95	340400	7.2	49.9	304.1
1704	194202	4.9	34.96	340600	7.2	49.9	304.3
1705	194315	4.89	34.97	340800	8	49.9	304.5
1706	194428	3.14	34.96	341000	9.8	49.9	304.6
1707	194542	2.03	34.95	341200	10.5	49.9	304.8
1708	194655	2.12	34.96	341400	8.5	49.9	305
1709	194768	1.64	34.95	341600	7.7	49.9	305.1
1710	194881	3.76	34.95	341800	6.2	49.9	305.3
1711	194995	8.06	34.97	342000	6.2	49.9	305.4
1712	195109	8.45	34.96	342200	6.2	49.9	305.6
1713	195222	5.42	34.95	342400	6.7	49.9	305.8
1714	195335	2.23	34.96	342600	7.7	49.9	305.9
1715	195448	1.4	34.95	342800	8.7	49.9	306.1
1716	195562	6.22	34.96	343000	7.7	49.9	306.3
1717	195676	6.56	34.97	343200	6.2	49.9	306.4
1718	195789	3.39	34.97	343400	5.1	49.9	306.6
1719	195902	1.03	34.96	343600	5.1	49.9	306.8
1720	196016	0.45	34.94	343800	6.2	49.9	306.9
1721	196129	1.58	34.95	344000	6.7	49.9	307.1
1722	196242	1.78	34.98	344200	8.7	49.9	307.3
1723	196355	2.25	34.96	344400	9.2	49.9	307.4
1724	196469	3.35	34.96	344600	7.2	49.9	307.6
1725	196581	3.07	34.96	344800	5.4	49.9	307.8
1726	196694	3.22	34.96	345000	4.4	49.9	307.9
1727	196808	5.91	34.96	345200	3.1	49.9	308.1
1728	196921	6.5	34.96	345400	2.6	49.9	308.3
1729	197034	4.8	34.96	345600	4.9	49.9	308.4
1730	197147	2.44	34.96	345800	5.6	49.9	308.6
1731	197260	1.5	34.97	346000	4.1	49.9	308.8
1732	197374	0.72	34.95	346200	3.6	49.9	308.9
1733	197486	0.45	34.95	346400	3.1	49.9	309.1
1734	197599	0.13	34.94	346600	3.1	49.9	309.3
1735	197712	1.08	34.93	346800	4.4	49.9	309.4
1736	197825	7.05	34.94	347000	4.6	49.9	309.6
1737	197938	7.31	34.94	347200	3.9	49.9	309.8
1738	198051	3.73	34.95	347400	4.6	49.9	309.9
1739	198163	1.51	34.95	347600	4.9	49.9	310.1
1740	198277	1.56	34.95	347800	6.2	49.9	310.3
1741	198390	1.92	34.96	348000	6.2	49.9	310.4
1742	198503	1.71	34.97	348200	5.9	49.9	310.6
1743	198616	1.73	34.95	348400	5.1	49.9	310.8
1744	198729	2.43	34.96	348600	4.6	49.9	310.9
1745	198842	3.08	34.95	348800	4.1	49.9	311.1
1746	198955	3.88	34.95	349000	2.6	49.9	311.3
1747	199068	4.73	34.95	349200	2.1	49.9	311.4
1748	199182	5.87	34.95	349400	2.3	49.9	311.6
1749	199295	7.15	34.96	349600	3.9	49.9	311.8
1750	199409	5.07	34.95	349800	4.6	49.9	311.9
1751	199524	3.26	34.98	350000	3.9	49.9	312.1
1752	199637	2.84	34.96	350200	2.1	49.9	312.3
1753	199751	4.06	34.96	350400	1.5	49.9	312.4
1754	199865	5.61	34.96	350600	1.5	49.9	312.6
1755	199979	6.2	34.96	350800	1	49.9	312.8
1756	200093	2.34	34.97	351000	2.1	49.9	312.9
1757	200207	3.6	34.96	351200	2.6	49.9	313.1
1758	200321	3.09	34.97	351400	2.3	49.9	313.3
1759	200435	1.78	34.94	351600	2.1	49.9	313.4
1760	200549	2.52	34.95	351800	2.1	49.9	313.6
1761	200663	2.53	34.96	352000	2.1	49.9	313.8
1762	200777	1.54	34.95	352200	3.1	49.9	313.9
1763	200891	1.84	34.97	352400	2.1	49.9	314.1
1764	201006	2	34.97	352600	2.1	49.9	314.3
1765	201120	2.13	34.95	352800	2.6	49.9	314.4
1766	201234	2.76	34.95	353000	2.6	49.9	314.6
1767	201349	1.87	34.95	353200	3.1	49.9	314.8
1768	201464	4.92	34.96	353400	3.3	49.9	314.9
1769	201579	6.7	34.97	353600	3.6	49.9	315.1
1770	201693	2.91	34.97	353800	4.6	49.9	315.3
1771	201807	2.5	34.96	354000	4.4	49.9	315.4
1772	201921	2.27	34.96	354200	3.1	49.9	315.6
1773	202035	1.26	34.94	354400	3.6	49.9	315.8
1774	202148	2.26	34.95	354600	4.1	49.9	315.9
1775	202261	2.9	34.95	354800	4.9	49.9	316.1
1776	202373	3.27	34.94	355000	5.1	49.9	316.3
1777	202486	2.49	34.95	355200	3.3	49.9	316.4
1778	202599	1.47	34.95	355400	1	49.9	316.6
1779	202711	1.16	34.95	355600	0.8	49.9	316.8
1780	202824	1.88	34.95	355800	1	49.9	316.9
1781	202937	2.22	34.96	356000	1.5	49.9	317.1
1782	203050	5.08	34.94	356200	2.6	49.9	317.3
1783	203164	2.01	34.95	356400	2.6	49.9	317.4
1784	203278	1.6	34.95	356600	3.1	49.9	317.6
1785	203392	4.08	34.96	356800	2.6	49.9	317.8
1786	203507	2.99	34.97	357000	2.6	49.9	317.9
1787	203622	2.82	34.95	357200	2.1	49.9	318.1
1788	203737	3.63	34.96	357400	2.1	49.9	318.3
1789	203851	2.44	34.95	357600	1.5	49.9	318.4
1790	203966	2.37	34.94	357800	2.1	49.9	318.6
1791	204080	2.37	34.96	358000	2.6	49.9	318.8
1792	204195	1.84	34.95	358200	2.6	49.9	318.9
1793	204309	4.95	34.94	358400	2.1	49.9	319.1
1794	204424	6.13	34.96	358600	2.6	49.9	319.3
1795	204539	2.22	34.97	358800	2.6	49.9	319.4
1796	204653	3.18	34.96	359000	2.3	49.9	319.6
1797	204768	2.97	34.97	359200	2.8	49.9	319.8
1798	204881	2.48	34.96	359400	3.1	49.9	319.9
1799	204995	2.7	34.97	359600	2.6	49.9	320.1
1800	205108	3.31	34.96	359800	2.6	49.9	320.3
1801	205221	2.91	34.95	360000	3.1	49.9	320.4
1802	205334	4.3	34.95	360200	3.1	49.9	320.6
1803	205447	4.33	34.96	360400	2.8	49.9	320.8
1804	205559	5.89	34.95	360600	2.6	49.9	320.9
1805	205672	4.23	34.95	360800	2.6	49.9	321.1
1806	205784	3.05	34.94	361000	3.1	49.9	321.3
1807	205897	3.18	34.95	361200	3.3	49.9	321.4
1808	206010	2.88	34.94	361400	3.1	49.9	321.6
1809	206122	2.34	34.95	361600	3.1	49.9	321.8
1810	206235	3.73	34.95	361800	2.6	49.9	321.9
1811	206348	4.56	34.96	362000	2.1	49.9	322.1
1812	206573	5.71	34.95	362200	3.1	49.9	322.2
1813	206798	2.86	34.96	362400	3.1	49.9	322.4
1814	206911	1.78	34.95	362600	3.3	49.9	322.6
1815	207023	2.93	34.96	362800	3.1	49.9	322.7
1816	207136	3.25	34.95	363000	2.6	49.9	322.9
1817	207249	3.37	34.95	363200	2.6	49.9	323.1
1818	207363	3.24	34.97	363400	3.6	49.9	323.2
1819	207476	2.85	34.95	363600	3.9	49.9	323.4
1820	207590	3.49	34.96	363800	3.1	49.9	323.6
1821	207704	4.08	34.99	364000	2.6	49.9	323.7
1822	207818	4.38	34.96	364200	2.1	49.9	323.9
1823	207931	4.91	34.96	364400	2.6	49.9	324.1
1824	208044	4.13	34.96	364600	4.4	49.9	324.2
1825	208157	2.94	34.95	364800	3.6	49.9	324.4
1826	208270	2.45	34.95	365000	2.6	49.9	324.6
1827	208385	3.57	34.96	365200	2.1	49.9	324.7
1828	208502	8.23	34.98	365400	1.5	49.9	324.9
1829	208618	10.68	34.97	365600	2.1	49.9	325.1
1830	208735	10.96	34.98	365800	2.8	49.9	325.2
1831	208853	11.67	35	366000	3.1	49.9	325.4
1832	208972	9.17	35	366200	2.6	49.9	325.6
1833	209091	4.97	35	366400	2.6	49.9	325.7
1834	209210	4.5	35.01	366600	2.8	49.9	325.9
1835	209328	4.76	35	366800	3.1	49.9	326.1
1836	209446	4.35	35	367000	3.1	49.9	326.2
1837	209562	3.03	34.98	367200	2.6	49.9	326.4
1838	209678	1.61	34.98	367400	2.1	49.9	326.6
1839	209793	0.78	34.97	367600	2.1	49.9	326.7
1840	209907	0.67	34.97	367800	2.6	49.9	326.9
1841	210021	1.42	34.97	368000	2.3	49.9	327.1
1842	210135	3.52	34.95	368200	2.6	49.9	327.2
1843	210248	6.77	34.95	368400	2.6	49.9	327.4
1844	210361	2.81	34.96	368600	2.1	49.9	327.6
1845	210474	1.08	34.95	368800	2.3	49.9	327.7
1846	210588	2.6	34.96	369000	2.6	49.9	327.9
1847	210700	3.58	34.96	369200	2.8	49.9	328.1
1848	210813	4.38	34.96	369400	2.3	49.9	328.2
1849	210926	6.47	34.95	369600	1.5	49.9	328.4
1850	211039	3.74	34.95	369800	2.1	49.9	328.6
1851	211153	6.72	34.95	370000	2.6	49.9	328.7
1852	211267	4.92	34.96	370200	2.6	49.9	328.9
1853	211381	4.11	34.96	370400	2.3	49.9	329.1
1854	211495	2.9	34.97	370600	1.8	49.9	329.2
1855	211609	2.38	34.97	370800	2.1	49.9	329.4
1856	211723	2.56	34.97	371000	3.1	49.9	329.6
1857	211838	4.75	34.95	371200	2.6	49.9	329.7
1858	211952	4.42	34.96	371400	2.6	49.9	329.9
1859	212066	3.37	34.96	371600	2.1	49.9	330.1
1860	212180	1.52	34.96	371800	2.3	49.9	330.2
1861	212294	0.98	34.96	372000	2.3	49.9	330.4
1862	212408	1.82	34.95	372200	2.1	49.9	330.6
1863	212521	2.12	34.96	372400	1.8	49.9	330.7
1864	212635	1.79	34.96	372600	2.3	49.9	330.9
1865	212748	1.45	34.95	372800	2.1	49.9	331.1
1866	212862	1.95	34.97	373000	2.1	49.9	331.2
1867	212975	2.86	34.96	373200	2.1	49.9	331.4
1868	213088	2.96	34.96	373400	2.6	49.9	331.6
1869	213202	3.86	34.97	373600	3.1	49.9	331.7
1870	213317	4.29	34.97	373800	3.1	49.9	331.9
1871	213432	3.26	34.97	374000	2.1	49.9	332.1
1872	213546	3.91	34.97	374200	2.1	49.9	332.2
1873	213661	0.83	34.96	374400	2.1	49.9	332.4
1874	213776	1.18	34.98	374600	2.6	49.9	332.6
1875	213890	3.28	34.95	374800	2.6	49.9	332.7
1876	214005	4.19	34.97	375000	2.6	49.9	332.9
1877	214119	3.96	34.98	375200	2.1	49.9	333.1
1878	214234	3.32	34.97	375400	2.1	49.9	333.2
1879	214349	5.35	34.96	375600	2.1	49.9	333.4
1880	214464	4.12	34.97	375800	2.1	49.9	333.6
1881	214578	3.37	34.97	376000	2.3	49.9	333.7
1882	214693	1.77	34.98	376200	2.1	49.9	333.9
1883	214808	2.19	34.97	376400	2.1	49.9	334.1
1884	214923	2.68	34.97	376600	2.1	49.9	334.2
1885	215037	2.88	34.97	376800	2.1	49.9	334.4
1886	215152	2.57	34.96	377000	2.1	49.9	334.6
1887	215266	2.79	34.97	377200	2.1	49.9	334.7
1888	215381	4.63	34.97	377400	1.8	49.9	334.9
1889	215496	4.62	34.98	377600	2.1	49.9	335.1
1890	215611	2.51	34.97	377800	1.8	49.9	335.2
1891	215725	1.1	34.98	378000	2.6	49.9	335.4
1892	215841	1.84	34.97	378200	2.6	49.9	335.6
1893	215956	2	34.96	378400	2.1	49.9	335.7
1894	216070	2.16	34.98	378600	1.5	49.9	335.9
1895	216184	1.46	34.96	378800	2.1	49.9	336.1
1896	216299	1.73	34.97	379000	2.6	49.9	336.2
1897	216413	2.09	34.96	379200	2.6	49.9	336.4
1898	216528	2.17	34.97	379400	2.3	49.9	336.6
1899	216643	2.02	34.96	379600	1.5	49.9	336.7
1900	216758	4.41	34.98	379800	2.3	49.9	336.9
1901	216874	5.29	34.98	380000	2.6	49.9	337.1
1902	216989	3.33	34.98	380200	2.1	49.9	337.2
1903	217105	1.05	34.95	380400	1.8	49.9	337.4
1904	217220	1.1	34.98	380600	1.8	49.9	337.6
1905	217335	1.65	34.98	380800	1.5	49.9	337.7
1906	217450	2.3	34.97	381000	3.1	49.9	337.9
1907	217564	2.26	34.97	381200	3.1	49.9	338.1
1908	217679	1.86	34.97	381400	3.1	49.9	338.2
1909	217794	2.26	34.98	381600	2.6	49.9	338.4
1910	217910	1.78	34.96	381800	2.1	49.9	338.5
1911	218024	2.2	34.98	382000	1.5	49.9	338.7
1912	218140	4.16	34.97	382200	2.3	49.9	338.9
1913	218256	5.25	34.96	382400	2.1	49.9	339
1914	218372	3.66	34.98	382600	2.6	49.9	339.2
1915	218488	1.25	34.99	382800	4.1	49.9	339.4
1916	218604	2.96	34.98	383000	4.1	49.9	339.5
1917	218720	3.43	34.98	383200	3.3	49.9	339.7
1918	218836	3.41	34.98	383400	3.1	49.9	339.9
1919	218952	2.29	34.99	383600	3.1	49.9	340
1920	219068	2.39	34.96	383800	2.8	49.9	340.2
1921	219183	2.79	34.97	384000	2.6	49.9	340.4
1922	219299	4.35	34.97	384200	2.6	49.9	340.5
1923	219415	3.47	35	384400	2.6	49.9	340.7
1924	219531	2.73	34.99	384600	2.1	49.9	340.9
1925	219648	2.18	34.99	384800	2.1	49.9	341
1926	219764	2.42	34.98	385000	2.6	49.9	341.2
1927	219880	3.71	34.98	385200	2.1	49.9	341.4
1928	219997	3.08	34.97	385400	2.6	49.9	341.5
1929	220113	1.76	34.98	385600	2.1	49.9	341.7
1930	220229	1.88	34.98	385800	1.5	49.9	341.9
1931	220346	1.84	34.97	386000	1.5	49.9	342
1932	220462	2.3	34.97	386200	1.8	49.9	342.2
1933	220578	1.75	34.96	386400	2.1	49.9	342.4
1934	220695	1.41	34.99	386600	2.1	49.9	342.5
1935	220811	2.27	34.97	386800	1.8	49.9	342.7
1936	220927	2.44	34.97	387000	1.5	49.9	342.9
1937	221043	3.01	34.99	387200	1.5	49.9	343
1938	221160	4.22	34.97	387400	1.8	49.9	343.2
1939	221277	3.36	34.98	387600	1.5	49.9	343.4
1940	221393	4.61	34.98	387800	1.5	49.9	343.5
1941	221510	2.83	34.98	388000	1.5	49.9	343.7
1942	221626	2.79	34.97	388200	1.5	49.9	343.9
1943	221742	1.92	34.98	388400	2.1	49.9	344
1944	221858	2.43	34.96	388600	2.1	49.9	344.2
1945	221974	1.58	34.96	388800	1.8	49.9	344.4
1946	222090	2.05	34.97	389000	1.5	49.9	344.5
1947	222206	2.06	34.98	389200	1.5	49.9	344.7
1948	222322	1.77	34.97	389400	1	49.9	344.9
1949	222437	2.33	34.98	389600	1.5	49.9	345
1950	222552	1.8	34.97	389800	1.5	49.9	345.2
1951	222667	2.27	34.96	390000	1.5	49.9	345.4
1952	222783	2.76	34.96	390200	1.5	49.9	345.5
1953	222898	4.23	34.97	390400	1.5	49.9	345.7
1954	223015	3.87	34.99	390600	2.1	49.9	345.9
1955	223130	4.48	34.96	390800	2.1	49.9	346
1956	223245	2.76	34.97	391000	2.1	49.9	346.2
1957	223360	1.92	34.95	391200	1.5	49.9	346.4
1958	223475	1.79	34.97	391400	1.5	49.9	346.5
1959	223590	2.67	34.96	391600	1	49.9	346.7
1960	223704	4.33	34.96	391800	2.3	49.9	346.9
1961	223820	2.64	34.95	392000	2.6	49.9	347
1962	223935	4.5	34.97	392200	2.6	49.9	347.2
1963	224049	1.9	34.96	392400	1.8	49.9	347.4
1964	224165	0.7	34.97	392600	1.5	49.9	347.5
1965	224279	0.79	34.96	392800	1.5	49.9	347.7
1966	224394	1.44	34.97	393000	1.5	49.9	347.9
1967	224508	2.68	34.97	393200	3.6	49.9	348
1968	224622	3.56	34.95	393400	3.1	49.9	348.2
1969	224737	3.62	34.97	393600	2.6	49.9	348.4
1970	224852	4.11	34.97	393800	1.5	49.9	348.5
1971	224967	7.52	34.96	394000	1.3	49.9	348.7
1972	225082	2.37	34.97	394200	1.3	49.9	348.9
1973	225197	1.08	34.97	394400	1.3	49.9	349
1974	225312	1.43	34.96	394600	1.5	49.9	349.2
1975	225425	1.38	34.96	394800	2.1	49.9	349.4
1976	225539	2.66	34.96	395000	2.1	49.9	349.5
1977	225652	5.72	34.96	395200	1.5	49.9	349.7
1978	225766	6.33	34.95	395400	1.3	49.9	349.9
1979	225880	2.98	34.96	395600	1.5	49.9	350
1980	225994	5.42	34.97	395800	2.1	49.9	350.2
1981	226109	3.84	34.96	396000	3.1	49.9	350.4
1982	226223	3.07	34.96	396200	2.3	49.9	350.5
1983	226338	3.96	34.97	396400	1.5	49.9	350.7
1984	226453	3.97	34.96	396600	1.5	49.9	350.9
1985	226568	5.82	34.98	396800	1	49.9	351
1986	226683	6.39	34.96	397000	1	49.9	351.2
1987	226798	3.66	34.96	397200	1	49.9	351.4
1988	226912	2.64	34.96	397400	1.5	49.9	351.5
1989	227026	2.29	34.94	397600	1.5	49.9	351.7
1990	227139	1.74	34.94	397800	1	49.9	351.9
1991	227252	2.38	34.95	398000	1.5	49.9	352
1992	227365	3.68	34.95	398200	1.5	49.9	352.2
1993	227478	2.77	34.96	398400	1.5	49.9	352.4
1994	227591	3.91	34.95	398600	1.5	49.9	352.5
1995	227705	7.01	34.95	398800	1	49.9	352.7
1996	227819	4.46	34.95	399000	1	49.9	352.9
1997	227932	7.02	34.95	399200	1.5	49.9	353
1998	228045	4.9	34.96	399400	1.5	49.9	353.2
[truncated: 89,742 more rows]
