# Supplementary material for: Wireless intravesical device for real-time bladder pressure measurement: Study of consecutive voiding in awake minipigs
Source: PLoS One. 2019 Dec 2;14(12):e0225821. doi: 10.1371/journal.pone.0225821 (PMC6886791; doi:10.1371/journal.pone.0225821)
Supplement: S4 File — (ZIP) [file pone.0225821.s004.zip › data2 invivo 2.txt]

Long Name	Time Pill	Pill Pressure	Temperature	Time cath	Cath Pressure	IH2O Q	VH2O infused
Units	ms	mbar	degree celsius	ms	cm H2O	ml/min	ml
1	126	7.98	36.55	0	28.7	0	14.6
2	248	9.66	36.52	200	28.5	0	14.6
3	377	7.99	36.53	400	28.5	0	14.6
4	517	7.93	36.52	600	28.2	0	14.6
5	643	8.45	36.53	800	28.2	0	14.6
6	766	8.08	36.52	1000	28.2	0	14.6
7	891	7.78	36.52	1200	28.2	0	14.6
8	1025	8.54	36.55	1400	28.2	0	14.6
9	1158	7.89	36.54	1600	28.2	0	14.6
10	1287	6.46	36.53	1800	28.7	0	14.6
11	1442	6.94	36.54	2000	29.2	0	14.6
12	1571	6.91	36.53	2200	27.7	0	14.6
13	1738	7.06	36.54	2400	28.2	0	14.6
14	1904	6.61	36.52	2600	28.2	0	14.6
15	2047	8.46	36.55	2800	28.5	0	14.6
16	2173	9.32	36.54	3000	27.7	0	14.6
17	2307	8.97	36.52	3200	27.7	0	14.6
18	2433	8.36	36.54	3400	28.2	0	14.6
19	2562	8.05	36.52	3600	27.7	0	14.6
20	2729	7.51	36.53	3800	28.2	0	14.6
21	2896	6.51	36.54	4000	28.7	0	14.6
22	3044	6.44	36.53	4200	28.7	0	14.6
23	3169	6.65	36.54	4400	28.7	0	14.6
24	3295	6.57	36.53	4600	28.7	0	14.6
25	3420	7.06	36.54	4800	29.2	0	14.6
26	3546	6.79	36.53	5000	29.2	0	14.6
27	3681	6.5	36.53	5200	28.7	0	14.6
28	3826	7	36.55	5400	28.7	0	14.6
29	3955	7.73	36.53	5600	28.7	0	14.6
30	4083	7.07	36.53	5800	28.5	0	14.6
31	4208	7.21	36.53	6000	28.7	0	14.6
32	4332	7.37	36.53	6200	28.7	0	14.6
33	4454	6.95	36.52	6400	28.7	0	14.6
34	4576	6.88	36.51	6600	28.7	0	14.6
35	4697	6.28	36.52	6800	29.2	0	14.6
36	4820	6.35	36.52	7000	29	0	14.6
37	4941	8.17	36.51	7200	29.2	0	14.6
38	5063	10.34	36.5	7400	29.5	9.9	14.6
39	5186	10.73	36.51	7600	29.2	9.9	14.6
40	5308	10.8	36.52	7800	29.8	9.9	14.7
41	5430	9.72	36.51	8000	29.2	9.9	14.7
42	5553	8.86	36.51	8200	29.8	9.9	14.7
43	5680	7.41	36.53	8400	29.2	9.9	14.7
44	5850	6.33	36.53	8600	29.2	9.9	14.8
45	6019	6.34	36.53	8800	29	9.9	14.8
46	6166	7.29	36.52	9000	29	19.9	14.9
47	6292	7.61	36.51	9200	29.2	19.9	14.9
48	6415	7.59	36.51	9400	29	19.9	15
49	6536	8.43	36.48	9600	28.7	19.9	15.1
50	6656	7.63	36.5	9800	28.7	19.9	15.1
51	6779	6.9	36.51	10000	28.7	30	15.2
52	6904	7.04	36.52	10200	29.2	30	15.3
53	7031	9	36.52	10400	28.7	30	15.4
54	7192	11.76	36.52	10600	28.2	30	15.5
55	7317	12.51	36.5	10800	28.2	30	15.6
56	7441	11.07	36.49	11000	27.7	30	15.7
57	7565	10.14	36.49	11200	28.5	30	15.8
58	7690	8.98	36.5	11400	28	39.9	16
59	7814	7.84	36.5	11600	26.7	39.9	16.1
60	7938	7.64	36.49	11800	26.2	39.9	16.2
61	8063	7.56	36.48	12000	25.6	39.9	16.4
62	8189	7.56	36.49	12200	25.6	39.9	16.5
63	8318	7.08	36.5	12400	25.4	49.9	16.7
64	8448	6.67	36.5	12600	25.1	49.9	16.8
65	8572	6.85	36.5	12800	24.1	49.9	17
66	8696	6.67	36.5	13000	24.1	49.9	17.2
67	8819	8.35	36.47	13200	24.6	49.9	17.3
68	8943	9.65	36.48	13400	24.6	49.9	17.5
69	9066	9.36	36.47	13600	24.9	49.9	17.7
70	9191	9.84	36.5	13800	24.6	49.9	17.8
71	9316	9.66	36.48	14000	23.3	49.9	18
72	9467	14.54	36.5	14200	24.4	49.9	18.2
73	9593	12.33	36.47	14400	23.6	49.9	18.3
74	9727	14.15	36.51	14600	23.1	49.9	18.5
75	9853	11.71	36.47	14800	22.8	49.9	18.7
76	9980	10.89	36.47	15000	22.6	49.9	18.8
77	10105	11.29	36.48	15200	22.8	49.9	19
78	10230	10.78	36.48	15400	23.1	49.9	19.2
79	10356	9.95	36.47	15600	22.6	49.9	19.3
80	10482	10.73	36.47	15800	23.3	49.9	19.5
81	10608	10.96	36.47	16000	22.6	49.9	19.7
82	10735	11.39	36.46	16200	22.1	49.9	19.8
83	10864	10.87	36.48	16400	22.6	49.9	20
84	11031	10.98	36.46	16600	23.1	49.9	20.2
85	11199	10.54	36.46	16800	23.1	49.9	20.3
86	11368	10.2	36.45	17000	21.8	49.9	20.5
87	11538	9.96	36.45	17200	21.5	49.9	20.7
88	11708	10.29	36.46	17400	22.1	49.9	20.8
89	11879	11.31	36.46	17600	22.3	49.9	21
90	12050	10.8	36.45	17800	22.8	49.9	21.2
91	12222	11.5	36.42	18000	22.3	49.9	21.3
92	12394	12.29	36.45	18200	22.8	49.9	21.5
93	12565	12.79	36.42	18400	22.1	49.9	21.7
94	12735	13.42	36.42	18600	22.1	49.9	21.8
95	12905	13.16	36.42	18800	21.3	49.9	22
96	13077	12.77	36.41	19000	21.3	49.9	22.2
97	13250	11.62	36.38	19200	21.5	49.9	22.3
98	13423	12.24	36.37	19400	21.5	49.9	22.5
99	13593	12.35	36.36	19600	21.5	49.9	22.7
100	13762	11.89	36.34	19800	21	49.9	22.8
101	13906	10.88	36.32	20000	21.3	49.9	23
102	14032	10.27	36.3	20200	21	49.9	23.2
103	14158	11.21	36.29	20400	21.3	49.9	23.3
104	14289	11.31	36.3	20600	22.6	49.9	23.5
105	14424	11.24	36.28	20800	23.3	49.9	23.7
106	14592	10.73	36.29	21000	21.8	49.9	23.8
107	14763	9.71	36.3	21200	20.5	49.9	24
108	14933	9.29	36.29	21400	21.3	49.9	24.2
109	15068	10.58	36.27	21600	21.5	49.9	24.3
110	15194	10.44	36.25	21800	20.8	49.9	24.5
111	15319	9.68	36.23	22000	21	49.9	24.7
112	15447	9.39	36.24	22200	21.3	49.9	24.8
113	15598	9.42	36.24	22400	22.1	49.9	25
114	15724	10.94	36.23	22600	22.1	49.9	25.2
115	15850	10.23	36.22	22800	21	49.9	25.3
116	16018	9.47	36.23	23000	21	49.9	25.5
117	16187	9.54	36.24	23200	20.5	49.9	25.7
118	16354	10.03	36.21	23400	21	49.9	25.8
119	16521	9.92	36.21	23600	21	49.9	26
120	16688	9.96	36.22	23800	21.5	49.9	26.2
121	16858	8.47	36.2	24000	21.3	49.9	26.3
122	16990	7.92	36.19	24200	21	49.9	26.5
123	17112	7.82	36.19	24400	21	49.9	26.7
124	17237	7.8	36.18	24600	21	49.9	26.8
125	17363	9.05	36.18	24800	21	49.9	27
126	17528	8.58	36.18	25000	21	49.9	27.2
127	17698	7.9	36.2	25200	21.5	49.9	27.3
128	17872	6.13	36.2	25400	21.5	49.9	27.5
129	18043	6.15	36.21	25600	22.1	49.9	27.7
130	18217	6.25	36.22	25800	22.6	49.9	27.8
131	18386	6.59	36.2	26000	22.6	49.9	28
132	18556	6.64	36.2	26200	22.1	49.9	28.2
133	18709	6.33	36.17	26400	23.3	49.9	28.3
134	18876	6.11	36.18	26600	22.8	49.9	28.5
135	19043	6.06	36.17	26800	21	49.9	28.7
136	19171	6.39	36.17	27000	20.8	49.9	28.8
137	19293	6.57	36.15	27200	20.5	49.9	29
138	19414	6.51	36.14	27400	20.5	49.9	29.2
139	19535	7.63	36.15	27600	20.8	49.9	29.3
140	19656	7.66	36.15	27800	21.5	49.9	29.5
141	19777	7.33	36.14	28000	21	49.9	29.7
142	19900	7.98	36.14	28200	20	49.9	29.8
143	20024	8.29	36.16	28400	20	49.9	30
144	20153	8.72	36.18	28600	20.5	49.9	30.2
145	20285	9.34	36.17	28800	21	49.9	30.3
146	20452	8.48	36.17	29000	20.5	49.9	30.5
147	20584	8.75	36.17	29200	20	49.9	30.7
148	20714	9.41	36.16	29400	21.3	49.9	30.8
149	20838	7.32	36.15	29600	21.3	49.9	31
150	20966	7.52	36.16	29800	20.8	49.9	31.1
151	21092	7.7	36.15	30000	20	49.9	31.3
152	21259	6.74	36.16	30200	20	49.9	31.5
153	21426	6.8	36.17	30400	21	49.9	31.6
154	21593	6.95	36.19	30600	21.5	49.9	31.8
155	21731	6.29	36.17	30800	20.8	49.9	32
156	21862	6.79	36.17	31000	21	49.9	32.1
157	21987	6.39	36.16	31200	21.5	49.9	32.3
158	22111	6.56	36.15	31400	20.5	49.9	32.5
159	22234	6.52	36.14	31600	19.5	49.9	32.6
160	22355	6.14	36.14	31800	20	49.9	32.8
161	22475	6.78	36.14	32000	20	49.9	33
162	22593	7.45	36.12	32200	20.5	49.9	33.1
163	22711	7.52	36.11	32400	20	49.9	33.3
164	22830	7.99	36.12	32600	20	49.9	33.5
165	22951	7.09	36.13	32800	20	49.9	33.6
166	23072	7.51	36.14	33000	21	49.9	33.8
167	23196	6.14	36.15	33200	21	49.9	34
168	23328	6.18	36.16	33400	20.5	49.9	34.1
169	23496	6.58	36.17	33600	20	49.9	34.3
170	23664	6.2	36.17	33800	20	49.9	34.5
171	23810	6.2	36.18	34000	20	49.9	34.6
172	23941	5.19	36.17	34200	20	49.9	34.8
173	24066	6.57	36.16	34400	19.8	49.9	35
174	24189	7.15	36.17	34600	19.8	49.9	35.1
175	24309	8.76	36.14	34800	19.5	49.9	35.3
176	24428	9.16	36.12	35000	19.5	49.9	35.5
177	24545	12.02	36.11	35200	19.5	49.9	35.6
178	24660	14.58	36.11	35400	19.5	49.9	35.8
179	24775	13.04	36.1	35600	19.5	49.9	36
180	24891	11.34	36.11	35800	19.8	49.9	36.1
181	25010	8.54	36.13	36000	19.5	49.9	36.3
182	25130	8.33	36.14	36200	19.2	49.9	36.5
183	25251	7.96	36.15	36400	19.5	49.9	36.6
184	25371	7.46	36.13	36600	19.5	49.9	36.8
185	25491	7.66	36.14	36800	19.5	49.9	37
186	25611	7.14	36.13	37000	20	49.9	37.1
187	25731	7.1	36.14	37200	20	49.9	37.3
188	25849	11.13	36.13	37400	19.8	49.9	37.5
189	25967	9.89	36.13	37600	19.5	49.9	37.6
190	26086	7.71	36.12	37800	19.5	49.9	37.8
191	26207	7.34	36.15	38000	20	49.9	38
192	26327	7.64	36.15	38200	20.3	49.9	38.1
193	26449	7.33	36.12	38400	20	49.9	38.3
194	26570	7.01	36.14	38600	20.5	49.9	38.5
195	26692	6.52	36.14	38800	20.5	49.9	38.6
196	26814	7.26	36.13	39000	20	49.9	38.8
197	26936	7.96	36.14	39200	19.5	49.9	39
198	27058	7.06	36.13	39400	20	49.9	39.1
199	27180	5.21	36.13	39600	21	49.9	39.3
200	27303	5.65	36.12	39800	20.5	49.9	39.5
201	27424	6.55	36.11	40000	21.3	49.9	39.6
202	27546	6.42	36.13	40200	22.6	49.9	39.8
203	27668	6.72	36.09	40400	21	49.9	40
204	27793	5.99	36.13	40600	20	49.9	40.1
205	27919	8.38	36.12	40800	20	49.9	40.3
206	28042	9.16	36.1	41000	20.5	49.9	40.5
207	28163	9.97	36.08	41200	20.5	49.9	40.6
208	28284	10.28	36.07	41400	20	49.9	40.8
209	28403	9.1	36.07	41600	20.3	49.9	41
210	28524	8.54	36.06	41800	20.5	49.9	41.1
211	28645	8.46	36.06	42000	20.5	49.9	41.3
212	28767	7.58	36.06	42200	19.5	49.9	41.5
213	28892	8.27	36.08	42400	19.5	49.9	41.6
214	29017	7.81	36.08	42600	20	49.9	41.8
215	29144	7.77	36.07	42800	20.5	49.9	42
216	29271	8.17	36.07	43000	21	49.9	42.1
217	29399	7.57	36.05	43200	20.5	49.9	42.3
218	29523	8.04	36.04	43400	20.3	49.9	42.5
219	29645	8.82	36.03	43600	21.5	49.9	42.6
220	29766	8.79	36.01	43800	20.5	49.9	42.8
221	29886	7.04	36	44000	20.8	49.9	43
222	30005	8.87	35.98	44200	20.8	49.9	43.1
223	30123	9.45	35.98	44400	20.5	49.9	43.3
224	30244	8.76	35.98	44600	20	49.9	43.5
225	30484	12.82	35.96	44800	20	49.9	43.6
226	30603	8.75	35.96	45000	20	49.9	43.8
227	30723	9.63	35.97	45200	20	49.9	44
228	30844	10.24	35.97	45400	20.3	49.9	44.1
229	30964	10.86	35.96	45600	20.8	49.9	44.3
230	31085	10.8	35.96	45800	20.3	49.9	44.5
231	31206	9.9	35.97	46000	19.5	49.9	44.6
232	31326	8.38	35.94	46200	19.5	49.9	44.8
233	31446	7.99	35.93	46400	19.5	49.9	45
234	31567	8.57	35.94	46600	19.8	49.9	45.1
235	31688	7.44	35.93	46800	19.8	49.9	45.3
236	31809	6.39	35.93	47000	20	49.9	45.5
237	31932	6.78	35.93	47200	20	49.9	45.6
238	32052	7.41	35.94	47400	20	49.9	45.8
239	32173	7.12	35.91	47600	20.8	49.9	46
240	32295	7.58	35.92	47800	21.3	49.9	46.1
241	32418	6.05	35.92	48000	20.5	49.9	46.3
242	32585	5.48	35.93	48200	20.3	49.9	46.5
243	32717	6.77	35.92	48400	20	49.9	46.6
244	32886	6.6	35.94	48600	20	49.9	46.8
245	33013	10.47	35.94	48800	19.8	49.9	47
246	33138	9.11	35.93	49000	20	49.9	47.1
247	33268	7.86	35.93	49200	19.5	49.9	47.3
248	33395	7.4	35.93	49400	19.5	49.9	47.4
249	33525	7.28	35.93	49600	20.5	49.9	47.6
250	33656	8.79	35.92	49800	20.5	49.9	47.8
251	33824	8.46	35.93	50000	20.5	49.9	47.9
252	33979	6.46	35.93	50200	20.3	49.9	48.1
253	34148	6.13	35.93	50400	19.5	49.9	48.3
254	34316	7.13	35.93	50600	19.5	49.9	48.4
255	34485	6.93	35.92	50800	20	49.9	48.6
256	34653	7.5	35.92	51000	20.5	49.9	48.8
257	34822	6.72	35.91	51200	21	49.9	48.9
258	34991	6.67	35.92	51400	21	49.9	49.1
259	35160	6.37	35.93	51600	20.3	49.9	49.3
260	35329	6.57	35.91	51800	20.3	49.9	49.4
261	35499	6.53	35.93	52000	20.3	49.9	49.6
262	35668	6.36	35.91	52200	21	49.9	49.8
263	35837	6.16	35.92	52400	21	49.9	49.9
264	36006	6.19	35.91	52600	20.8	49.9	50.1
265	36176	6.25	35.93	52800	20	49.9	50.3
266	36345	6	35.91	53000	21	49.9	50.4
267	36515	6.61	35.93	53200	20.5	49.9	50.6
268	36685	6.03	35.93	53400	22.1	49.9	50.8
269	36854	6.53	35.91	53600	23.9	49.9	50.9
270	37022	6.45	35.93	53800	22.3	49.9	51.1
271	37191	5.5	35.93	54000	21.8	49.9	51.3
272	37359	5.97	35.9	54200	22.3	49.9	51.4
273	37528	6.04	35.93	54400	23.3	49.9	51.6
274	37696	5.85	35.9	54600	24.1	49.9	51.8
275	37864	6.5	35.92	54800	24.1	49.9	51.9
276	38032	7.3	35.92	55000	25.1	49.9	52.1
277	38200	7.76	35.92	55200	25.6	49.9	52.3
278	38368	7.42	35.91	55400	24.4	49.9	52.4
279	38537	7.33	35.92	55600	23.9	49.9	52.6
280	38705	6.62	35.93	55800	23.1	49.9	52.8
281	38874	7.11	35.93	56000	21	49.9	52.9
282	39040	6.87	35.92	56200	20.3	49.9	53.1
283	39208	7.7	35.92	56400	22.3	49.9	53.3
284	39376	7.63	35.92	56600	24.6	49.9	53.4
285	39543	7.54	35.93	56800	22.8	49.9	53.6
286	39712	6.47	35.91	57000	21.5	49.9	53.8
287	39880	6.17	35.9	57200	22.1	49.9	53.9
288	40049	6.73	35.91	57400	21	49.9	54.1
289	40217	6.39	35.92	57600	21.5	49.9	54.3
290	40386	6.15	35.91	57800	21	49.9	54.4
291	40555	5.74	35.93	58000	22.3	49.9	54.6
292	40723	5.84	35.92	58200	22.6	49.9	54.8
293	40892	6.11	35.92	58400	21.5	49.9	54.9
294	41058	5.77	35.91	58600	21.5	49.9	55.1
295	41225	5.84	35.89	58800	22.3	49.9	55.3
296	41361	6.17	35.91	59000	22.8	49.9	55.4
297	41496	5.97	35.91	59200	23.3	49.9	55.6
298	41632	6.28	35.91	59400	23.6	49.9	55.8
299	41767	5.65	35.91	59600	23.6	49.9	55.9
300	41899	5.49	35.91	59800	23.9	49.9	56.1
301	42032	5.48	35.91	60000	24.4	49.9	56.3
302	42166	5.4	35.89	60200	22.6	49.9	56.4
303	42303	5.54	35.91	60400	22.6	49.9	56.6
304	42440	5.25	35.91	60600	23.6	49.9	56.8
305	42607	5.4	35.92	60800	23.6	49.9	56.9
306	42774	5.31	35.9	61000	23.6	49.9	57.1
307	42942	5.45	35.91	61200	23.3	49.9	57.3
308	43109	5.97	35.92	61400	22.3	49.9	57.4
309	43277	6.31	35.93	61600	22.1	49.9	57.6
310	43444	6.15	35.92	61800	21.5	49.9	57.8
311	43611	5.69	35.91	62000	21	49.9	57.9
312	43778	5.59	35.92	62200	21	49.9	58.1
313	43945	5.89	35.93	62400	21	49.9	58.3
314	44112	5.82	35.92	62600	21.5	49.9	58.4
315	44280	5.11	35.92	62800	22.6	49.9	58.6
316	44447	5.51	35.92	63000	22.6	49.9	58.8
317	44614	5.45	35.92	63200	22.1	49.9	58.9
318	44781	6.03	35.91	63400	19.2	49.9	59.1
319	44948	5.77	35.93	63600	20.5	49.9	59.3
320	45080	6.35	35.91	63800	20.5	49.9	59.4
321	45205	6.19	35.9	64000	20.8	49.9	59.6
322	45330	6.49	35.93	64200	25.1	49.9	59.8
323	45454	6.32	35.92	64400	22.6	49.9	59.9
324	45577	6.04	35.91	64600	22.3	49.9	60.1
325	45700	6.3	35.91	64800	24.9	49.9	60.3
326	45823	6.3	35.92	65000	25.1	49.9	60.4
327	45945	5.79	35.91	65200	22.8	49.9	60.6
328	46069	5.7	35.92	65400	21.5	49.9	60.8
329	46192	5.58	35.9	65600	21.5	49.9	60.9
330	46316	6.05	35.9	65800	21.5	49.9	61.1
331	46440	6.43	35.91	66000	22.3	49.9	61.3
332	46564	5.82	35.92	66200	22.6	49.9	61.4
333	46687	5.64	35.92	66400	23.6	49.9	61.6
334	46810	5.91	35.92	66600	23.6	49.9	61.8
335	46934	6.02	35.93	66800	22.8	49.9	61.9
336	47058	5.79	35.91	67000	22.6	49.9	62.1
337	47182	5.73	35.92	67200	21.5	49.9	62.3
338	47306	5.65	35.92	67400	22.1	49.9	62.4
339	47431	5.51	35.91	67600	22.1	49.9	62.6
340	47555	5.9	35.93	67800	21.3	49.9	62.8
341	47679	5.53	35.93	68000	21	49.9	62.9
342	47802	5.8	35.93	68200	21	49.9	63.1
343	47927	5.75	35.91	68400	21	49.9	63.3
344	48051	5.97	35.92	68600	21	49.9	63.4
345	48176	6.25	35.93	68800	21.3	49.9	63.6
346	48301	6.14	35.92	69000	21	49.9	63.8
347	48426	6.16	35.93	69200	20.5	49.9	63.9
348	48552	6.57	35.95	69400	20	49.9	64.1
349	48677	5.53	35.91	69600	20	49.9	64.2
350	48803	5.38	35.92	69800	21	49.9	64.4
351	48928	5.68	35.93	70000	21.8	49.9	64.6
352	49054	5.49	35.91	70200	22.1	49.9	64.7
353	49180	5.79	35.92	70400	23.1	49.9	64.9
354	49306	5.84	35.92	70600	22.3	49.9	65.1
355	49433	5.97	35.94	70800	20.8	49.9	65.2
356	49559	5.81	35.92	71000	20.8	49.9	65.4
357	49686	5.8	35.94	71200	25.9	49.9	65.6
358	49812	5.53	35.93	71400	29	49.9	65.7
359	49939	5.77	35.93	71600	29	49.9	65.9
360	50065	5.73	35.92	71800	31.5	49.9	66.1
361	50191	5.94	35.95	72000	30.8	49.9	66.2
362	50318	5.42	35.91	72200	29.8	49.9	66.4
363	50446	5.78	35.94	72400	29.8	49.9	66.6
364	50573	5.79	35.95	72600	28.7	49.9	66.7
365	50701	5.88	35.94	72800	26.4	49.9	66.9
366	50827	6.02	35.93	73000	23.3	49.9	67.1
367	50955	6.19	35.93	73200	21.8	49.9	67.2
368	51083	6.16	35.92	73400	22.8	49.9	67.4
369	51212	6.31	35.94	73600	23.9	49.9	67.6
370	51340	6.1	35.94	73800	28.5	49.9	67.7
371	51467	6.15	35.94	74000	24.1	49.9	67.9
372	51595	6.43	35.93	74200	21.3	49.9	68.1
373	51723	6.46	35.95	74400	21.5	49.9	68.2
374	51852	6.43	35.93	74600	21.5	49.9	68.4
375	51981	6.61	35.95	74800	22.1	49.9	68.6
376	52110	6.36	35.94	75000	22.1	49.9	68.7
377	52240	6.11	35.92	75200	22.1	49.9	68.9
378	52371	5.85	35.93	75400	22.1	49.9	69.1
379	52503	6.22	35.94	75600	21	49.9	69.2
380	52635	6.15	35.93	75800	20.5	49.9	69.4
381	52770	6.61	35.93	76000	20.3	49.9	69.6
382	52903	6.04	35.93	76200	21	49.9	69.7
383	53035	6.02	35.94	76400	21	49.9	69.9
384	53167	6.1	35.92	76600	21	49.9	70.1
385	53299	6.33	35.93	76800	20.8	49.9	70.2
386	53431	6.48	35.94	77000	20.5	49.9	70.4
387	53563	6.36	35.93	77200	21	49.9	70.6
388	53695	6.18	35.92	77400	21.8	49.9	70.7
389	53830	6.21	35.94	77600	21.5	49.9	70.9
390	53963	5.81	35.93	77800	21	49.9	71.1
391	54098	6.17	35.93	78000	21	49.9	71.2
392	54234	6.57	35.93	78200	21	49.9	71.4
393	54372	5.85	35.94	78400	21	49.9	71.6
394	54509	5.79	35.94	78600	21	49.9	71.7
395	54654	5.89	35.92	78800	21	49.9	71.9
396	54821	5.99	35.92	79000	21	49.9	72.1
397	54987	6.38	35.92	79200	21	49.9	72.2
398	55154	6.55	35.94	79400	20.8	49.9	72.4
399	55321	6.66	35.93	79600	21.5	49.9	72.6
400	55456	7.14	35.95	79800	21	49.9	72.7
401	55588	6.38	35.93	80000	21	49.9	72.9
402	55718	6.64	35.93	80200	20.5	49.9	73.1
403	55849	6.61	35.94	80400	20.5	49.9	73.2
404	55983	7.05	35.94	80600	21	49.9	73.4
405	56119	6.61	35.93	80800	21	49.9	73.6
406	56285	6.99	35.94	81000	21.5	49.9	73.7
407	56452	7.04	35.93	81200	21.5	49.9	73.9
408	56619	7.3	35.93	81400	22.1	49.9	74.1
409	56787	7.91	35.93	81600	22.3	49.9	74.2
410	56955	8.1	35.94	81800	21.8	49.9	74.4
411	57122	8.2	35.94	82000	21	49.9	74.6
412	57290	7.91	35.92	82200	20	49.9	74.7
413	57458	8.16	35.93	82400	20.5	49.9	74.9
414	57626	8.31	35.93	82600	21.3	49.9	75.1
415	57793	8.14	35.91	82800	20.8	49.9	75.2
416	57960	7.75	35.93	83000	20.3	49.9	75.4
417	58126	7.68	35.91	83200	20	49.9	75.6
418	58293	7.73	35.92	83400	19.8	49.9	75.7
419	58460	6.55	35.92	83600	20.5	49.9	75.9
420	58614	6.51	35.92	83800	20.5	49.9	76.1
421	58747	6.24	35.91	84000	20.5	49.9	76.2
422	58883	6.04	35.91	84200	21	49.9	76.4
423	59018	6.12	35.92	84400	20.5	49.9	76.6
424	59154	6.22	35.93	84600	20.5	49.9	76.7
425	59289	6.62	35.92	84800	21.3	49.9	76.9
426	59424	6.37	35.91	85000	20.8	49.9	77.1
427	59560	6.34	35.91	85200	20.3	49.9	77.2
428	59726	6.2	35.91	85400	19.8	49.9	77.4
429	59893	5.94	35.9	85600	20	49.9	77.6
430	60060	6.59	35.94	85800	19.5	49.9	77.7
431	60227	6.96	35.92	86000	20	49.9	77.9
432	60394	7.45	35.92	86200	20	49.9	78.1
433	60528	5.82	35.92	86400	21	49.9	78.2
434	60661	5.69	35.91	86600	22.1	49.9	78.4
435	60793	6.71	35.92	86800	22.6	49.9	78.6
436	60927	6.14	35.9	87000	22.1	49.9	78.7
437	61094	6.22	35.9	87200	21.8	49.9	78.9
438	61261	6.58	35.91	87400	21.3	49.9	79.1
439	61427	5.49	35.9	87600	21	49.9	79.2
440	61594	5.37	35.88	87800	21	49.9	79.4
441	61762	5.55	35.89	88000	21	49.9	79.6
442	61929	5.68	35.89	88200	22.3	49.9	79.7
443	62097	5.83	35.88	88400	21.5	49.9	79.9
444	62265	6.13	35.91	88600	21.5	49.9	80.1
445	62433	6.11	35.89	88800	20.8	49.9	80.2
446	62601	6.3	35.89	89000	20.5	49.9	80.4
447	62769	6	35.89	89200	21	49.9	80.6
448	62937	5.91	35.88	89400	21	49.9	80.7
449	63106	6.3	35.89	89600	20.5	49.9	80.9
450	63274	6.41	35.89	89800	20.8	49.9	81
451	63442	6.28	35.86	90000	20	49.9	81.2
452	63611	6.04	35.87	90200	20.3	49.9	81.4
453	63779	6.22	35.87	90400	20.5	49.9	81.5
454	63948	6.4	35.89	90600	21.3	49.9	81.7
455	64116	6.48	35.87	90800	21.5	49.9	81.9
456	64285	6.22	35.86	91000	21.5	49.9	82
457	64454	6.88	35.88	91200	21	49.9	82.2
458	64623	6.7	35.87	91400	21	49.9	82.4
459	64791	7.03	35.86	91600	21	49.9	82.5
460	64960	7.35	35.87	91800	22.1	49.9	82.7
461	65129	7.09	35.85	92000	24.1	49.9	82.9
462	65297	7.43	35.86	92200	23.6	49.9	83
463	65465	6.65	35.85	92400	24.6	49.9	83.2
464	65633	7.58	35.85	92600	24.1	49.9	83.4
465	65800	7.63	35.84	92800	23.9	49.9	83.5
466	65968	7.08	35.85	93000	22.6	49.9	83.7
467	66136	7.8	35.85	93200	22.8	49.9	83.9
468	66303	7.11	35.85	93400	22.6	49.9	84
469	66470	7.18	35.84	93600	22.6	49.9	84.2
470	66637	8.14	35.83	93800	22.8	49.9	84.4
471	66805	7.18	35.83	94000	22.6	49.9	84.5
472	66972	7.31	35.81	94200	22.1	49.9	84.7
473	67141	7.45	35.83	94400	21.5	49.9	84.9
474	67309	7.12	35.83	94600	21.5	49.9	85
475	67476	7.35	35.81	94800	21.8	49.9	85.2
476	67643	7.52	35.81	95000	21.5	49.9	85.4
477	67811	7.41	35.81	95200	22.1	49.9	85.5
478	67978	7.18	35.81	95400	21.3	49.9	85.7
479	68146	7.75	35.82	95600	22.1	49.9	85.9
480	68315	7.93	35.81	95800	22.8	49.9	86
481	68483	8.06	35.81	96000	23.1	49.9	86.2
482	68650	7.88	35.79	96200	22.6	49.9	86.4
483	68819	8.47	35.8	96400	22.6	49.9	86.5
484	69325	9.19	35.79	96600	23.1	49.9	86.7
485	69459	8.46	35.75	96800	23.1	49.9	86.9
486	69593	10.13	35.76	97000	22.6	49.9	87
487	69726	9.17	35.76	97200	23.1	49.9	87.2
488	69893	9.02	35.75	97400	23.3	49.9	87.4
489	70061	8	35.75	97600	24.1	49.9	87.5
490	70228	8.05	35.77	97800	23.1	49.9	87.7
491	70396	8.24	35.75	98000	22.3	49.9	87.9
492	70565	8.35	35.76	98200	22.6	49.9	88
493	70733	8.41	35.74	98400	22.6	49.9	88.2
494	70901	8.31	35.75	98600	22.6	49.9	88.4
495	71069	8.76	35.75	98800	22.3	49.9	88.5
496	71237	7.83	35.73	99000	22.3	49.9	88.7
497	71404	7.77	35.73	99200	23.1	49.9	88.9
498	71572	8.51	35.72	99400	23.1	49.9	89
499	71739	8.34	35.72	99600	22.6	49.9	89.2
500	71906	8.09	35.71	99800	22.1	49.9	89.4
501	72073	8.01	35.72	100000	22.1	49.9	89.5
502	72240	8.01	35.72	100200	21.5	49.9	89.7
503	72406	7.43	35.7	100400	22.3	49.9	89.9
504	72573	7.77	35.7	100600	22.1	49.9	90
505	72733	8.07	35.69	100800	22.1	49.9	90.2
506	72870	7.87	35.69	101000	22.1	49.9	90.4
507	73009	7.31	35.68	101200	22.1	49.9	90.5
508	73176	8.12	35.67	101400	21.8	49.9	90.7
509	73311	8.13	35.68	101600	21.5	49.9	90.9
510	73446	8.44	35.67	101800	21.5	49.9	91
511	73579	8.17	35.68	102000	21.5	49.9	91.2
512	73711	8.56	35.67	102200	21.5	49.9	91.4
513	73844	8.5	35.67	102400	22.1	49.9	91.5
514	73975	9.04	35.66	102600	22.3	49.9	91.7
515	74107	8.27	35.65	102800	22.1	49.9	91.9
516	74236	7.94	35.66	103000	21.5	49.9	92
517	74366	7.84	35.66	103200	21	49.9	92.2
518	74496	7.66	35.65	103400	21	49.9	92.4
519	74625	7.81	35.65	103600	21	49.9	92.5
520	74758	9.26	35.64	103800	20.5	49.9	92.7
521	74882	8.75	35.64	104000	20.5	49.9	92.9
522	75004	9.37	35.63	104200	21	49.9	93
523	75125	9.7	35.63	104400	21	49.9	93.2
524	75247	8.93	35.6	104600	20.5	49.9	93.4
525	75369	8.6	35.62	104800	21	49.9	93.5
526	75492	8.29	35.61	105000	21	49.9	93.7
527	75615	8.54	35.61	105200	21	49.9	93.9
528	75739	8.69	35.61	105400	20.8	49.9	94
529	75864	9.38	35.61	105600	20.5	49.9	94.2
530	75989	9.36	35.6	105800	20.8	49.9	94.4
531	76114	8.26	35.59	106000	20.5	49.9	94.5
532	76238	9.75	35.59	106200	20.5	49.9	94.7
533	76363	9.27	35.6	106400	20.8	49.9	94.9
534	76487	9.61	35.59	106600	21	49.9	95
535	76612	9.26	35.6	106800	20.5	49.9	95.2
536	76738	9.24	35.59	107000	20	49.9	95.4
537	76863	8.62	35.58	107200	20.5	49.9	95.5
538	76989	8.44	35.56	107400	20.3	49.9	95.7
539	77115	8.18	35.58	107600	20.5	49.9	95.9
540	77241	8.23	35.58	107800	20.5	49.9	96
541	77368	7.46	35.57	108000	20.5	49.9	96.2
542	77494	7.72	35.56	108200	20.5	49.9	96.4
543	77620	8.2	35.56	108400	22.1	49.9	96.5
544	77747	8.3	35.55	108600	22.3	49.9	96.7
545	77875	8.45	35.55	108800	22.1	49.9	96.9
546	78004	8.41	35.55	109000	22.1	49.9	97
547	78133	7.95	35.54	109200	21.5	49.9	97.2
548	78260	7.61	35.54	109400	21.8	49.9	97.3
549	78390	8.48	35.55	109600	21.3	49.9	97.5
550	78521	8.1	35.53	109800	20.5	49.9	97.7
551	78657	8.54	35.53	110000	21	49.9	97.8
552	78785	7.89	35.53	110200	21	49.9	98
553	78913	9.24	35.51	110400	21	49.9	98.2
554	79033	10.52	35.49	110600	21	49.9	98.3
555	79155	10.26	35.49	110800	20.5	49.9	98.5
556	79277	9.44	35.49	111000	20.5	49.9	98.7
557	79397	8.32	35.48	111200	20.5	49.9	98.8
558	79517	7.34	35.47	111400	20.8	49.9	99
559	79638	7.64	35.46	111600	20.5	49.9	99.2
560	79759	7.52	35.47	111800	20.5	49.9	99.3
561	79880	8.44	35.48	112000	20.5	49.9	99.5
562	80001	8.12	35.46	112200	21	49.9	99.7
563	80123	8.04	35.47	112400	21.5	49.9	99.8
564	80246	7.46	35.45	112600	21	49.9	100
565	80368	7.74	35.45	112800	20	49.9	100.2
566	80490	8.04	35.43	113000	20	49.9	100.3
567	80612	8.85	35.43	113200	20.5	49.9	100.5
568	80734	9.46	35.43	113400	21	49.9	100.7
569	80856	9.42	35.41	113600	20.5	49.9	100.8
570	80978	9.64	35.4	113800	21	49.9	101
571	81101	9.28	35.41	114000	20.5	49.9	101.2
572	81223	9.1	35.39	114200	21	49.9	101.3
573	81346	9.43	35.38	114400	21	49.9	101.5
574	81469	9.58	35.36	114600	20.8	49.9	101.7
575	81592	9.51	35.37	114800	21	49.9	101.8
576	81715	9.85	35.35	115000	21	49.9	102
577	81839	10.07	35.34	115200	22.1	49.9	102.2
578	81962	10.5	35.32	115400	21	49.9	102.3
579	82086	10.53	35.31	115600	20.8	49.9	102.5
580	82209	10.9	35.3	115800	20.5	49.9	102.7
581	82333	10.54	35.27	116000	20.5	49.9	102.8
582	82457	10.29	35.26	116200	20.5	49.9	103
583	82581	10.66	35.25	116400	20.5	49.9	103.2
584	82704	11.06	35.24	116600	21	49.9	103.3
585	82829	11.43	35.23	116800	21	49.9	103.5
586	82953	11.58	35.21	117000	20.5	49.9	103.7
587	83077	11.38	35.18	117200	20.5	49.9	103.8
588	83200	11.69	35.16	117400	20.8	49.9	104
589	83324	11.72	35.15	117600	20.5	49.9	104.2
590	83447	11.53	35.12	117800	20.8	49.9	104.3
591	83570	12.23	35.12	118000	20.5	49.9	104.5
592	83692	11.96	35.1	118200	21.3	49.9	104.7
593	83813	12.5	35.06	118400	20.8	49.9	104.8
594	83934	13	35.06	118600	21	49.9	105
595	84054	13.41	35.04	118800	20.8	49.9	105.2
596	84174	14.05	35	119000	20.8	49.9	105.3
597	84293	14.17	34.97	119200	21	49.9	105.5
598	84412	13.89	34.96	119400	20.8	49.9	105.7
599	84532	13.19	34.94	119600	21	49.9	105.8
600	84652	13.37	34.94	119800	21	49.9	106
601	84771	15.97	34.91	120000	21	49.9	106.2
602	84889	14.49	34.86	120200	22.1	49.9	106.3
603	85007	13.98	34.87	120400	22.1	49.9	106.5
604	85127	12.31	34.86	120600	22.1	49.9	106.7
605	85249	12.91	34.86	120800	21.5	49.9	106.8
606	85370	12.66	34.82	121000	21.3	49.9	107
607	85492	12.82	34.8	121200	20.8	49.9	107.2
608	85615	13.21	34.77	121400	21	49.9	107.3
609	85737	13.73	34.76	121600	21.3	49.9	107.5
610	85859	13.68	34.73	121800	21	49.9	107.7
611	85980	14.15	34.73	122000	21.5	49.9	107.8
612	86101	14.49	34.68	122200	21	49.9	108
613	86221	15.11	34.66	122400	21.5	49.9	108.2
614	86340	14.38	34.63	122600	21	49.9	108.3
615	86460	13.73	34.6	122800	21.8	49.9	108.5
616	86580	13.63	34.58	123000	21	49.9	108.7
617	86701	13.5	34.55	123200	22.1	49.9	108.8
618	86822	14.06	34.55	123400	22.1	49.9	109
619	86945	14.95	34.52	123600	21	49.9	109.2
620	87067	15.21	34.49	123800	21	49.9	109.3
621	87190	15.18	34.46	124000	20.5	49.9	109.5
622	87313	15.43	34.44	124200	21.5	49.9	109.7
623	87435	14.58	34.39	124400	21.5	49.9	109.8
624	87559	14.56	34.38	124600	21.5	49.9	110
625	87681	13.99	34.32	124800	21.5	49.9	110.2
626	87801	14.73	34.3	125000	20.8	49.9	110.3
627	87920	14.65	34.25	125200	21.3	49.9	110.5
628	88039	14.21	34.23	125400	21.3	49.9	110.7
629	88158	13.82	34.2	125600	20.8	49.9	110.8
630	88278	12.58	34.17	125800	21.3	49.9	111
631	88399	12.87	34.16	126000	21	49.9	111.2
632	88520	13	34.11	126200	21.5	49.9	111.3
633	88642	13.06	34.1	126400	22.1	49.9	111.5
634	88764	14.12	34.1	126600	21.5	49.9	111.7
635	88887	14.15	34.06	126800	21.5	49.9	111.8
636	89010	14.42	34.04	127000	21.5	49.9	112
637	89134	13.73	34.01	127200	20	49.9	112.2
638	89260	13.27	33.99	127400	20.5	49.9	112.3
639	89383	13.64	33.94	127600	20.5	49.9	112.5
640	89504	13.92	33.91	127800	21	49.9	112.7
641	89624	13.34	33.88	128000	20.5	49.9	112.8
642	89745	12.85	33.86	128200	20.8	49.9	113
643	89867	11.91	33.84	128400	21	49.9	113.2
644	89988	11.61	33.82	128600	20.5	49.9	113.3
645	90112	12.16	33.79	128800	20.8	49.9	113.5
646	90235	12.98	33.78	129000	20.3	49.9	113.7
647	90358	13.11	33.76	129200	21	49.9	113.8
648	90484	13.71	33.74	129400	20.5	49.9	114
649	90611	13.69	33.71	129600	20.5	49.9	114.1
650	90764	13.2	33.71	129800	20.5	49.9	114.3
651	90891	12.91	33.66	130000	21	49.9	114.5
652	91014	12.97	33.63	130200	21.3	49.9	114.6
653	91135	12.42	33.61	130400	20.5	49.9	114.8
654	91256	13.84	33.58	130600	21	49.9	115
655	91376	12.96	33.54	130800	21	49.9	115.1
656	91496	13.03	33.51	131000	20.8	49.9	115.3
657	91617	12.83	33.5	131200	21.5	49.9	115.5
658	91738	12.22	33.47	131400	20.5	49.9	115.6
659	91859	11.99	33.45	131600	21	49.9	115.8
660	91980	12.07	33.42	131800	21	49.9	116
661	92102	12.35	33.42	132000	20.5	49.9	116.1
662	92224	12.5	33.4	132200	20.5	49.9	116.3
663	92347	12.68	33.36	132400	21.3	49.9	116.5
664	92471	12.99	33.33	132600	20.5	49.9	116.6
665	92594	13	33.33	132800	21.5	49.9	116.8
666	92720	13.44	33.31	133000	21.3	49.9	117
667	92885	13.33	33.29	133200	20.5	49.9	117.1
668	93050	13.31	33.25	133400	21	49.9	117.3
669	93217	13.5	33.22	133600	21	49.9	117.5
670	93382	12.83	33.18	133800	20.8	49.9	117.6
671	93548	12.86	33.17	134000	20.8	49.9	117.8
672	93714	12.89	33.11	134200	21	49.9	118
673	93879	12.13	33.08	134400	21.5	49.9	118.1
674	94044	11.87	33.03	134600	21	49.9	118.3
675	94193	12.05	32.99	134800	20.8	49.9	118.5
676	94321	11.72	32.96	135000	20.5	49.9	118.6
677	94452	11.38	32.93	135200	21	49.9	118.8
678	94578	11.09	32.88	135400	20.5	49.9	119
679	94702	11.93	32.88	135600	21	49.9	119.1
680	94824	12.42	32.86	135800	20.5	49.9	119.3
681	94946	12.38	32.82	136000	20.8	49.9	119.5
682	95069	12.88	32.8	136200	20.8	49.9	119.6
683	95196	12.95	32.77	136400	21	49.9	119.8
684	95332	13.83	32.76	136600	20.5	49.9	120
685	95457	14.41	32.74	136800	20.5	49.9	120.1
686	95580	14.69	32.69	137000	20.5	49.9	120.3
687	95702	14.42	32.65	137200	20.5	49.9	120.5
688	95824	14.92	32.65	137400	21	49.9	120.6
689	95946	14.08	32.61	137600	21	49.9	120.8
690	96069	14.79	32.58	137800	20	49.9	121
691	96193	14.71	32.54	138000	20.3	49.9	121.1
692	96317	14.7	32.52	138200	20.8	49.9	121.3
693	96439	14.85	32.49	138400	22.6	49.9	121.5
694	96561	14.53	32.46	138600	22.1	49.9	121.6
695	96682	14.41	32.42	138800	22.1	49.9	121.8
696	96804	13.85	32.39	139000	21.5	49.9	122
697	96925	14.29	32.36	139200	21.5	49.9	122.1
698	97046	14.9	32.31	139400	22.1	49.9	122.3
699	97167	14.53	32.28	139600	21.8	49.9	122.5
700	97288	14.46	32.25	139800	21.5	49.9	122.6
701	97410	14.14	32.23	140000	22.1	49.9	122.8
702	97532	14.39	32.19	140200	21.5	49.9	123
703	97653	15.04	32.16	140400	21.5	49.9	123.1
704	97775	15.53	32.11	140600	21	49.9	123.3
705	97895	16.08	32.08	140800	21	49.9	123.5
706	98015	17.17	32.07	141000	21.5	49.9	123.6
707	98136	16.02	32.03	141200	21	49.9	123.8
708	98257	16.14	31.99	141400	21.5	49.9	124
709	98377	16.96	31.96	141600	21	49.9	124.1
710	98496	17.72	31.93	141800	21.5	49.9	124.3
711	98614	16.66	31.87	142000	21	49.9	124.5
712	98733	16.17	31.86	142200	21	49.9	124.6
713	98854	14.82	31.82	142400	21	49.9	124.8
714	98975	15.61	31.8	142600	21	49.9	125
715	99096	15.21	31.75	142800	21.5	49.9	125.1
716	99217	15.99	31.73	143000	20.8	49.9	125.3
717	99339	15.86	31.68	143200	21.5	49.9	125.5
718	99461	16.56	31.66	143400	20.8	49.9	125.6
719	99583	16.12	31.63	143600	21	49.9	125.8
720	99705	15.72	31.59	143800	21	49.9	126
721	99828	15.98	31.57	144000	21.5	49.9	126.1
722	99950	16.05	31.52	144200	22.1	49.9	126.3
723	100071	16.04	31.49	144400	22.1	49.9	126.5
724	100191	16.12	31.41	144600	21.8	49.9	126.6
725	100311	16.04	31.41	144800	21.5	49.9	126.8
726	100431	15.07	31.34	145000	22.1	49.9	127
727	100552	14.45	31.32	145200	21.5	49.9	127.1
728	100673	14.78	31.3	145400	20.3	49.9	127.3
729	100794	14.84	31.25	145600	22.3	49.9	127.5
730	100915	15.61	31.23	145800	22.8	49.9	127.6
731	101037	16.18	31.19	146000	23.9	49.9	127.8
732	101158	16.42	31.14	146200	23.6	49.9	128
733	101278	17.16	31.13	146400	21.3	49.9	128.1
734	101399	16.65	31.08	146600	20	49.9	128.3
735	101519	16.9	31.05	146800	20.5	49.9	128.5
736	101640	16.35	31.01	147000	22.3	49.9	128.6
737	101761	16.35	30.98	147200	23.1	49.9	128.8
738	101882	16.85	30.95	147400	24.6	49.9	129
739	102001	16.88	30.92	147600	25.4	49.9	129.1
740	102121	16.36	30.88	147800	24.1	49.9	129.3
741	102241	15.39	30.84	148000	23.3	49.9	129.5
742	102362	16.17	30.82	148200	20.8	49.9	129.6
743	102482	15.76	30.79	148400	19.5	49.9	129.8
744	102603	15.98	30.74	148600	21	49.9	130
745	102724	15.97	30.71	148800	21.5	49.9	130.1
746	102846	15.5	30.68	149000	22.1	49.9	130.3
747	102968	15.21	30.65	149200	20.3	49.9	130.5
748	103090	14.99	30.63	149400	19.5	49.9	130.6
749	103213	14.99	30.6	149600	19	49.9	130.8
750	103336	14.64	30.57	149800	19.2	49.9	130.9
751	103457	14.35	30.52	150000	19.8	49.9	131.1
752	103578	14.36	30.49	150200	20.5	49.9	131.3
753	103699	14.3	30.44	150400	20	49.9	131.4
754	103819	14.52	30.42	150600	19.5	49.9	131.6
755	103938	14.49	30.39	150800	19.5	49.9	131.8
756	104058	14.44	30.37	151000	19.5	49.9	131.9
757	104178	14.14	30.34	151200	20	49.9	132.1
758	104298	13.66	30.3	151400	20	49.9	132.3
759	104419	13.89	30.3	151600	20	49.9	132.4
760	104541	13.84	30.26	151800	20.3	49.9	132.6
761	104663	13.68	30.22	152000	20.5	49.9	132.8
762	104785	13.65	30.2	152200	21	49.9	132.9
763	104908	14.02	30.18	152400	21	49.9	133.1
764	105031	14.23	30.17	152600	20	49.9	133.3
765	105153	14.21	30.13	152800	20	49.9	133.4
766	105276	14.13	30.1	153000	20	49.9	133.6
767	105398	13.77	30.06	153200	20.8	49.9	133.8
768	105520	13.77	30.06	153400	20.5	49.9	133.9
769	105641	13.65	30.04	153600	21	49.9	134.1
770	105762	13.59	29.99	153800	20.8	49.9	134.3
771	105883	13.72	29.96	154000	20.8	49.9	134.4
772	106003	13.8	29.93	154200	20.5	49.9	134.6
773	106123	13.89	29.91	154400	20	49.9	134.8
774	106243	13.08	29.87	154600	21.5	49.9	134.9
775	106363	12.77	29.85	154800	21.8	49.9	135.1
776	106483	12.78	29.84	155000	20.8	49.9	135.3
777	106603	12.47	29.81	155200	21.5	49.9	135.4
778	106723	12.6	29.78	155400	21.8	49.9	135.6
779	106843	11.65	29.76	155600	21	49.9	135.8
780	106963	12.22	29.78	155800	21.3	49.9	135.9
781	107084	12.12	29.76	156000	22.1	49.9	136.1
782	107206	12.53	29.75	156200	21.5	49.9	136.3
783	107328	12.2	29.71	156400	20.8	49.9	136.4
784	107451	12.05	29.71	156600	20.5	49.9	136.6
785	107574	12.03	29.69	156800	20.3	49.9	136.8
786	107697	12.34	29.67	157000	20.5	49.9	136.9
787	107820	12.38	29.65	157200	20	49.9	137.1
788	107943	13.26	29.62	157400	20	49.9	137.3
789	108064	12.9	29.6	157600	20	49.9	137.4
790	108184	13.16	29.58	157800	20.5	49.9	137.6
791	108304	13.29	29.57	158000	20.3	49.9	137.8
792	108423	12.96	29.54	158200	20.5	49.9	137.9
793	108542	12.58	29.51	158400	20	49.9	138.1
794	108660	12.58	29.49	158600	20.5	49.9	138.3
795	108779	11.87	29.48	158800	20	49.9	138.4
796	108900	11.7	29.48	159000	20.3	49.9	138.6
797	109020	11.65	29.47	159200	20.5	49.9	138.8
798	109141	12.13	29.43	159400	21	49.9	138.9
799	109262	12.92	29.41	159600	22.1	49.9	139.1
800	109384	12.82	29.41	159800	21.5	49.9	139.3
801	109509	13.33	29.39	160000	21.5	49.9	139.4
802	109633	12.85	29.38	160200	22.6	49.9	139.6
803	109759	13.09	29.34	160400	22.8	49.9	139.8
804	109886	12.34	29.34	160600	21.8	49.9	139.9
805	110017	11.96	29.32	160800	22.1	49.9	140.1
806	110148	12.01	29.29	161000	22.1	49.9	140.3
807	110275	11.82	29.25	161200	21.5	49.9	140.4
808	110399	12.56	29.24	161400	22.1	49.9	140.6
809	110524	13.35	29.23	161600	21.5	49.9	140.8
810	110653	12.82	29.2	161800	21.5	49.9	140.9
811	110787	12.59	29.19	162000	21.8	49.9	141.1
812	110915	12.54	29.16	162200	21	49.9	141.3
813	111046	12.02	29.13	162400	21	49.9	141.4
814	111173	11.53	29.13	162600	20.8	49.9	141.6
815	111305	11.94	29.12	162800	21	49.9	141.8
816	111430	11.7	29.08	163000	21	49.9	141.9
817	111593	12.25	29.09	163200	21	49.9	142.1
818	111723	13	29.06	163400	21	49.9	142.3
819	111844	14.52	29.03	163600	21	49.9	142.4
820	111965	15.6	29	163800	21	49.9	142.6
821	112088	14.76	28.98	164000	20.5	49.9	142.8
822	112213	13.99	28.98	164200	20.5	49.9	142.9
823	112341	13.32	28.96	164400	20.3	49.9	143.1
824	112496	12.9	28.95	164600	20	49.9	143.3
825	112622	13.89	28.9	164800	20.5	49.9	143.4
826	112786	15.04	28.91	165000	20.5	49.9	143.6
827	112916	16.43	28.89	165200	20.5	49.9	143.8
828	113080	15.68	28.88	165400	20.5	49.9	143.9
829	113244	16.17	28.84	165600	20.5	49.9	144.1
830	113408	17.21	28.82	165800	20.3	49.9	144.3
831	113552	17.44	28.78	166000	20.5	49.9	144.4
832	113681	18.02	28.77	166200	20.8	49.9	144.6
833	113844	15.45	28.75	166400	21	49.9	144.8
834	114009	16.61	28.72	166600	21	49.9	144.9
835	114176	15.63	28.7	166800	20.5	49.9	145.1
836	114341	14.36	28.68	167000	20.5	49.9	145.3
837	114507	13.88	28.65	167200	20.5	49.9	145.4
838	114635	13.96	28.62	167400	20.5	49.9	145.6
839	114760	16.82	28.6	167600	20.8	49.9	145.8
840	114881	19.54	28.55	167800	20.5	49.9	145.9
841	115002	17.77	28.54	168000	20.3	49.9	146.1
842	115124	16.17	28.52	168200	20.5	49.9	146.3
843	115247	14.76	28.48	168400	20.5	49.9	146.4
844	115375	14.41	28.48	168600	20.5	49.9	146.6
845	115522	15.6	28.48	168800	20.5	49.9	146.8
846	115650	13.47	28.44	169000	20.5	49.9	146.9
847	115815	14.24	28.41	169200	20.8	49.9	147.1
848	115980	14.68	28.4	169400	20.8	49.9	147.2
849	116145	14.81	28.36	169600	21	49.9	147.4
850	116309	14.83	28.34	169800	21.5	49.9	147.6
851	116474	16.19	28.3	170000	21.5	49.9	147.7
852	116639	15.61	28.29	170200	21	49.9	147.9
853	116805	14.73	28.25	170400	20.5	49.9	148.1
854	116971	14.16	28.22	170600	20.5	49.9	148.2
855	117138	14.59	28.2	170800	20.8	49.9	148.4
856	117304	15	28.16	171000	20.5	49.9	148.6
857	117469	13.7	28.14	171200	20.5	49.9	148.7
858	117634	15.16	28.09	171400	20.5	49.9	148.9
859	117799	15.31	28.08	171600	20.5	49.9	149.1
860	117964	15.17	28.05	171800	20.8	49.9	149.2
861	118129	14.17	28.02	172000	20.8	49.9	149.4
862	118294	16.48	28	172200	20.8	49.9	149.6
863	118459	15.49	27.98	172400	20.5	49.9	149.7
864	118625	15.08	27.98	172600	21.3	49.9	149.9
865	118790	15.1	27.93	172800	22.1	49.9	150.1
866	118956	15.98	27.92	173000	22.6	49.9	150.2
867	119121	15.88	27.91	173200	21.3	49.9	150.4
868	119286	16.06	27.89	173400	21.3	49.9	150.6
869	119451	15.84	27.86	173600	21	49.9	150.7
870	119614	15.4	27.84	173800	21.5	49.9	150.9
871	119745	14.04	27.8	174000	22.3	49.9	151.1
872	119878	13.78	27.8	174200	22.1	49.9	151.2
873	120002	13.72	27.78	174400	22.1	49.9	151.4
874	120125	13.27	27.76	174600	21.8	49.9	151.6
875	120248	13.16	27.74	174800	23.3	49.9	151.7
876	120370	13.42	27.75	175000	22.6	49.9	151.9
877	120491	13.68	27.73	175200	23.1	49.9	152.1
878	120613	13.27	27.71	175400	22.3	49.9	152.2
879	120735	13.98	27.7	175600	21.3	49.9	152.4
880	120855	15.34	27.67	175800	21	49.9	152.6
881	120976	15.44	27.66	176000	23.3	49.9	152.7
882	121098	16.68	27.67	176200	22.3	49.9	152.9
883	121220	17.67	27.64	176400	22.1	49.9	153.1
884	121341	17.08	27.62	176600	22.1	49.9	153.2
885	121463	17.22	27.62	176800	22.3	49.9	153.4
886	121584	16.66	27.59	177000	23.3	49.9	153.6
887	121704	14.73	27.57	177200	21	49.9	153.7
888	121828	13.76	27.57	177400	21.3	49.9	153.9
889	121947	16.27	27.54	177600	22.6	49.9	154.1
890	122065	15.15	27.48	177800	23.6	49.9	154.2
891	122182	16.27	27.45	178000	22.8	49.9	154.4
892	122299	15.96	27.45	178200	21	49.9	154.6
893	122419	18.74	27.44	178400	20.5	49.9	154.7
894	122539	21.73	27.43	178600	22.1	49.9	154.9
895	122660	18.54	27.4	178800	22.6	49.9	155.1
896	122783	18.13	27.38	179000	22.1	49.9	155.2
897	122904	16.44	27.35	179200	22.1	49.9	155.4
898	123030	19.36	27.35	179400	22.1	49.9	155.6
899	123155	19.44	27.31	179600	24.4	49.9	155.7
900	123277	19.11	27.29	179800	23.6	49.9	155.9
901	123402	18.89	27.27	180000	24.4	49.9	156.1
902	123526	16.85	27.26	180200	22.6	49.9	156.2
903	123651	14.62	27.22	180400	21.8	49.9	156.4
904	123775	15.26	27.2	180600	21.5	49.9	156.6
905	123901	14.3	27.19	180800	23.6	49.9	156.7
906	124027	13.55	27.15	181000	25.9	49.9	156.9
907	124158	13.43	27.14	181200	24.1	49.9	157.1
908	124287	13.89	27.11	181400	26.9	49.9	157.2
909	124420	14.3	27.11	181600	29.2	49.9	157.4
910	124555	14.31	27.09	181800	30.3	49.9	157.6
911	124718	14.57	27.07	182000	31.3	49.9	157.7
912	124854	15.43	27.05	182200	28.7	49.9	157.9
913	124989	15.1	27.04	182400	26.7	49.9	158.1
914	125119	14.3	27.02	182600	24.6	49.9	158.2
915	125244	13.13	27.01	182800	24.1	49.9	158.4
916	125370	13.82	26.99	183000	27.2	49.9	158.6
917	125495	13.09	26.98	183200	26.2	49.9	158.7
918	125619	13.16	26.99	183400	26.2	49.9	158.9
919	125744	13.68	26.98	183600	28.2	49.9	159.1
920	125870	13.5	26.96	183800	29.8	49.9	159.2
921	125996	13.41	26.95	184000	34.9	49.9	159.4
922	126121	12.34	26.95	184200	29	49.9	159.6
923	126245	11.58	26.94	184400	25.1	49.9	159.7
924	126369	11.43	26.94	184600	23.9	49.9	159.9
925	126493	10.95	26.93	184800	24.9	49.9	160.1
926	126618	10.63	26.92	185000	23.3	49.9	160.2
927	126744	10.9	26.92	185200	29.8	49.9	160.4
928	126872	10.72	26.92	185400	33.1	49.9	160.6
929	127003	10.95	26.92	185600	33.1	49.9	160.7
930	127132	11.01	26.9	185800	34.4	49.9	160.9
931	127258	11.11	26.89	186000	38.7	49.9	161.1
932	127385	10.81	26.9	186200	38.2	49.9	161.2
933	127510	10.95	26.9	186400	39.8	49.9	161.4
934	127634	10.49	26.9	186600	40.8	49.9	161.6
935	127759	10.53	26.88	186800	31.5	49.9	161.7
936	127883	10.55	26.87	187000	27.2	49.9	161.9
937	128008	10.82	26.9	187200	26.9	49.9	162.1
938	128132	11.82	26.87	187400	29.8	49.9	162.2
939	128253	12.46	26.87	187600	28	49.9	162.4
940	128376	13.96	26.86	187800	25.9	49.9	162.6
941	128499	14.7	26.86	188000	25.6	49.9	162.7
942	128621	14.25	26.86	188200	23.6	49.9	162.9
943	128745	15.87	26.86	188400	22.1	49.9	163.1
944	128869	16.81	26.84	188600	22.1	49.9	163.2
945	128994	14.47	26.84	188800	22.1	49.9	163.4
946	129119	14.5	26.83	189000	21.5	49.9	163.6
947	129243	13.84	26.81	189200	21.3	49.9	163.7
948	129366	14.16	26.8	189400	20.8	49.9	163.9
949	129490	18.57	26.8	189600	21	49.9	164
950	129655	21.39	26.79	189800	20.5	49.9	164.2
951	129828	23.77	26.79	190000	21	49.9	164.4
952	130008	22.13	26.79	190200	21.5	49.9	164.5
953	130185	25.79	26.77	190400	21.5	49.9	164.7
954	130364	24.59	26.74	190600	21	49.9	164.9
955	130543	22.03	26.72	190800	21.8	49.9	165
956	130720	20.43	26.68	191000	19.2	49.9	165.2
957	130895	19.96	26.67	191200	20.8	49.9	165.4
958	131064	19.71	26.64	191400	19.8	49.9	165.5
959	131204	16.16	26.62	191600	20.3	49.9	165.7
960	131327	14.35	26.58	191800	20.5	49.9	165.9
961	131450	13.51	26.58	192000	21	49.9	166
962	131571	12.68	26.56	192200	21.3	49.9	166.2
963	131690	14.79	26.56	192400	19.8	49.9	166.4
964	131809	15.45	26.53	192600	19.5	49.9	166.5
965	131927	15.37	26.51	192800	19.5	49.9	166.7
966	132044	21.83	26.5	193000	19.5	49.9	166.9
967	132160	20.5	26.5	193200	20.5	49.9	167
968	132278	18.58	26.5	193400	20.3	49.9	167.2
969	132396	14.34	26.52	193600	20.3	49.9	167.4
970	132515	13.36	26.49	193800	20.5	49.9	167.5
971	132636	12.64	26.5	194000	21	49.9	167.7
972	132758	12.7	26.49	194200	20.5	49.9	167.9
973	132878	13.29	26.47	194400	21	49.9	168
974	132999	13.07	26.47	194600	21.5	49.9	168.2
975	133122	12.73	26.47	194800	21.3	49.9	168.4
976	133245	12.18	26.46	195000	21	49.9	168.5
977	133367	12.28	26.44	195200	21.5	49.9	168.7
978	133490	12.43	26.44	195400	20.5	49.9	168.9
979	133611	11.94	26.41	195600	20	49.9	169
980	133731	11.94	26.4	195800	20.5	49.9	169.2
981	133851	11.35	26.38	196000	20.5	49.9	169.4
982	133970	10.93	26.39	196200	20.8	49.9	169.5
983	134090	10.17	26.38	196400	21	49.9	169.7
984	134209	10.24	26.36	196600	20.5	49.9	169.9
985	134329	10.66	26.38	196800	20.5	49.9	170
986	134449	10.99	26.36	197000	21	49.9	170.2
987	134570	11.32	26.36	197200	21.5	49.9	170.4
988	134691	11.07	26.35	197400	22.1	49.9	170.5
989	134814	11.39	26.36	197600	22.8	49.9	170.7
990	134938	11.57	26.36	197800	21.3	49.9	170.9
991	135067	11.36	26.34	198000	21	49.9	171
992	135209	11.41	26.37	198200	20.8	49.9	171.2
993	135371	10.7	26.36	198400	21	49.9	171.4
994	135534	10.89	26.35	198600	21.5	49.9	171.5
995	135697	10.94	26.36	198800	22.1	49.9	171.7
996	135860	10.63	26.33	199000	22.1	49.9	171.9
997	136024	10.39	26.33	199200	21.8	49.9	172
998	136187	9.86	26.33	199400	21.3	49.9	172.2
999	136350	9.81	26.34	199600	21	49.9	172.4
1000	136513	9.53	26.31	199800	20.5	49.9	172.5
1001	136643	9.57	26.31	200000	20.5	49.9	172.7
1002	136765	9.69	26.31	200200	21	49.9	172.9
1003	136888	9.09	26.3	200400	21.5	49.9	173
1004	137010	8.9	26.29	200600	21.5	49.9	173.2
1005	137130	8.18	26.28	200800	21.5	49.9	173.4
1006	137251	8.77	26.29	201000	21	49.9	173.5
1007	137372	8.42	26.27	201200	20.5	49.9	173.7
1008	137493	8.65	26.27	201400	20.5	49.9	173.9
1009	137614	8.43	26.28	201600	21	49.9	174
1010	137736	8.84	26.29	201800	20.8	49.9	174.2
1011	137859	9.01	26.3	202000	21	49.9	174.4
1012	137985	9.51	26.29	202200	21.5	49.9	174.5
1013	138121	9.34	26.29	202400	22.1	49.9	174.7
1014	138284	9.5	26.31	202600	22.3	49.9	174.9
1015	138449	8.98	26.32	202800	21.5	49.9	175
1016	138613	8.22	26.31	203000	20	49.9	175.2
1017	138756	8.71	26.31	203200	20.8	49.9	175.4
1018	138882	9.04	26.3	203400	21.8	49.9	175.5
1019	139006	9.33	26.3	203600	23.6	49.9	175.7
1020	139136	9.15	26.32	203800	24.1	49.9	175.9
1021	139299	9.3	26.33	204000	23.9	49.9	176
1022	139432	9.45	26.32	204200	23.1	49.9	176.2
1023	139558	9.62	26.31	204400	22.8	49.9	176.4
1024	139679	10.74	26.3	204600	22.6	49.9	176.5
1025	139799	10.1	26.29	204800	22.3	49.9	176.7
1026	139919	10.52	26.29	205000	22.3	49.9	176.9
1027	140038	10.89	26.28	205200	22.3	49.9	177
1028	140157	10.16	26.28	205400	22.8	49.9	177.2
1029	140276	9.57	26.29	205600	23.1	49.9	177.4
1030	140396	8.33	26.28	205800	22.6	49.9	177.5
1031	140517	8.03	26.31	206000	22.6	49.9	177.7
1032	140641	7.59	26.32	206200	22.6	49.9	177.9
1033	140770	8.39	26.34	206400	22.6	49.9	178
1034	140933	8.99	26.32	206600	22.1	49.9	178.2
1035	141096	9.19	26.34	206800	22.3	49.9	178.4
1036	141262	7.62	26.34	207000	21.8	49.9	178.5
1037	141427	7.88	26.35	207200	21.8	49.9	178.7
1038	141591	7.15	26.34	207400	22.1	49.9	178.9
1039	141723	7.01	26.35	207600	22.6	49.9	179
1040	141848	7.43	26.34	207800	22.3	49.9	179.2
1041	141970	7.62	26.33	208000	21.5	49.9	179.4
1042	142090	7.37	26.33	208200	21.3	49.9	179.5
1043	142211	6.97	26.33	208400	21.3	49.9	179.7
1044	142331	6.99	26.32	208600	22.3	49.9	179.9
1045	142451	7.56	26.33	208800	23.1	49.9	180
1046	142570	8.15	26.34	209000	22.3	49.9	180.2
1047	142690	7.68	26.35	209200	21.5	49.9	180.4
1048	142810	7.03	26.35	209400	20.5	49.9	180.5
1049	142932	7.45	26.37	209600	21.8	49.9	180.7
1050	143056	7.69	26.36	209800	22.8	49.9	180.8
1051	143182	7.86	26.38	210000	21.5	49.9	181
1052	143336	8.04	26.39	210200	21	49.9	181.2
1053	143470	8.28	26.41	210400	21.5	49.9	181.3
1054	143632	7.61	26.41	210600	22.6	49.9	181.5
1055	143762	7.11	26.42	210800	22.3	49.9	181.7
1056	143895	7.87	26.42	211000	22.3	49.9	181.8
1057	144020	7.39	26.42	211200	23.1	49.9	182
1058	144140	6.81	26.41	211400	24.4	49.9	182.2
1059	144260	6.52	26.39	211600	23.1	49.9	182.3
1060	144378	7.07	26.39	211800	21.8	49.9	182.5
1061	144496	6.93	26.41	212000	21.5	49.9	182.7
1062	144614	7.46	26.4	212200	22.1	49.9	182.8
1063	144732	7.81	26.4	212400	22.1	49.9	183
1064	144851	8.3	26.4	212600	22.1	49.9	183.2
1065	144969	8.97	26.41	212800	21.5	49.9	183.3
1066	145088	9.09	26.41	213000	22.1	49.9	183.5
1067	145206	9.61	26.43	213200	22.6	49.9	183.7
1068	145326	9.44	26.43	213400	22.1	49.9	183.8
1069	145445	8.29	26.43	213600	22.1	49.9	184
1070	145566	8.51	26.45	213800	22.3	49.9	184.2
1071	145686	8.7	26.45	214000	22.6	49.9	184.3
1072	145807	8.66	26.45	214200	22.1	49.9	184.5
1073	145928	8.15	26.48	214400	22.6	49.9	184.7
1074	146048	8.44	26.47	214600	23.1	49.9	184.8
1075	146169	8.17	26.47	214800	23.6	49.9	185
1076	146288	8.16	26.45	215000	22.6	49.9	185.2
1077	146406	8.53	26.47	215200	22.1	49.9	185.3
1078	146524	9.9	26.47	215400	22.1	49.9	185.5
1079	146642	8.93	26.47	215600	22.3	49.9	185.7
1080	146761	8.87	26.5	215800	22.1	49.9	185.8
1081	146880	8.52	26.49	216000	23.1	49.9	186
1082	147000	8.86	26.5	216200	23.3	49.9	186.2
1083	147120	8.01	26.5	216400	23.1	49.9	186.3
1084	147242	7.26	26.51	216600	23.1	49.9	186.5
1085	147364	6.81	26.52	216800	23.1	49.9	186.7
1086	147485	6.61	26.53	217000	23.1	49.9	186.8
1087	147607	6.09	26.53	217200	22.6	49.9	187
1088	147729	5.91	26.53	217400	23.1	49.9	187.2
1089	147850	6.16	26.52	217600	23.6	49.9	187.3
1090	147971	5.38	26.53	217800	22.8	49.9	187.5
1091	148091	5.47	26.53	218000	22.6	49.9	187.7
1092	148211	5.45	26.54	218200	22.6	49.9	187.8
1093	148331	5.45	26.54	218400	23.1	49.9	188
1094	148452	5.56	26.56	218600	23.1	49.9	188.2
1095	148573	5.86	26.55	218800	22.6	49.9	188.3
1096	148694	6.4	26.57	219000	22.6	49.9	188.5
1097	148815	6.53	26.59	219200	22.6	49.9	188.7
1098	148937	7.25	26.59	219400	22.6	49.9	188.8
1099	149058	8.05	26.6	219600	22.1	49.9	189
1100	149179	8.24	26.6	219800	22.6	49.9	189.2
1101	149300	8.34	26.61	220000	22.6	49.9	189.3
1102	149421	8.16	26.62	220200	22.8	49.9	189.5
1103	149541	7.64	26.63	220400	22.6	49.9	189.7
1104	149663	7.48	26.63	220600	22.6	49.9	189.8
1105	149785	7.47	26.64	220800	22.6	49.9	190
1106	149906	7.55	26.64	221000	22.6	49.9	190.2
1107	150027	7.92	26.64	221200	23.1	49.9	190.3
1108	150146	8.79	26.64	221400	22.6	49.9	190.5
1109	150265	10.35	26.64	221600	22.6	49.9	190.7
1110	150382	10.59	26.63	221800	23.1	49.9	190.8
1111	150500	9.7	26.63	222000	23.1	49.9	191
1112	150617	10.05	26.64	222200	23.1	49.9	191.2
1113	150735	10.81	26.65	222400	23.1	49.9	191.3
1114	150852	10.88	26.64	222600	23.1	49.9	191.5
1115	150970	10.19	26.65	222800	23.1	49.9	191.7
1116	151088	10.25	26.66	223000	22.6	49.9	191.8
1117	151207	9.5	26.66	223200	23.1	49.9	192
1118	151326	8.69	26.66	223400	23.6	49.9	192.2
1119	151445	8.33	26.67	223600	23.1	49.9	192.3
1120	151564	8.1	26.67	223800	22.1	49.9	192.5
1121	151683	7.77	26.69	224000	22.1	49.9	192.7
1122	151802	7.87	26.69	224200	23.3	49.9	192.8
1123	151921	7.99	26.68	224400	24.1	49.9	193
1124	152041	7.8	26.69	224600	24.1	49.9	193.2
1125	152160	8.04	26.7	224800	24.1	49.9	193.3
1126	152280	8.09	26.71	225000	23.3	49.9	193.5
1127	152400	7.8	26.72	225200	22.6	49.9	193.7
1128	152519	7.85	26.74	225400	22.6	49.9	193.8
1129	152639	7.95	26.73	225600	22.1	49.9	194
1130	152760	7.55	26.73	225800	22.6	49.9	194.2
1131	152880	7.65	26.72	226000	21.5	49.9	194.3
1132	153000	8.27	26.75	226200	21.8	49.9	194.5
1133	153120	8.65	26.76	226400	22.3	49.9	194.7
1134	153240	8.38	26.78	226600	22.8	49.9	194.8
1135	153361	8.49	26.78	226800	22.8	49.9	195
1136	153482	8.12	26.77	227000	22.6	49.9	195.2
1137	153603	7.99	26.78	227200	22.1	49.9	195.3
1138	153723	7.94	26.8	227400	21.8	49.9	195.5
1139	153844	7.9	26.78	227600	22.3	49.9	195.7
1140	153965	8.38	26.8	227800	22.6	49.9	195.8
1141	154085	8.89	26.79	228000	22.6	49.9	196
1142	154205	9.14	26.8	228200	22.1	49.9	196.2
1143	154326	8.87	26.8	228400	22.3	49.9	196.3
1144	154446	8.87	26.81	228600	22.1	49.9	196.5
1145	154566	8.5	26.81	228800	21.8	49.9	196.7
1146	154686	8.3	26.81	229000	22.1	49.9	196.8
1147	154806	8.11	26.82	229200	21	49.9	197
1148	154927	8.11	26.81	229400	21.3	49.9	197.1
1149	155047	8.1	26.81	229600	21	49.9	197.3
1150	155166	8.6	26.83	229800	21	49.9	197.5
1151	155286	7.93	26.83	230000	21.5	49.9	197.6
1152	155405	8.18	26.85	230200	21.5	49.9	197.8
1153	155525	8.6	26.84	230400	21.5	49.9	198
1154	155644	8.96	26.85	230600	21.8	49.9	198.1
1155	155763	9.22	26.84	230800	21.5	49.9	198.3
1156	155883	9.85	26.85	231000	21.3	49.9	198.5
1157	156002	9.91	26.85	231200	21.5	49.9	198.6
1158	156121	9.16	26.87	231400	21.5	49.9	198.8
1159	156242	8.39	26.87	231600	21.5	49.9	199
1160	156362	8.43	26.88	231800	21.3	49.9	199.1
1161	156482	8.5	26.88	232000	21.8	49.9	199.3
1162	156602	8.7	26.9	232200	22.1	49.9	199.5
1163	156723	8.79	26.9	232400	21.5	49.9	199.6
1164	156844	8.8	26.9	232600	21	49.9	199.8
1165	156964	8.59	26.9	232800	21	49.9	200
1166	157086	8.89	26.92	233000	21	49.9	200.1
1167	157207	8.35	26.91	233200	21.5	49.9	200.3
1168	157328	8.58	26.93	233400	21.5	49.9	200.5
1169	157449	8.89	26.92	233600	21.5	49.9	200.6
1170	157569	9.53	26.92	233800	21	49.9	200.8
1171	157689	9.63	26.92	234000	21.3	49.9	201
1172	157809	9.8	26.93	234200	21.5	49.9	201.1
1173	157930	8.74	26.94	234400	22.1	49.9	201.3
1174	158050	8.39	26.95	234600	22.1	49.9	201.5
1175	158171	8.38	26.96	234800	21.5	49.9	201.6
1176	158292	8.5	26.96	235000	20.5	49.9	201.8
1177	158413	8.13	26.96	235200	20.5	49.9	202
1178	158533	8.06	26.96	235400	20	49.9	202.1
1179	158654	7.54	26.95	235600	20.3	49.9	202.3
1180	158775	7.73	26.96	235800	20.3	49.9	202.5
1181	158895	8.11	26.99	236000	20.5	49.9	202.6
1182	159016	7.87	26.98	236200	20.5	49.9	202.8
1183	159137	7.66	26.98	236400	21	49.9	203
1184	159257	7.65	26.98	236600	21	49.9	203.1
1185	159378	7.66	26.99	236800	20.5	49.9	203.3
1186	159499	7.97	26.99	237000	20.5	49.9	203.5
1187	159619	7.95	26.98	237200	20.5	49.9	203.6
1188	159740	7.71	26.99	237400	20.3	49.9	203.8
1189	159860	8.17	27.01	237600	20.5	49.9	204
1190	159980	7.79	27.01	237800	20.5	49.9	204.1
1191	160101	7.68	27	238000	20.5	49.9	204.3
1192	160222	7.99	27.03	238200	20.3	49.9	204.5
1193	160344	8.23	27.03	238400	20	49.9	204.6
1194	160465	7.95	27.03	238600	20	49.9	204.8
1195	160586	8.7	27.04	238800	20.5	49.9	205
1196	160707	9.03	27.04	239000	21	49.9	205.1
1197	160828	9.75	27.04	239200	21.8	49.9	205.3
1198	160949	10.1	27.05	239400	19.8	49.9	205.5
1199	161070	9.64	27.06	239600	20	49.9	205.6
1200	161191	9.47	27.06	239800	20	49.9	205.8
1201	161313	8.98	27.05	240000	19.8	49.9	206
1202	161434	8.34	27.06	240200	19.8	49.9	206.1
1203	161556	8.17	27.06	240400	19.5	49.9	206.3
1204	161678	8.29	27.06	240600	20	49.9	206.5
1205	161801	8.56	27.07	240800	20	49.9	206.6
1206	161924	8.3	27.09	241000	20.5	49.9	206.8
1207	162047	8.21	27.07	241200	21.5	49.9	207
1208	162169	8.18	27.07	241400	20.8	49.9	207.1
1209	162292	8.39	27.09	241600	20.5	49.9	207.3
1210	162415	8.35	27.08	241800	20.5	49.9	207.5
1211	162538	8.5	27.06	242000	20.5	49.9	207.6
1212	162662	8.65	27.09	242200	20.5	49.9	207.8
1213	162786	8.76	27.08	242400	20.8	49.9	208
1214	162911	8.49	27.08	242600	20.5	49.9	208.1
1215	163034	8.37	27.08	242800	20	49.9	208.3
1216	163157	8.91	27.09	243000	20.8	49.9	208.5
1217	163281	8.75	27.08	243200	21	49.9	208.6
1218	163404	9.08	27.07	243400	21.5	49.9	208.8
1219	163527	8.93	27.09	243600	21.5	49.9	209
1220	163652	8.72	27.07	243800	21	49.9	209.1
1221	163777	8.34	27.08	244000	20.5	49.9	209.3
1222	163902	8.31	27.09	244200	21	49.9	209.5
1223	164029	8.68	27.09	244400	21.5	49.9	209.6
1224	164157	8.89	27.08	244600	21	49.9	209.8
1225	164292	8.6	27.08	244800	20.5	49.9	210
1226	164423	8.63	27.08	245000	20.5	49.9	210.1
1227	164551	8.89	27.07	245200	20.5	49.9	210.3
1228	164677	9.14	27.08	245400	20.5	49.9	210.5
1229	164803	9.21	27.08	245600	20.5	49.9	210.6
1230	164927	9.92	27.08	245800	21	49.9	210.8
1231	165057	9.39	27.08	246000	21	49.9	211
1232	165187	9.05	27.08	246200	20.5	49.9	211.1
1233	165315	9.06	27.07	246400	21	49.9	211.3
1234	165443	9.09	27.06	246600	21.5	49.9	211.5
1235	165577	8.82	27.07	246800	21.5	49.9	211.6
1236	165705	9.11	27.06	247000	21.5	49.9	211.8
1237	165829	8.91	27.06	247200	20.5	49.9	212
1238	165953	9.37	27.04	247400	20.5	49.9	212.1
1239	166076	9.63	27.07	247600	20.5	49.9	212.3
1240	166201	9.3	27.06	247800	20.8	49.9	212.5
1241	166325	8.91	27.05	248000	21.5	49.9	212.6
1242	166452	9.19	27.04	248200	21	49.9	212.8
1243	166575	9.31	27.05	248400	21	49.9	213
1244	166696	10.8	27.03	248600	20.5	49.9	213.1
1245	166816	10.91	27.01	248800	21.5	49.9	213.3
1246	166934	11.16	27.01	249000	22.1	49.9	213.5
1247	167052	11.69	27	249200	21.5	49.9	213.6
1248	167169	11.18	27	249400	21	49.9	213.8
1249	167286	11.32	27.01	249600	20.8	49.9	213.9
1250	167403	10.94	26.98	249800	21.3	49.9	214.1
1251	167521	10.43	26.99	250000	21.5	49.9	214.3
1252	167638	10.69	26.99	250200	22.1	49.9	214.4
1253	167756	11.14	26.98	250400	22.1	49.9	214.6
1254	167873	10.89	26.98	250600	20.8	49.9	214.8
1255	167991	10.12	26.96	250800	20.5	49.9	214.9
1256	168109	9.19	26.97	251000	21	49.9	215.1
1257	168227	9.47	26.97	251200	21	49.9	215.3
1258	168346	9.64	26.97	251400	21	49.9	215.4
1259	168464	9.3	26.96	251600	20.8	49.9	215.6
1260	168583	9.74	26.96	251800	21	49.9	215.8
1261	168701	9.51	26.96	252000	21.5	49.9	215.9
1262	168820	9.94	26.96	252200	22.1	49.9	216.1
1263	168938	9.41	26.96	252400	22.1	49.9	216.3
1264	169057	9.69	26.94	252600	21.8	49.9	216.4
1265	169176	9.13	26.95	252800	21.5	49.9	216.6
1266	169295	9.13	26.95	253000	22.1	49.9	216.8
1267	169413	8.87	26.95	253200	21.8	49.9	216.9
1268	169532	9.18	26.95	253400	21.8	49.9	217.1
1269	169651	9.22	26.96	253600	21.3	49.9	217.3
1270	169769	9.31	26.95	253800	21	49.9	217.4
1271	169888	8.76	26.94	254000	21	49.9	217.6
1272	170007	8.92	26.95	254200	21	49.9	217.8
1273	170126	9.37	26.95	254400	21	49.9	217.9
1274	170245	9.4	26.93	254600	21.3	49.9	218.1
1275	170364	8.89	26.93	254800	21.5	49.9	218.3
1276	170483	9.55	26.94	255000	21.5	49.9	218.4
1277	170601	9.86	26.94	255200	21.5	49.9	218.6
1278	170720	10.23	26.93	255400	22.1	49.9	218.8
1279	170839	10.06	26.93	255600	22.1	49.9	218.9
1280	170958	9.86	26.93	255800	22.1	49.9	219.1
1281	171077	8.84	26.93	256000	21.5	49.9	219.3
1282	171196	8.58	26.92	256200	21.8	49.9	219.4
1283	171315	8.47	26.93	256400	21.3	49.9	219.6
1284	171434	8.29	26.91	256600	21.5	49.9	219.8
1285	171553	8.86	26.94	256800	21	49.9	219.9
1286	171672	9.06	26.92	257000	21.5	49.9	220.1
1287	171791	9.3	26.92	257200	21.5	49.9	220.3
1288	171910	9.1	26.91	257400	21.8	49.9	220.4
1289	172029	9.36	26.92	257600	21.5	49.9	220.6
1290	172148	9.15	26.91	257800	21.5	49.9	220.8
1291	172267	8.99	26.92	258000	21.3	49.9	220.9
1292	172386	9.36	26.92	258200	21	49.9	221.1
1293	172504	9.54	26.92	258400	21.3	49.9	221.3
1294	172623	9.08	26.91	258600	21.5	49.9	221.4
1295	172742	9.49	26.91	258800	22.3	49.9	221.6
1296	172862	9.61	26.9	259000	23.1	49.9	221.8
1297	172980	9.41	26.9	259200	23.6	49.9	221.9
1298	173100	9.52	26.92	259400	24.1	49.9	222.1
1299	173219	10.08	26.9	259600	24.1	49.9	222.3
1300	173337	10.37	26.89	259800	24.1	49.9	222.4
1301	173456	10.76	26.89	260000	22.8	49.9	222.6
1302	173575	10.92	26.89	260200	22.3	49.9	222.8
1303	173694	10.47	26.89	260400	22.6	49.9	222.9
1304	173813	9.83	26.89	260600	22.1	49.9	223.1
1305	173932	9.25	26.89	260800	22.6	49.9	223.3
1306	174051	9.49	26.89	261000	23.1	49.9	223.4
1307	174170	9.37	26.88	261200	22.6	49.9	223.6
1308	174290	9.53	26.88	261400	21.5	49.9	223.8
1309	174408	9.76	26.89	261600	22.1	49.9	223.9
1310	174527	9.68	26.87	261800	21.5	49.9	224.1
1311	174646	9.96	26.87	262000	21	49.9	224.3
1312	174765	9.83	26.88	262200	21.5	49.9	224.4
1313	174884	10.1	26.88	262400	21.5	49.9	224.6
1314	175003	9.5	26.85	262600	21.8	49.9	224.8
1315	175122	9.98	26.86	262800	21.5	49.9	224.9
1316	175240	9.39	26.85	263000	21.5	49.9	225.1
1317	175359	9.85	26.85	263200	21	49.9	225.3
1318	175478	9.34	26.84	263400	20.5	49.9	225.4
1319	175597	9.51	26.84	263600	19.5	49.9	225.6
1320	175716	9.33	26.84	263800	19.5	49.9	225.8
1321	175835	9.75	26.84	264000	19.5	49.9	225.9
1322	175954	9.35	26.84	264200	19.5	49.9	226.1
1323	176073	8.97	26.82	264400	20	49.9	226.3
1324	176192	8.97	26.83	264600	20	49.9	226.4
1325	176311	9.29	26.84	264800	20.3	49.9	226.6
1326	176430	10.07	26.82	265000	20	49.9	226.8
1327	176548	9.87	26.82	265200	19.5	49.9	226.9
1328	176667	9.48	26.8	265400	19.8	49.9	227.1
1329	176786	9.53	26.83	265600	20	49.9	227.3
1330	176904	9.27	26.81	265800	20	49.9	227.4
1331	177023	9.67	26.81	266000	20	49.9	227.6
1332	177142	9.86	26.8	266200	20	49.9	227.8
1333	177261	9.79	26.81	266400	20	49.9	227.9
1334	177380	9.92	26.8	266600	20	49.9	228.1
1335	177499	10.24	26.79	266800	19.8	49.9	228.3
1336	177618	10.37	26.79	267000	19.5	49.9	228.4
1337	177737	10.4	26.8	267200	19.5	49.9	228.6
1338	177855	10.83	26.79	267400	19.5	49.9	228.8
1339	177974	11.14	26.78	267600	20	49.9	228.9
1340	178093	11.39	26.79	267800	20	49.9	229.1
1341	178212	10.73	26.78	268000	20.3	49.9	229.3
1342	178331	10.84	26.76	268200	20.3	49.9	229.4
1343	178450	11.7	26.77	268400	20.3	49.9	229.6
1344	178568	12.29	26.75	268600	20.5	49.9	229.8
1345	178686	12.74	26.76	268800	20.5	49.9	229.9
1346	178805	12.79	26.75	269000	20	49.9	230.1
1347	178923	12.87	26.73	269200	19.8	49.9	230.2
1348	179042	12.66	26.73	269400	19.5	49.9	230.4
1349	179161	11.9	26.72	269600	19.8	49.9	230.6
1350	179280	11.46	26.71	269800	20	49.9	230.7
1351	179398	11.71	26.72	270000	20	49.9	230.9
1352	179517	11.63	26.71	270200	20	49.9	231.1
1353	179636	11.63	26.71	270400	20	49.9	231.2
1354	179755	11.72	26.69	270600	20	49.9	231.4
1355	179874	12.44	26.69	270800	20	49.9	231.6
1356	179993	12.21	26.68	271000	19.5	49.9	231.7
1357	180112	12.77	26.67	271200	20.3	49.9	231.9
1358	180231	13.22	26.66	271400	21	49.9	232.1
1359	180349	13.66	26.64	271600	21.5	49.9	232.2
1360	180468	13.55	26.64	271800	21.5	49.9	232.4
1361	180587	13.15	26.62	272000	21	49.9	232.6
1362	180707	13.62	26.63	272200	19.8	49.9	232.7
1363	180826	13.35	26.6	272400	19.5	49.9	232.9
1364	180945	13.38	26.6	272600	19.5	49.9	233.1
1365	181064	14.15	26.59	272800	20	49.9	233.2
1366	181183	14.81	26.58	273000	20	49.9	233.4
1367	181302	14.64	26.56	273200	20	49.9	233.6
1368	181421	15.23	26.55	273400	20.5	49.9	233.7
1369	181540	15.26	26.54	273600	20.5	49.9	233.9
1370	181659	15.45	26.52	273800	20.5	49.9	234.1
1371	181778	15.09	26.51	274000	20.5	49.9	234.2
1372	181897	15.11	26.49	274200	20.5	49.9	234.4
1373	182017	14.64	26.48	274400	20.3	49.9	234.6
1374	182136	14.77	26.47	274600	20.3	49.9	234.7
1375	182255	14.69	26.45	274800	20.5	49.9	234.9
1376	182375	15.28	26.44	275000	19.8	49.9	235.1
1377	182495	15.15	26.42	275200	20	49.9	235.2
1378	182614	15.39	26.42	275400	20	49.9	235.4
1379	182733	15.64	26.39	275600	19.5	49.9	235.6
1380	182853	15.71	26.38	275800	20	49.9	235.7
1381	182972	15.86	26.36	276000	20	49.9	235.9
1382	183091	15.71	26.34	276200	20	49.9	236.1
1383	183211	15.35	26.33	276400	19.8	49.9	236.2
1384	183330	15.12	26.32	276600	20	49.9	236.4
1385	183450	15.04	26.29	276800	21	49.9	236.6
1386	183569	15.13	26.29	277000	21.5	49.9	236.7
1387	183689	15.03	26.27	277200	21.5	49.9	236.9
1388	183809	14.9	26.27	277400	20.5	49.9	237.1
1389	183928	15.29	26.25	277600	20	49.9	237.2
1390	184048	15.27	26.24	277800	19.5	49.9	237.4
1391	184167	15.22	26.22	278000	19.8	49.9	237.6
1392	184287	15.42	26.21	278200	19.5	49.9	237.7
1393	184406	15.44	26.19	278400	20	49.9	237.9
1394	184525	15.82	26.19	278600	20	49.9	238.1
1395	184645	15.81	26.18	278800	19.8	49.9	238.2
1396	184764	16.31	26.16	279000	20	49.9	238.4
1397	184884	15.96	26.15	279200	20	49.9	238.6
1398	185003	16.16	26.14	279400	20.3	49.9	238.7
1399	185123	15.81	26.14	279600	20	49.9	238.9
1400	185242	15.67	26.12	279800	19.5	49.9	239.1
1401	185362	15.64	26.11	280000	19.5	49.9	239.2
1402	185482	15.09	26.09	280200	19.8	49.9	239.4
1403	185602	14.38	26.07	280400	21.3	49.9	239.6
1404	185721	14.98	26.08	280600	22.6	49.9	239.7
1405	185841	15.22	26.06	280800	23.1	49.9	239.9
1406	185961	15.14	26.04	281000	22.3	49.9	240.1
1407	186081	15.69	26.03	281200	20.5	49.9	240.2
1408	186201	14.9	26.03	281400	19.5	49.9	240.4
1409	186320	14.85	26.02	281600	19.5	49.9	240.6
1410	186440	14.88	26	281800	20	49.9	240.7
1411	186560	15.22	26	282000	20.3	49.9	240.9
1412	186680	15.24	25.99	282200	20.3	49.9	241.1
1413	186800	15.2	25.98	282400	20	49.9	241.2
1414	186920	14.73	25.96	282600	19.8	49.9	241.4
1415	187040	14.16	25.95	282800	20	49.9	241.6
1416	187160	14.46	25.94	283000	20	49.9	241.7
1417	187280	13.92	25.93	283200	20.3	49.9	241.9
1418	187400	13.93	25.92	283400	20	49.9	242.1
1419	187520	13.84	25.91	283600	20	49.9	242.2
1420	187641	13.56	25.91	283800	20.5	49.9	242.4
1421	187761	13.1	25.9	284000	20.5	49.9	242.6
1422	187881	12.72	25.89	284200	20.8	49.9	242.7
1423	188001	12.48	25.9	284400	20.5	49.9	242.9
1424	188122	12.32	25.87	284600	20.5	49.9	243.1
1425	188242	11.93	25.88	284800	20.5	49.9	243.2
1426	188362	11.65	25.87	285000	20.5	49.9	243.4
1427	188482	11.53	25.86	285200	20.8	49.9	243.6
1428	188602	11.47	25.88	285400	21	49.9	243.7
1429	188723	10.54	25.87	285600	21	49.9	243.9
1430	188843	10.25	25.86	285800	21.5	49.9	244.1
1431	188963	10.28	25.87	286000	21.5	49.9	244.2
1432	189083	9.97	25.86	286200	21.5	49.9	244.4
1433	189203	10.06	25.89	286400	21	49.9	244.6
1434	189323	9.79	25.87	286600	21.5	49.9	244.7
1435	189443	9.36	25.87	286800	21.5	49.9	244.9
1436	189563	9.27	25.88	287000	20.5	49.9	245.1
1437	189683	8.85	25.89	287200	21	49.9	245.2
1438	189804	8.59	25.88	287400	21	49.9	245.4
1439	189924	8.34	25.9	287600	22.1	49.9	245.6
1440	190044	8.55	25.9	287800	21.5	49.9	245.7
1441	190165	7.97	25.91	288000	21	49.9	245.9
1442	190284	8.1	25.91	288200	20.5	49.9	246.1
1443	190405	7.57	25.92	288400	20	49.9	246.2
1444	190525	6.95	25.93	288600	20.3	49.9	246.4
1445	190645	7.61	25.94	288800	20.5	49.9	246.6
1446	190765	8.08	25.97	289000	21	49.9	246.7
1447	190885	7.17	25.97	289200	20.5	49.9	246.9
1448	191005	7.01	25.98	289400	20.5	49.9	247
1449	191125	8.07	25.99	289600	20.5	49.9	247.2
1450	191246	7.49	25.99	289800	21.3	49.9	247.4
1451	191366	7.54	26	290000	21.5	49.9	247.5
1452	191486	6.86	26	290200	21	49.9	247.7
1453	191606	7.21	26.03	290400	20	49.9	247.9
1454	191726	7.27	26.03	290600	20	49.9	248
1455	191847	7.34	26.03	290800	20	49.9	248.2
1456	191967	6.91	26.04	291000	20.5	49.9	248.4
1457	192087	6.87	26.05	291200	20.3	49.9	248.5
1458	192207	6.75	26.06	291400	20	49.9	248.7
1459	192327	6.86	26.08	291600	20.3	49.9	248.9
1460	192448	7.18	26.09	291800	20	49.9	249
1461	192568	7.29	26.1	292000	20.5	49.9	249.2
1462	192688	7.45	26.11	292200	20	49.9	249.4
1463	192808	7.27	26.12	292400	20.5	49.9	249.5
1464	192929	7.01	26.13	292600	20	49.9	249.7
1465	193049	6.9	26.15	292800	20	49.9	249.9
1466	193170	6.75	26.14	293000	20.5	49.9	250
1467	193291	6.83	26.16	293200	20.5	49.9	250.2
1468	193411	7.24	26.16	293400	20	49.9	250.4
1469	193531	7.1	26.16	293600	19.5	49.9	250.5
1470	193652	6.61	26.18	293800	19.5	49.9	250.7
1471	193772	6.68	26.19	294000	20	49.9	250.9
1472	193893	6.98	26.21	294200	19.8	49.9	251
1473	194013	7.03	26.21	294400	20	49.9	251.2
1474	194134	6.48	26.22	294600	21	49.9	251.4
1475	194254	6.94	26.23	294800	21	49.9	251.5
1476	194375	6.83	26.23	295000	21	49.9	251.7
1477	194495	6.87	26.24	295200	20.5	49.9	251.9
1478	194616	6.59	26.24	295400	20.5	49.9	252
1479	194736	7.04	26.26	295600	20.5	49.9	252.2
1480	194857	6.98	26.26	295800	20.5	49.9	252.4
1481	194978	6.26	26.26	296000	20	49.9	252.5
1482	195099	5.88	26.29	296200	20	49.9	252.7
1483	195219	6.22	26.3	296400	20.3	49.9	252.9
1484	195340	6.21	26.3	296600	21	49.9	253
1485	195460	6.46	26.32	296800	21	49.9	253.2
1486	195581	6.48	26.32	297000	21	49.9	253.4
1487	195701	6.82	26.34	297200	20.5	49.9	253.5
1488	195822	6.96	26.34	297400	20.5	49.9	253.7
1489	195942	6.81	26.35	297600	20.3	49.9	253.9
1490	196063	7.09	26.36	297800	20.5	49.9	254
1491	196184	5.64	26.36	298000	20.5	49.9	254.2
1492	196304	5.59	26.38	298200	20	49.9	254.4
1493	196424	6.02	26.37	298400	20.5	49.9	254.5
1494	196543	6.62	26.4	298600	20.5	49.9	254.7
1495	196661	8.5	26.38	298800	21	49.9	254.9
1496	196779	9.2	26.38	299000	20.8	49.9	255
1497	196897	9.26	26.39	299200	20.5	49.9	255.2
1498	197016	8.18	26.4	299400	21	49.9	255.4
1499	197135	8.94	26.44	299600	19.5	49.9	255.5
1500	197254	8.92	26.42	299800	20	49.9	255.7
1501	197373	7.9	26.42	300000	20.5	49.9	255.9
1502	197492	8.03	26.43	300200	20.5	49.9	256
1503	197612	9	26.44	300400	20.8	49.9	256.2
1504	197731	9.25	26.45	300600	20.5	49.9	256.4
1505	197851	9.45	26.46	300800	20	49.9	256.5
1506	197970	8.53	26.46	301000	20.5	49.9	256.7
1507	198090	8.45	26.47	301200	20.8	49.9	256.9
1508	198210	9.36	26.47	301400	21	49.9	257
1509	198329	9.33	26.46	301600	21	49.9	257.2
1510	198448	8.2	26.47	301800	20.8	49.9	257.4
1511	198568	8.93	26.48	302000	20.3	49.9	257.5
1512	198688	9.46	26.48	302200	20.5	49.9	257.7
1513	198807	8.82	26.47	302400	20.8	49.9	257.9
1514	199286	9.26	26.48	302600	21	49.9	258
1515	199405	8.86	26.49	302800	21	49.9	258.2
1516	199525	8.88	26.5	303000	20.5	49.9	258.4
1517	199644	9.81	26.49	303200	21	49.9	258.5
1518	199764	9.57	26.5	303400	21	49.9	258.7
1519	199883	8.75	26.5	303600	21	49.9	258.9
1520	200003	9.24	26.5	303800	20.5	49.9	259
1521	200123	9.79	26.51	304000	20.5	49.9	259.2
1522	200242	9.79	26.5	304200	20.5	49.9	259.4
1523	200362	9.19	26.51	304400	20.8	49.9	259.5
1524	200482	9.04	26.52	304600	21	49.9	259.7
1525	200602	9.29	26.52	304800	21	49.9	259.9
1526	200722	9.26	26.53	305000	20.8	49.9	260
1527	200842	8.82	26.53	305200	20.8	49.9	260.2
1528	200962	9.33	26.52	305400	20.5	49.9	260.4
1529	201083	9.55	26.52	305600	20	49.9	260.5
1530	201203	9.28	26.53	305800	20	49.9	260.7
1531	201323	8.73	26.52	306000	20.8	49.9	260.9
1532	201443	9.33	26.53	306200	20.8	49.9	261
1533	201564	9.62	26.52	306400	20.8	49.9	261.2
1534	201684	9.01	26.54	306600	20.5	49.9	261.4
1535	201804	8.87	26.54	306800	21	49.9	261.5
1536	201924	9.46	26.54	307000	21.3	49.9	261.7
1537	202045	9.75	26.54	307200	21.5	49.9	261.9
1538	202165	8.82	26.55	307400	21	49.9	262
1539	202285	9.22	26.53	307600	20.8	49.9	262.2
1540	202404	10.47	26.53	307800	21	49.9	262.4
1541	202524	11.08	26.54	308000	21.3	49.9	262.5
1542	202643	10.49	26.52	308200	21.8	49.9	262.7
1543	202762	9.93	26.54	308400	22.1	49.9	262.9
1544	202880	10.93	26.55	308600	22.1	49.9	263
1545	202999	10.78	26.55	308800	21.5	49.9	263.2
1546	203117	10.47	26.54	309000	21.3	49.9	263.4
1547	203234	10.99	26.52	309200	20.3	49.9	263.5
1548	203351	11.35	26.54	309400	20.5	49.9	263.7
1549	203469	10.59	26.54	309600	20.5	49.9	263.8
1550	203586	9.78	26.56	309800	20.5	49.9	264
1551	203704	8.82	26.55	310000	20.5	49.9	264.2
1552	203823	10.14	26.56	310200	20	49.9	264.3
1553	203940	9.88	26.55	310400	19.8	49.9	264.5
1554	204058	10.43	26.55	310600	20	49.9	264.7
1555	204176	11.77	26.57	310800	20	49.9	264.8
1556	204295	12.17	26.57	311000	20	49.9	265
1557	204414	12.31	26.56	311200	19.5	49.9	265.2
1558	204533	12.08	26.57	311400	19.5	49.9	265.3
1559	204653	10.88	26.57	311600	20	49.9	265.5
1560	204773	9.73	26.58	311800	20.5	49.9	265.7
1561	204893	8.49	26.58	312000	20.5	49.9	265.8
1562	205013	8.78	26.59	312200	20	49.9	266
1563	205132	9.08	26.59	312400	20	49.9	266.2
1564	205252	9.85	26.59	312600	20	49.9	266.3
1565	205371	11.42	26.59	312800	19.8	49.9	266.5
1566	205490	12.02	26.59	313000	19.8	49.9	266.7
1567	205609	12.55	26.58	313200	19.5	49.9	266.8
1568	205728	13.51	26.6	313400	19.5	49.9	267
1569	205846	14.69	26.59	313600	20	49.9	267.2
1570	205963	14.38	26.6	313800	20	49.9	267.3
1571	206081	13.85	26.6	314000	19.8	49.9	267.5
1572	206199	13.43	26.6	314200	19.5	49.9	267.7
1573	206315	12.81	26.59	314400	19.5	49.9	267.8
1574	206432	10.21	26.58	314600	19.5	49.9	268
1575	206549	9.31	26.59	314800	20	49.9	268.2
1576	206666	7.19	26.59	315000	20	49.9	268.3
1577	206785	7.44	26.62	315200	19.5	49.9	268.5
1578	206905	9.07	26.62	315400	20	49.9	268.7
1579	207024	9.42	26.62	315600	19.5	49.9	268.8
1580	207143	9.21	26.62	315800	20	49.9	269
1581	207263	9.66	26.64	316000	20	49.9	269.2
1582	207384	9.65	26.63	316200	20	49.9	269.3
1583	207505	8.49	26.64	316400	19.8	49.9	269.5
1584	207625	6.93	26.65	316600	19.5	49.9	269.7
1585	207744	6.76	26.65	316800	19.2	49.9	269.8
1586	207864	6.41	26.65	317000	19.2	49.9	270
1587	207984	5.87	26.65	317200	19.5	49.9	270.2
1588	208104	5.85	26.64	317400	19.5	49.9	270.3
1589	208224	6.28	26.67	317600	20.5	49.9	270.5
1590	208345	7.06	26.69	317800	20.5	49.9	270.7
1591	208465	7.38	26.67	318000	20.5	49.9	270.8
1592	208585	8.32	26.68	318200	20	49.9	271
1593	208705	7.33	26.69	318400	19.5	49.9	271.2
1594	208826	6.65	26.69	318600	19.5	49.9	271.3
1595	208948	6.66	26.72	318800	19.8	49.9	271.5
1596	209069	5.97	26.7	319000	19.5	49.9	271.7
1597	209189	6.25	26.71	319200	19.5	49.9	271.8
1598	209310	5.83	26.73	319400	20	49.9	272
1599	209430	6.11	26.73	319600	20	49.9	272.2
1600	209549	6.44	26.72	319800	20	49.9	272.3
1601	209669	6.49	26.73	320000	20.3	49.9	272.5
1602	209788	6.47	26.74	320200	19.5	49.9	272.7
1603	209909	6.87	26.76	320400	19	49.9	272.8
1604	210029	6.67	26.75	320600	19	49.9	273
1605	210150	7.21	26.78	320800	19	49.9	273.2
1606	210271	7.72	26.78	321000	19	49.9	273.3
1607	210393	7.84	26.78	321200	19.5	49.9	273.5
1608	210514	8.05	26.78	321400	19.5	49.9	273.7
1609	210634	8.31	26.77	321600	19.5	49.9	273.8
1610	210755	8.43	26.78	321800	19.5	49.9	274
1611	210876	7.74	26.81	322000	20	49.9	274.2
1612	210997	7.73	26.8	322200	20	49.9	274.3
1613	211118	7.47	26.81	322400	20	49.9	274.5
1614	211239	7.3	26.82	322600	19	49.9	274.7
1615	211360	7.19	26.82	322800	19	49.9	274.8
1616	211481	7.68	26.81	323000	19	49.9	275
1617	211601	8.38	26.81	323200	19.5	49.9	275.2
1618	211722	7.98	26.82	323400	19.2	49.9	275.3
1619	211843	8.17	26.83	323600	19	49.9	275.5
1620	211964	8.49	26.82	323800	19	49.9	275.7
1621	212084	8.37	26.82	324000	19	49.9	275.8
1622	212205	7.92	26.82	324200	19.5	49.9	276
1623	212325	7.87	26.83	324400	19.2	49.9	276.2
1624	212446	8.67	26.84	324600	19	49.9	276.3
1625	212567	7.75	26.84	324800	19	49.9	276.5
1626	212687	7.41	26.83	325000	19.5	49.9	276.7
1627	212807	8.13	26.85	325200	19.8	49.9	276.8
1628	212927	8.35	26.83	325400	20.5	49.9	277
1629	213045	9.48	26.84	325600	19.8	49.9	277.2
1630	213164	9.17	26.84	325800	19.5	49.9	277.3
1631	213284	7.71	26.83	326000	19	49.9	277.5
1632	213403	7.94	26.86	326200	19	49.9	277.7
1633	213519	8.31	26.85	326400	19	49.9	277.8
1634	213635	8.82	26.85	326600	19	49.9	278
1635	213751	9.06	26.83	326800	19	49.9	278.2
1636	213866	9.06	26.85	327000	19	49.9	278.3
1637	213981	8.41	26.84	327200	19.5	49.9	278.5
1638	214097	8.42	26.87	327400	20.5	49.9	278.7
1639	214213	8.15	26.86	327600	19.5	49.9	278.8
1640	214329	9.37	26.86	327800	19	49.9	279
1641	214445	8.94	26.89	328000	19	49.9	279.2
1642	214561	8.24	26.88	328200	19	49.9	279.3
1643	214678	7.43	26.88	328400	19	49.9	279.5
1644	214795	7.39	26.9	328600	19	49.9	279.7
1645	214913	7.66	26.9	328800	19.5	49.9	279.8
1646	215030	7.4	26.91	329000	20.3	49.9	280
1647	215148	7.63	26.92	329200	20	49.9	280.1
1648	215266	7.14	26.92	329400	19.5	49.9	280.3
1649	215383	7.38	26.94	329600	19	49.9	280.5
1650	215501	7.6	26.94	329800	19	49.9	280.6
1651	215619	7.62	26.93	330000	19	49.9	280.8
1652	215737	7.01	26.94	330200	19	49.9	281
1653	215856	7.2	26.95	330400	19	49.9	281.1
1654	215974	7.63	26.95	330600	19	49.9	281.3
1655	216092	8.21	26.96	330800	19.2	49.9	281.5
1656	216210	7.22	26.96	331000	19.5	49.9	281.6
1657	216329	7.64	26.97	331200	20	49.9	281.8
1658	216447	7.95	26.97	331400	19.5	49.9	282
1659	216565	7.99	26.99	331600	19	49.9	282.1
1660	216683	7.8	26.99	331800	18.7	49.9	282.3
1661	216801	8.06	27	332000	19	49.9	282.5
1662	216919	8.11	27	332200	19	49.9	282.6
1663	217037	8.23	26.98	332400	19	49.9	282.8
1664	217155	7.57	26.99	332600	20.5	49.9	283
1665	217273	7.68	27	332800	20.5	49.9	283.1
1666	217391	7.77	27	333000	20	49.9	283.3
1667	217509	8.06	27.01	333200	20	49.9	283.5
1668	217628	8.01	27.03	333400	20.3	49.9	283.6
1669	217746	8.27	27.01	333600	21	49.9	283.8
1670	217864	8.72	27.02	333800	20.8	49.9	284
1671	217982	9.03	27.03	334000	20	49.9	284.1
1672	218100	8.46	27.04	334200	21	49.9	284.3
1673	218218	7.38	27.04	334400	20.5	49.9	284.5
1674	218336	8.05	27.05	334600	19.8	49.9	284.6
1675	218454	8.24	27.03	334800	19.5	49.9	284.8
1676	218572	9.35	27.05	335000	19.2	49.9	285
1677	218691	9.07	27.05	335200	19	49.9	285.1
1678	218809	8.66	27.05	335400	19.5	49.9	285.3
1679	218927	8.26	27.07	335600	19.5	49.9	285.5
1680	219046	7.74	27.05	335800	19.5	49.9	285.6
1681	219165	8.21	27.08	336000	19.5	49.9	285.8
1682	219285	8.75	27.09	336200	19	49.9	286
1683	219404	7.87	27.07	336400	19.2	49.9	286.1
1684	219523	8.39	27.09	336600	19.5	49.9	286.3
1685	219642	9.07	27.1	336800	19.5	49.9	286.5
1686	219762	9.83	27.1	337000	19.8	49.9	286.6
1687	219881	9.61	27.08	337200	20	49.9	286.8
1688	220001	9.7	27.1	337400	19	49.9	287
1689	220121	9.91	27.11	337600	19.2	49.9	287.1
1690	220241	10.84	27.1	337800	19	49.9	287.3
1691	220361	10.97	27.1	338000	19	49.9	287.5
1692	220480	10.91	27.12	338200	19.2	49.9	287.6
1693	220600	11.27	27.11	338400	19	49.9	287.8
1694	220721	11.42	27.1	338600	19.5	49.9	288
1695	220841	11.26	27.09	338800	20	49.9	288.1
1696	220961	10.94	27.09	339000	20.3	49.9	288.3
1697	221082	11.27	27.08	339200	20	49.9	288.5
1698	221202	11.44	27.08	339400	20	49.9	288.6
1699	221323	11.15	27.08	339600	21.3	49.9	288.8
1700	221443	11.07	27.07	339800	20.5	49.9	289
1701	221563	10.67	27.07	340000	20	49.9	289.1
1702	221684	10.87	27.03	340200	20	49.9	289.3
1703	221805	10.71	27.04	340400	21.5	49.9	289.5
1704	221925	10.45	27.03	340600	24.9	49.9	289.6
1705	222046	10	27.03	340800	23.3	49.9	289.8
1706	222166	9.4	27.01	341000	21	49.9	290
1707	222287	9.42	27.03	341200	20	49.9	290.1
1708	222408	9.51	27.01	341400	20.3	49.9	290.3
1709	222528	8.8	27.02	341600	20.3	49.9	290.5
1710	222649	8.45	27	341800	20	49.9	290.6
1711	222770	8.59	27	342000	20.5	49.9	290.8
1712	222891	8	27.01	342200	19.5	49.9	291
1713	223012	7.93	26.98	342400	20.3	49.9	291.1
1714	223133	8.15	27	342600	20.5	49.9	291.3
1715	223254	7.99	26.99	342800	21	49.9	291.5
1716	223375	7.94	27	343000	21	49.9	291.6
1717	223496	8.03	27	343200	21.5	49.9	291.8
1718	223617	7.55	27	343400	21.5	49.9	292
1719	223738	7.79	26.98	343600	20.8	49.9	292.1
1720	223859	7.69	26.97	343800	21.5	49.9	292.3
1721	223980	8.02	26.98	344000	21.5	49.9	292.5
1722	224101	8.08	26.98	344200	21	49.9	292.6
1723	224222	8.27	27	344400	20.5	49.9	292.8
1724	224343	8.69	26.99	344600	20	49.9	293
1725	224464	8.82	26.99	344800	19	49.9	293.1
1726	224584	9.73	26.99	345000	18.7	49.9	293.3
1727	224705	9.47	26.98	345200	19	49.9	293.5
1728	224825	10	26.98	345400	19.5	49.9	293.6
1729	224947	9.87	26.99	345600	19.5	49.9	293.8
1730	225068	9.77	26.99	345800	19.5	49.9	294
1731	225189	9.38	26.99	346000	20	49.9	294.1
1732	225311	9.14	27	346200	20	49.9	294.3
1733	225432	9	26.99	346400	19	49.9	294.5
1734	225554	8.66	26.98	346600	19.2	49.9	294.6
1735	225676	8.88	26.98	346800	20.8	49.9	294.8
1736	225798	8.77	26.98	347000	21.3	49.9	295
1737	225920	9.42	26.99	347200	21.8	49.9	295.1
1738	226042	9.32	26.97	347400	21	49.9	295.3
1739	226164	9.01	26.97	347600	21	49.9	295.5
1740	226286	8.53	26.99	347800	21	49.9	295.6
1741	226408	8.34	26.97	348000	20.5	49.9	295.8
1742	226529	8.5	26.98	348200	21	49.9	296
1743	226651	8.47	26.98	348400	21	49.9	296.1
1744	226773	8.55	26.97	348600	21.5	49.9	296.3
1745	226895	8.87	26.98	348800	21.5	49.9	296.5
1746	227017	8.45	26.98	349000	21	49.9	296.6
1747	227138	8.24	26.97	349200	21.5	49.9	296.8
1748	227261	8.42	26.98	349400	21	49.9	296.9
1749	227382	8.29	26.98	349600	20.8	49.9	297.1
1750	227505	8.26	26.98	349800	21	49.9	297.3
1751	227627	8.27	26.98	350000	21	49.9	297.4
1752	227749	8.25	26.99	350200	21	49.9	297.6
1753	227871	7.52	26.97	350400	20.5	49.9	297.8
1754	227993	7.66	26.98	350600	20.5	49.9	297.9
1755	228115	8.54	27	350800	20.5	49.9	298.1
1756	228236	9.08	26.98	351000	20	49.9	298.3
1757	228357	8.87	26.98	351200	20	49.9	298.4
1758	228478	8.58	27	351400	20	49.9	298.6
1759	228600	7.73	27	351600	20	49.9	298.8
1760	228722	7.51	27.02	351800	20.5	49.9	298.9
1761	228844	7.44	27	352000	20.5	49.9	299.1
1762	228966	7.44	27.03	352200	20.3	49.9	299.3
1763	229088	7.69	27	352400	20.5	49.9	299.4
1764	229210	7.95	27.02	352600	20.5	49.9	299.6
1765	229332	7.57	27.01	352800	20.5	49.9	299.8
1766	229454	7.34	27.02	353000	20	49.9	299.9
1767	229577	6.94	27.01	353200	21	49.9	300.1
1768	229700	7.15	27.04	353400	20.5	49.9	300.3
1769	229823	7.35	27.02	353600	19.5	49.9	300.4
1770	229946	7.2	27.04	353800	19.5	49.9	300.6
1771	230070	7.04	27.04	354000	19.5	49.9	300.8
1772	230193	7.48	27.05	354200	21	49.9	300.9
1773	230317	7.66	27.03	354400	22.1	49.9	301.1
1774	230440	7.76	27.06	354600	21	49.9	301.3
1775	230563	7.49	27.07	354800	20	49.9	301.4
1776	230686	6.89	27.06	355000	19.5	49.9	301.6
1777	230809	7.04	27.05	355200	19.5	49.9	301.8
1778	230930	7.07	27.05	355400	19.8	49.9	301.9
1779	231052	7.67	27.06	355600	19.8	49.9	302.1
1780	231173	8.07	27.05	355800	20.5	49.9	302.3
1781	231294	8.46	27.06	356000	20.5	49.9	302.4
1782	231415	8.08	27.06	356200	20	49.9	302.6
1783	231537	7.86	27.07	356400	20.5	49.9	302.8
1784	231658	7.37	27.06	356600	21	49.9	302.9
1785	231780	7.82	27.06	356800	21	49.9	303.1
1786	231901	8.22	27.06	357000	21	49.9	303.3
1787	232023	8.39	27.06	357200	21	49.9	303.4
1788	232144	8.73	27.07	357400	21	49.9	303.6
1789	232266	9.07	27.08	357600	21	49.9	303.8
1790	232388	8.8	27.07	357800	21.5	49.9	303.9
1791	232509	9.01	27.07	358000	21.8	49.9	304.1
1792	232631	8.87	27.06	358200	21.5	49.9	304.3
1793	232752	9.5	27.06	358400	21.5	49.9	304.4
1794	232874	8.94	27.07	358600	22.1	49.9	304.6
1795	232995	8.59	27.04	358800	21.5	49.9	304.8
1796	233116	9.65	27.04	359000	21.3	49.9	304.9
1797	233232	11.31	27.03	359200	21.5	49.9	305.1
1798	233350	11.59	27.03	359400	22.1	49.9	305.3
1799	233468	12.39	27.04	359600	21.5	49.9	305.4
1800	233586	11.97	27.04	359800	21.5	49.9	305.6
1801	233703	12.3	27.02	360000	21.5	49.9	305.8
1802	233821	11.23	27.03	360200	21.5	49.9	305.9
1803	233939	10.57	27.02	360400	22.6	49.9	306.1
1804	234057	10.2	27.03	360600	22.6	49.9	306.3
1805	234174	10.19	27.03	360800	22.1	49.9	306.4
1806	234291	10.93	26.99	361000	22.1	49.9	306.6
1807	234407	12.51	27	361200	22.6	49.9	306.8
1808	234524	10.62	26.98	361400	22.1	49.9	306.9
1809	234640	11.73	26.98	361600	21.5	49.9	307.1
1810	234756	12.41	26.97	361800	21	49.9	307.3
1811	234873	12.87	26.97	362000	21	49.9	307.4
1812	234990	11.37	26.95	362200	21.5	49.9	307.6
1813	235106	11.03	26.96	362400	21.5	49.9	307.8
1814	235222	13.08	26.92	362600	21.3	49.9	307.9
1815	235338	12.67	26.92	362800	21	49.9	308.1
1816	235454	10.42	26.93	363000	20.5	49.9	308.3
1817	235572	11.03	26.94	363200	20.5	49.9	308.4
1818	235689	10.36	26.93	363400	21.3	49.9	308.6
1819	235807	10.52	26.89	363600	21.5	49.9	308.8
1820	235924	11.8	26.9	363800	21.5	49.9	308.9
1821	236041	12.44	26.89	364000	21	49.9	309.1
1822	236156	12.06	26.88	364200	21	49.9	309.3
1823	236272	12.3	26.89	364400	21	49.9	309.4
1824	236389	10.94	26.88	364600	21	49.9	309.6
1825	236507	10.09	26.87	364800	21	49.9	309.8
1826	236624	9.09	26.87	365000	21	49.9	309.9
1827	236742	9.09	26.86	365200	21.5	49.9	310.1
1828	236859	9.93	26.86	365400	23.9	49.9	310.3
1829	236975	10.73	26.84	365600	25.6	49.9	310.4
1830	237092	11.47	26.84	365800	23.3	49.9	310.6
1831	237208	10.87	26.84	366000	21	49.9	310.8
1832	237326	9.64	26.84	366200	20.5	49.9	310.9
1833	237442	11	26.84	366400	20.8	49.9	311.1
1834	237559	9.98	26.83	366600	21	49.9	311.3
1835	237675	9.81	26.83	366800	21	49.9	311.4
1836	237791	9.91	26.82	367000	21	49.9	311.6
1837	237908	11.4	26.82	367200	21	49.9	311.8
1838	238023	12.86	26.81	367400	20.5	49.9	311.9
1839	238138	11.74	26.82	367600	20	49.9	312.1
1840	238255	12.58	26.81	367800	20	49.9	312.3
1841	238372	13.44	26.83	368000	20	49.9	312.4
1842	238489	11.21	26.84	368200	20	49.9	312.6
1843	238606	11.94	26.83	368400	19.8	49.9	312.8
1844	238723	8.87	26.81	368600	20	49.9	312.9
1845	238840	9.86	26.82	368800	20	49.9	313.1
1846	238957	9.17	26.82	369000	20	49.9	313.3
1847	239074	10.17	26.82	369200	20	49.9	313.4
1848	239191	13.67	26.81	369400	19.8	49.9	313.6
1849	239306	12.74	26.79	369600	19	49.9	313.7
1850	239421	13.4	26.8	369800	18.5	49.9	313.9
1851	239537	10.69	26.8	370000	18.5	49.9	314.1
1852	239655	11.29	26.81	370200	18.5	49.9	314.2
1853	239771	13.27	26.8	370400	18.5	49.9	314.4
1854	239885	13.74	26.8	370600	19	49.9	314.6
1855	239998	19.19	26.8	370800	18.5	49.9	314.7
1856	240111	16.77	26.79	371000	18.5	49.9	314.9
1857	240226	17.19	26.79	371200	18.5	49.9	315.1
1858	240339	17.32	26.8	371400	18.5	49.9	315.2
1859	240453	11.77	26.79	371600	18.7	49.9	315.4
1860	240567	13.74	26.8	371800	18.7	49.9	315.6
1861	240681	11.02	26.81	372000	18.5	49.9	315.7
1862	240795	11.96	26.82	372200	18.5	49.9	315.9
1863	240910	10.5	26.83	372400	18.5	49.9	316.1
1864	241026	11.11	26.84	372600	18.5	49.9	316.2
1865	241141	11.23	26.85	372800	18.5	49.9	316.4
1866	241255	13.31	26.84	373000	18.7	49.9	316.6
1867	241368	15.12	26.84	373200	18.5	49.9	316.7
1868	241481	13.75	26.84	373400	18.5	49.9	316.9
1869	241595	13.84	26.86	373600	18.7	49.9	317.1
1870	241709	12.67	26.86	373800	18.5	49.9	317.2
1871	241822	12.58	26.87	374000	18.5	49.9	317.4
1872	241936	15.44	26.89	374200	18.5	49.9	317.6
1873	242051	13.93	26.89	374400	18.5	49.9	317.7
1874	242165	17.81	26.91	374600	19	49.9	317.9
1875	242279	22.46	26.91	374800	19.2	49.9	318.1
1876	242393	19.54	26.9	375000	19.5	49.9	318.2
1877	242507	14.88	26.93	375200	19	49.9	318.4
1878	242623	10.73	26.94	375400	18.5	49.9	318.6
1879	242739	8.79	26.94	375600	18.7	49.9	318.7
1880	242856	6.63	26.96	375800	18.5	49.9	318.9
1881	242972	9.28	26.97	376000	19	49.9	319.1
1882	243088	9.29	26.96	376200	18.5	49.9	319.2
1883	243205	9.18	27	376400	18.5	49.9	319.4
1884	243323	8.53	27.01	376600	19	49.9	319.6
1885	243559	18.28	27.01	376800	19.5	49.9	319.7
1886	243673	19.68	27	377000	19.5	49.9	319.9
1887	243787	20.5	27.02	377200	19.2	49.9	320.1
1888	243902	18.79	27.03	377400	18.7	49.9	320.2
1889	244017	19.39	27.03	377600	18.5	49.9	320.4
1890	244133	21.46	27.03	377800	18.5	49.9	320.6
1891	244248	27.65	27.05	378000	18.5	49.9	320.7
1892	244361	24.72	27.04	378200	18.5	49.9	320.9
1893	244475	25.34	27.05	378400	18.5	49.9	321.1
1894	244589	26.49	27.07	378600	18.7	49.9	321.2
1895	244702	26.27	27.07	378800	19.2	49.9	321.4
1896	244816	24.89	27.06	379000	19.5	49.9	321.6
1897	244930	28.42	27.08	379200	20	49.9	321.7
1898	245045	27.6	27.1	379400	19.5	49.9	321.9
1899	245160	15.82	27.09	379600	19	49.9	322.1
1900	245274	14.14	27.11	379800	19	49.9	322.2
1901	245389	15.16	27.11	380000	18.5	49.9	322.4
1902	245505	15.62	27.12	380200	18.5	49.9	322.6
1903	245619	15.87	27.11	380400	18.5	49.9	322.7
1904	245734	18.56	27.12	380600	18.5	49.9	322.9
1905	245848	19.69	27.13	380800	18.5	49.9	323.1
1906	245963	14.84	27.12	381000	18.5	49.9	323.2
1907	246079	13.52	27.15	381200	19	49.9	323.4
1908	246195	12.41	27.15	381400	18.7	49.9	323.6
1909	246312	12.57	27.16	381600	19	49.9	323.7
1910	246428	12.06	27.17	381800	18.5	49.9	323.9
1911	246545	10.43	27.18	382000	18.5	49.9	324.1
1912	246662	10.75	27.18	382200	18.5	49.9	324.2
1913	246780	8.69	27.18	382400	18.2	49.9	324.4
1914	246899	9.14	27.22	382600	18.5	49.9	324.6
1915	247018	9.17	27.21	382800	18.5	49.9	324.7
1916	247137	8.59	27.22	383000	18.5	49.9	324.9
1917	247256	7.9	27.25	383200	18.5	49.9	325.1
1918	247374	8.61	27.24	383400	18.7	49.9	325.2
1919	247493	8.88	27.26	383600	19	49.9	325.4
1920	247612	7.75	27.27	383800	19	49.9	325.6
1921	247733	7.28	27.29	384000	18.7	49.9	325.7
1922	247854	7.72	27.29	384200	18.5	49.9	325.9
1923	247975	6.38	27.31	384400	18.7	49.9	326.1
1924	248095	6.69	27.33	384600	19	49.9	326.2
1925	248215	8.03	27.31	384800	18.7	49.9	326.4
1926	248336	7.83	27.36	385000	18.5	49.9	326.6
1927	248457	7.64	27.34	385200	18.5	49.9	326.7
1928	248579	7.75	27.37	385400	18.5	49.9	326.9
1929	248701	7.63	27.4	385600	18.7	49.9	327.1
1930	248823	7	27.4	385800	19.2	49.9	327.2
1931	248945	6.6	27.43	386000	19.5	49.9	327.4
1932	249067	5.96	27.42	386200	19	49.9	327.6
1933	249189	6.49	27.43	386400	18.5	49.9	327.7
1934	249311	7.24	27.45	386600	18.5	49.9	327.9
1935	249433	6.87	27.43	386800	18.5	49.9	328.1
1936	249555	5.37	27.46	387000	19	49.9	328.2
1937	249677	4.77	27.48	387200	19	49.9	328.4
1938	249800	4.8	27.48	387400	19	49.9	328.6
1939	249922	4.67	27.5	387600	18.7	49.9	328.7
1940	250049	4.83	27.52	387800	18.5	49.9	328.9
1941	250178	5.28	27.53	388000	18.5	49.9	329.1
1942	250306	5.39	27.55	388200	18.5	49.9	329.2
1943	250434	5.6	27.57	388400	18.7	49.9	329.4
1944	250561	5.16	27.57	388600	18.5	49.9	329.6
1945	250684	4.44	27.59	388800	19	49.9	329.7
1946	250806	4.2	27.6	389000	19.2	49.9	329.9
1947	250928	4.55	27.62	389200	20.5	49.9	330
1948	251050	4.46	27.63	389400	21.5	49.9	330.2
1949	251172	4.1	27.63	389600	22.6	49.9	330.4
1950	251293	4.36	27.66	389800	21.5	49.9	330.5
1951	251415	3.99	27.68	390000	19.5	49.9	330.7
1952	251537	3.62	27.7	390200	18.7	49.9	330.9
1953	251659	3.4	27.71	390400	18.7	49.9	331
1954	251782	4.45	27.73	390600	19	49.9	331.2
1955	251939	5.83	27.75	390800	19	49.9	331.4
1956	252067	7.03	27.78	391000	19	49.9	331.5
1957	252195	8.75	27.79	391200	19	49.9	331.7
1958	252324	9.85	27.79	391400	19	49.9	331.9
1959	252452	10.16	27.82	391600	19.5	49.9	332
1960	252603	7.94	27.85	391800	19.5	49.9	332.2
1961	252730	8.11	27.86	392000	19	49.9	332.4
1962	252888	8.1	27.89	392200	19.5	49.9	332.5
1963	253016	7.56	27.91	392400	20.3	49.9	332.7
1964	253180	8.19	27.94	392600	21.5	49.9	332.9
1965	253345	8.41	27.98	392800	22.1	49.9	333
1966	253510	8.27	27.98	393000	20.5	49.9	333.2
1967	253675	7.7	28.03	393200	19.5	49.9	333.4
1968	253840	6.91	28.06	393400	19	49.9	333.5
1969	254005	5.56	28.08	393600	19.5	49.9	333.7
1970	254170	5.78	28.12	393800	19.5	49.9	333.9
1971	254335	5.28	28.16	394000	20	49.9	334
1972	254500	5.44	28.2	394200	20	49.9	334.2
1973	254665	5.13	28.19	394400	20.5	49.9	334.4
1974	254830	4.45	28.24	394600	20.5	49.9	334.5
1975	254995	4.24	28.27	394800	20.5	49.9	334.7
1976	255161	4.14	28.3	395000	20.8	49.9	334.9
1977	255326	4.02	28.32	395200	21	49.9	335
1978	255492	3.84	28.35	395400	20.5	49.9	335.2
1979	255657	4.93	28.38	395600	20	49.9	335.4
1980	255823	5.51	28.42	395800	19.5	49.9	335.5
1981	255989	4.37	28.44	396000	20	49.9	335.7
1982	256154	1.79	28.44	396200	20.3	49.9	335.9
1983	256320	1.85	28.47	396400	20	49.9	336
1984	256487	1.78	28.51	396600	20	49.9	336.2
1985	256653	1.47	28.53	396800	20	49.9	336.4
1986	256819	2.56	28.55	397000	19.5	49.9	336.5
1987	256987	3.08	28.58	397200	19.2	49.9	336.7
1988	257154	4.24	28.6	397400	19	49.9	336.9
1989	257322	4.75	28.62	397600	19.5	49.9	337
1990	257490	5.16	28.65	397800	19.5	49.9	337.2
1991	257656	5.54	28.64	398000	19.5	49.9	337.4
1992	257821	4.62	28.66	398200	19	49.9	337.5
1993	257986	4.56	28.68	398400	19	49.9	337.7
1994	258151	4.49	28.68	398600	19	49.9	337.9
1995	258317	4.55	28.69	398800	19	49.9	338
1996	258484	4.7	28.72	399000	19.5	49.9	338.2
1997	258652	5.55	28.73	399200	20	49.9	338.4
1998	258822	6.43	28.72	399400	20.5	49.9	338.5
[truncated: 65,087 more rows]
