# Supplementary material for: Wireless intravesical device for real-time bladder pressure measurement: Study of consecutive voiding in awake minipigs
Source: PLoS One. 2019 Dec 2;14(12):e0225821. doi: 10.1371/journal.pone.0225821 (PMC6886791; doi:10.1371/journal.pone.0225821)
Supplement: S4 File — (ZIP) [file pone.0225821.s004.zip › data2 invivo 3.txt]

Long Name	Time Pill	Pill Pressure	Temperature	Time cath	Cath Pressure	IH2O Q	VH2O infused
Units	ms	mbar	degree celsius	ms	cm H2O	ml/min	ml
1	30	-6.07	36.76	0	22.3	0	0
2	148	-6.11	36.75	200	22	0	0
3	265	-5.88	36.77	400	22	0	0
4	383	-6.18	36.76	600	22	0	0
5	501	-6.37	36.75	800	22	0	0
6	618	-6	36.75	1000	22	0	0
7	736	-5.79	36.76	1200	22.6	0	0
8	854	-5.98	36.74	1400	22.6	0	0
9	973	-5.47	36.76	1600	23.2	0	0
10	1091	-5.6	36.75	1800	22.9	0	0
11	1209	-5.02	36.77	2000	22.6	0	0
12	1328	-5.52	36.76	2200	22.6	0	0
13	1446	-5.72	36.77	2400	22.6	0	0
14	1565	-5.86	36.76	2600	22.6	0	0
15	1684	-6.05	36.76	2800	23.2	0	0
16	1803	-6.01	36.76	3000	23.8	0	0
17	1922	-5.91	36.77	3200	25	0	0
18	2041	-5.58	36.77	3400	26.1	0	0
19	2160	-5.63	36.78	3600	26.7	0	0
20	2280	-5.61	36.77	3800	26.7	0	0
21	2400	-5.73	36.78	4000	27	0	0
22	2519	-6.03	36.77	4200	26.7	0	0
23	2639	-5.95	36.78	4400	27.3	0	0
24	2758	-5.86	36.76	4600	26.7	0	0
25	2878	-5.48	36.76	4800	26.7	0	0
26	2997	-5.3	36.78	5000	27.3	0	0
27	3117	-5.34	36.78	5200	26.7	0	0
28	3237	-5.02	36.77	5400	26.1	0	0
29	3357	-5.14	36.76	5600	25.9	0	0
30	3477	-5.71	36.77	5800	25.6	0	0
31	3597	-5.51	36.79	6000	25.6	0	0
32	3718	-5.75	36.78	6200	26.7	0	0
33	3838	-5.98	36.77	6400	26.7	0	0
34	3959	-5.72	36.78	6600	26.7	0	0
35	4080	-5.93	36.78	6800	27.9	0	0
36	4201	-5.85	36.76	7000	27.9	0	0
37	4322	-5.62	36.77	7200	26.4	0	0
38	4443	-5.56	36.78	7400	25.6	0	0
39	4564	-5.44	36.78	7600	24.7	0	0
40	4685	-5.32	36.78	7800	24.7	0	0
41	4807	-5.07	36.78	8000	25.9	0	0
42	4928	-4.98	36.79	8200	30.6	0	0
43	5049	-5.34	36.78	8400	31.7	0	0
44	5171	-5.28	36.79	8600	30.3	0	0
45	5293	-5.13	36.78	8800	28.8	0	0
46	5414	-5.37	36.78	9000	32.9	0	0
47	5536	-5.72	36.78	9200	35.3	0	0
48	5659	-5.51	36.77	9400	37.9	0	0
49	5781	-5.45	36.78	9600	36.1	0	0
50	5903	-5.66	36.78	9800	32	0	0
51	6025	-5.72	36.79	10000	31.4	0	0
52	6148	-5.62	36.78	10200	31.4	0	0
53	6270	-5.36	36.78	10400	30.9	0	0
54	6393	-5.28	36.79	10600	32	0	0
55	6515	-5.04	36.79	10800	32	0	0
56	6638	-5.14	36.77	11000	30.9	0	0
57	6761	-5.55	36.78	11200	30.9	0	0
58	6884	-5.68	36.78	11400	30.9	0	0
59	7007	-5.51	36.79	11600	30.6	0	0
60	7130	-5.75	36.78	11800	30	0	0
61	7253	-5.43	36.78	12000	30.6	0	0
62	7376	-5.26	36.78	12200	32.3	0	0
63	7500	-5.36	36.79	12400	32	0	0
64	7623	-5.56	36.78	12600	30.3	0	0
65	7747	-5.74	36.81	12800	30	0	0
66	7870	-5.57	36.79	13000	29.1	0	0
67	7993	-5.64	36.77	13200	30.6	0	0
68	8116	-5.25	36.78	13400	30	0	0
69	8240	-5.55	36.78	13600	27.6	0	0
70	8363	-5.17	36.78	13800	27.9	0	0
71	8486	-5.49	36.77	14000	28.5	0	0
72	8608	-5.41	36.78	14200	31.1	0	0
73	8730	-5.09	36.79	14400	31.4	0	0
74	8853	-5.04	36.77	14600	29.4	0	0
75	8975	-5.1	36.78	14800	27.9	0	0
76	9097	-5.22	36.78	15000	26.4	0	0
77	9219	-5.79	36.78	15200	27.3	0	0
78	9340	-5.6	36.78	15400	27.3	0	0
79	9461	-5.32	36.76	15600	25.9	0	0
80	9581	-5.16	36.77	15800	24.4	0	0
81	9701	-4.86	36.76	16000	24.4	0	0
82	9820	-4.67	36.77	16200	24.4	0	0
83	9940	-4.62	36.76	16400	24.4	0	0
84	10059	-5	36.75	16600	24.4	0	0
85	10179	-4.98	36.76	16800	23.8	0	0
86	10299	-4.75	36.76	17000	23.5	0	0
87	10419	-4.49	36.75	17200	23.8	0	0
88	10538	-4.4	36.76	17400	23.2	0	0
89	10658	-4.36	36.77	17600	23.8	0	0
90	10778	-4.38	36.77	17800	23.8	0	0
91	10898	-4.81	36.76	18000	23.2	0	0
92	11018	-4.88	36.75	18200	23.2	0	0
93	11138	-5.35	36.76	18400	22.9	0	0
94	11258	-5.02	36.75	18600	22.9	0	0
95	11377	-5.15	36.75	18800	22.6	0	0
96	11497	-5.01	36.76	19000	22.9	0	0
97	11617	-5.18	36.76	19200	22.9	0	0
98	11737	-5.21	36.76	19400	22.6	0	0
99	11857	-5.44	36.75	19600	22.6	0	0
100	11976	-5.02	36.76	19800	23.2	0	0
101	12096	-5.33	36.75	20000	23.2	0	0
102	12216	-5	36.76	20200	23.2	0	0
103	12335	-5	36.74	20400	22.6	0	0
104	12454	-4.54	36.75	20600	22.6	0	0
105	12573	-3.84	36.74	20800	22.3	0	0
106	12691	-3.52	36.75	21000	22.3	0	0
107	12809	-4.39	36.73	21200	22.6	0	0
108	12927	-5.34	36.74	21400	22.3	0	0
109	13045	-5.41	36.76	21600	22.3	0	0
110	13164	-5.38	36.76	21800	22	0	0
111	13283	-5.11	36.74	22000	22	0	0
112	13401	-5.36	36.75	22200	22	0	0
113	13519	-4.88	36.75	22400	22	0	0
114	13638	-4.63	36.74	22600	22	0	0
115	13756	-4.65	36.73	22800	22	0	0
116	13874	-4.36	36.74	23000	21.7	0	0
117	13992	-4.08	36.72	23200	21.7	0	0
118	14111	-3.93	36.73	23400	21.4	0	0
119	14229	-3.51	36.73	23600	21.4	0	0
120	14347	-2.98	36.74	23800	21.7	0	0
121	14466	-2.32	36.75	24000	22	0	0
122	14583	-1.91	36.75	24200	21.7	0	0
123	14701	-1.25	36.74	24400	22	0	0
124	14819	-1	36.74	24600	22	0	0
125	14937	-0.97	36.73	24800	22	0	0
126	15054	-1.11	36.72	25000	21.4	0	0
127	15171	-0.81	36.72	25200	21.4	0	0
128	15288	-0.59	36.72	25400	21.4	0	0
129	15404	-0.17	36.73	25600	21.4	0	0
130	15520	-0.08	36.7	25800	21.4	0	0
131	15636	-0.27	36.69	26000	21.4	0	0
132	15752	0.13	36.69	26200	22	0	0
133	15868	0.7	36.71	26400	21.4	0	0
134	15984	1.46	36.69	26600	20.9	0	0
135	16100	2.19	36.69	26800	21.4	0	0
136	16216	2.44	36.67	27000	22	0	0
137	16331	1.64	36.65	27200	23.2	0	0
138	16446	1.55	36.65	27400	23.5	0	0
139	16560	1.44	36.63	27600	23.2	0	0
140	16673	2.38	36.62	27800	23.2	0	0
141	16786	3.11	36.6	28000	23.2	0	0
142	16898	3.39	36.58	28200	23.2	0	0
143	17010	4.12	36.58	28400	22.9	0	0
144	17122	3.27	36.56	28600	22.6	0	0
145	17234	2.05	36.57	28800	22.6	0	0
146	17346	1.62	36.55	29000	23.2	0	0
147	17458	0.87	36.53	29200	23.2	0	0
148	17569	0.84	36.52	29400	23.2	0	0
149	17681	1.19	36.51	29600	23.2	0	0
150	17792	1.23	36.51	29800	23.8	0	0
151	17903	1.09	36.49	30000	22.9	0	0
152	18014	1.25	36.47	30200	23.2	0	0
153	18125	1.32	36.47	30400	23.2	0	0
154	18235	0.79	36.45	30600	22.9	0	0
155	18346	0.68	36.45	30800	22.6	0	0
156	18458	0.57	36.44	31000	23.2	0	0
157	18568	0.71	36.42	31200	23.2	0	0
158	18679	0.62	36.4	31400	23.5	0	0
159	18789	0.75	36.4	31600	23.2	0	0
160	18900	0.55	36.4	31800	23.2	0	0
161	19010	0.45	36.39	32000	22.6	0	0
162	19121	0.7	36.39	32200	22.6	0	0
163	19232	0.55	36.35	32400	22.6	0	0
164	19343	0.72	36.37	32600	22.6	0	0
165	19454	0.72	36.33	32800	23.2	0	0
166	19565	1.01	36.35	33000	23.2	0	0
167	19676	1.03	36.32	33200	23.2	0	0
168	19787	1.05	36.33	33400	22.9	0	0
169	19898	1.05	36.33	33600	22.6	0	0
170	20009	0.61	36.3	33800	22.6	0	0
171	20120	0.63	36.3	34000	23.2	0	0
172	20231	0.37	36.28	34200	23.2	0	0
173	20343	0.17	36.28	34400	22.9	0	0
174	20454	0	36.27	34600	22.3	0	0
175	20566	0.2	36.26	34800	22	0	0
176	20677	0.1	36.27	35000	22.6	0	0
177	20788	0.34	36.25	35200	22.6	0	0
178	20900	0.28	36.24	35400	22.9	0	0
179	21011	0.34	36.23	35600	22.6	0	0
180	21123	0.77	36.23	35800	22.6	0	0
181	21235	0.62	36.21	36000	22.6	0	0
182	21347	0.87	36.19	36200	22	0	0
183	21459	0.99	36.19	36400	22	0	0
184	21571	1.07	36.19	36600	22.6	0	0
185	21683	0.85	36.19	36800	22.6	0	0
186	21796	0.52	36.18	37000	22.6	0	0
187	21908	0.33	36.16	37200	22.6	0	0
188	22020	0.04	36.16	37400	22	0	0
189	22133	-0.06	36.15	37600	22	0	0
190	22245	0.09	36.14	37800	22	0	0
191	22358	-0.17	36.13	38000	22	0	0
192	22470	-0.28	36.14	38200	22.6	0	0
193	22582	-0.27	36.11	38400	22.6	0	0
194	22695	-0.25	36.12	38600	22.3	0	0
195	22808	-0.08	36.1	38800	22	0	0
196	22920	-0.04	36.11	39000	22	0	0
197	23033	-0.21	36.09	39200	22	0	0
198	23145	0.05	36.07	39400	22	0	0
199	23258	0.02	36.07	39600	22.3	0	0
200	23371	0.28	36.05	39800	23.2	0	0
201	23484	0.38	36.05	40000	23.2	0	0
202	23597	0.45	36.05	40200	23.2	0	0
203	23709	0.28	36.05	40400	22.6	0	0
204	23822	0.57	36.04	40600	22.9	0	0
205	23935	0.39	36.04	40800	23.2	0	0
206	24048	0.36	36.03	41000	22.9	0	0
207	24161	0.08	36.01	41200	22.6	0	0
208	24274	-0.15	36.01	41400	22.6	0	0
209	24387	-0.1	36	41600	22.9	0	0
210	24500	0.01	36.01	41800	23.2	0	0
211	24613	-0.13	36	42000	23.2	0	0
212	24726	0.02	35.99	42200	22.6	0	0
213	24839	-0.3	35.97	42400	22.6	0	0
214	24952	-0.39	35.99	42600	22.6	0	0
215	25066	-0.5	35.96	42800	22.6	0	0
216	25179	-0.14	35.96	43000	22.6	0	0
217	25293	-0.18	35.95	43200	23.2	0	0
218	25406	-0.12	35.95	43400	23.2	0	0
219	25520	0.08	35.93	43600	23.2	0	0
220	25633	0.1	35.95	43800	22.9	0	0
221	25747	-0.21	35.92	44000	22.6	0	0
222	25861	-0.17	35.92	44200	22.6	0	0
223	25975	-0.44	35.92	44400	22.6	0	0
224	26089	-0.39	35.92	44600	22.6	0	0
225	26205	-0.35	35.92	44800	22.6	0	0
226	26320	0.12	35.91	45000	22.9	0	0
227	26435	0.12	35.92	45200	23.2	0	0
228	26551	0.29	35.92	45400	23.2	9.9	0
229	26667	1.98	35.9	45600	23.2	9.9	0
230	26783	1.57	35.89	45800	23.2	19.9	0.1
231	26899	0.4	35.89	46000	23.2	19.9	0.1
232	27015	-0.25	35.88	46200	22.6	19.9	0.2
233	27132	-0.5	35.88	46400	22	19.9	0.3
234	27248	-0.37	35.87	46600	22.3	19.9	0.3
235	27365	-0.8	35.87	46800	22.6	30	0.4
236	27482	-0.58	35.87	47000	22.6	30	0.5
237	27599	-0.85	35.87	47200	22.6	30	0.6
238	27716	-0.95	35.85	47400	22	30	0.7
239	27833	-1.04	35.86	47600	22	30	0.8
240	27950	-0.79	35.85	47800	22	30	0.9
241	28068	-0.8	35.85	48000	22	30	1
242	28185	-0.78	35.86	48200	22	30	1.1
243	28303	-0.82	35.84	48400	22	39.9	1.3
244	28421	-0.87	35.84	48600	22	39.9	1.4
245	28538	-0.91	35.85	48800	22.6	39.9	1.5
246	28656	-1.3	35.84	49000	22.6	39.9	1.7
247	28775	-1.51	35.82	49200	22	39.9	1.8
248	28893	-1.42	35.83	49400	21.7	49.9	2
249	29011	-1.68	35.83	49600	22	49.9	2.1
250	29130	-1.78	35.81	49800	22	49.9	2.3
251	29248	-1.89	35.82	50000	22	49.9	2.5
252	29366	-1.8	35.82	50200	22	49.9	2.6
253	29485	-1.84	35.82	50400	22	49.9	2.8
254	29603	-2	35.79	50600	22	49.9	3
255	29722	-2.02	35.8	50800	22.6	49.9	3.1
256	29841	-2.15	35.79	51000	22.6	49.9	3.3
257	29959	-2.11	35.78	51200	22	49.9	3.5
258	30078	-2.41	35.78	51400	22	49.9	3.6
259	30197	-2.77	35.77	51600	22	49.9	3.8
260	30316	-2.84	35.77	51800	22	49.9	4
261	30435	-2.9	35.78	52000	22	49.9	4.1
262	30554	-3.14	35.77	52200	22	49.9	4.3
263	30674	-3.13	35.77	52400	22.3	49.9	4.5
264	30793	-3.23	35.76	52600	22.6	49.9	4.6
265	30912	-3.5	35.76	52800	22	49.9	4.8
266	31031	-3.57	35.76	53000	22	49.9	5
267	31149	-3.51	35.76	53200	22	49.9	5.1
268	31269	-3.64	35.75	53400	22	49.9	5.3
269	31388	-4.05	35.75	53600	22	49.9	5.5
270	31507	-3.59	35.76	53800	22	49.9	5.6
271	31626	-3.82	35.74	54000	22.3	49.9	5.8
272	31745	-3.85	35.74	54200	22.6	49.9	6
273	31864	-3.97	35.73	54400	22	49.9	6.1
274	31984	-3.97	35.73	54600	22	49.9	6.3
275	32103	-3.72	35.73	54800	22	49.9	6.5
276	32223	-3.66	35.73	55000	22	49.9	6.6
277	32342	-3.82	35.72	55200	22	49.9	6.8
278	32462	-3.97	35.72	55400	22	49.9	7
279	32581	-4.27	35.71	55600	22	49.9	7.1
280	32701	-4.04	35.73	55800	22	49.9	7.3
281	32820	-4.52	35.72	56000	22	49.9	7.5
282	32940	-4.45	35.72	56200	22	49.9	7.6
283	33059	-4.57	35.71	56400	22	49.9	7.8
284	33179	-4.32	35.72	56600	22	49.9	8
285	33298	-4.57	35.72	56800	22	49.9	8.1
286	33418	-4.29	35.71	57000	22	49.9	8.3
287	33537	-4.28	35.71	57200	22.6	49.9	8.5
288	33657	-4.31	35.71	57400	22.9	49.9	8.6
289	33777	-4.24	35.71	57600	23.2	49.9	8.8
290	33896	-4.19	35.71	57800	22.6	49.9	9
291	34016	-4.39	35.71	58000	22.6	49.9	9.1
292	34135	-4.35	35.71	58200	23.2	49.9	9.3
293	34255	-4.01	35.71	58400	23.2	49.9	9.5
294	34375	-4.05	35.7	58600	22.6	49.9	9.6
295	34495	-3.88	35.71	58800	22	49.9	9.8
296	34614	-4.04	35.71	59000	22.6	49.9	10
297	34734	-4.28	35.7	59200	22.3	49.9	10.1
298	34854	-4.32	35.71	59400	22	49.9	10.3
299	34974	-4.18	35.71	59600	22	49.9	10.5
300	35094	-4.26	35.7	59800	22	49.9	10.6
301	35214	-3.96	35.7	60000	22	49.9	10.8
302	35333	-3.83	35.7	60200	22.6	49.9	11
303	35453	-3.67	35.7	60400	23.2	49.9	11.1
304	35572	-3.69	35.69	60600	22	49.9	11.3
305	35692	-4.34	35.69	60800	21.4	49.9	11.5
306	35812	-4.24	35.69	61000	21.4	49.9	11.6
307	35932	-4.49	35.69	61200	21.4	49.9	11.8
308	36052	-4.51	35.7	61400	21.4	49.9	12
309	36172	-4.45	35.68	61600	21.4	49.9	12.1
310	36291	-4.19	35.69	61800	20.9	49.9	12.3
311	36411	-3.95	35.69	62000	20.9	49.9	12.5
312	36531	-4.35	35.68	62200	21.4	49.9	12.6
313	36651	-4.1	35.68	62400	21.4	49.9	12.8
314	36771	-4.22	35.67	62600	21.4	49.9	13
315	36891	-4.06	35.69	62800	21.1	49.9	13.1
316	37011	-4.54	35.68	63000	21.1	49.9	13.3
317	37131	-4.1	35.69	63200	21.4	49.9	13.5
318	37250	-4.41	35.67	63400	20.9	49.9	13.6
319	37370	-4.18	35.67	63600	21.4	49.9	13.8
320	37490	-4.25	35.68	63800	22.6	49.9	14
321	37610	-4.21	35.67	64000	22	49.9	14.1
322	37730	-4.41	35.66	64200	21.4	49.9	14.3
323	37850	-4.09	35.68	64400	22	49.9	14.5
324	37970	-4.37	35.66	64600	23.2	49.9	14.6
325	38090	-4.37	35.66	64800	23.2	49.9	14.8
326	38210	-4.06	35.67	65000	21.7	49.9	15
327	38330	-3.77	35.67	65200	21.4	49.9	15.1
328	38450	-3.7	35.65	65400	21.4	49.9	15.3
329	38569	-4.22	35.65	65600	21.4	49.9	15.5
330	38689	-4.13	35.66	65800	21.7	49.9	15.6
331	38809	-4.43	35.65	66000	20.9	49.9	15.8
332	38929	-4.38	35.65	66200	21.1	49.9	16
333	39049	-4.58	35.65	66400	21.1	49.9	16.1
334	39169	-4.18	35.64	66600	20.9	49.9	16.3
335	39289	-4.22	35.64	66800	20.9	49.9	16.4
336	39409	-4	35.65	67000	20.9	49.9	16.6
337	39529	-3.74	35.65	67200	20.9	49.9	16.8
338	39649	-3.73	35.65	67400	20.9	49.9	16.9
339	39768	-3.8	35.64	67600	20.9	49.9	17.1
340	39888	-3.79	35.64	67800	20.6	49.9	17.3
341	40008	-4.01	35.62	68000	20.3	49.9	17.4
342	40128	-3.75	35.65	68200	20.3	49.9	17.6
343	40248	-4.07	35.63	68400	20.3	49.9	17.8
344	40368	-4.13	35.62	68600	20	49.9	17.9
345	40488	-4.04	35.63	68800	20.3	49.9	18.1
346	40607	-3.78	35.62	69000	20.9	49.9	18.3
347	40727	-3.72	35.64	69200	20.6	49.9	18.4
348	40847	-3.48	35.62	69400	20.3	49.9	18.6
349	40967	-3.58	35.61	69600	20.3	49.9	18.8
350	41087	-3.53	35.6	69800	19.7	49.9	18.9
351	41206	-3.54	35.6	70000	19.7	49.9	19.1
352	41326	-3.69	35.61	70200	19.7	49.9	19.3
353	41446	-3.56	35.61	70400	19.7	49.9	19.4
354	41566	-3.62	35.6	70600	19.7	49.9	19.6
355	41685	-3.7	35.61	70800	20	49.9	19.8
356	41805	-3.74	35.59	71000	20	49.9	19.9
357	41925	-3.61	35.58	71200	20.3	49.9	20.1
358	42045	-3.55	35.58	71400	20.3	49.9	20.3
359	42164	-3.34	35.58	71600	20.3	49.9	20.4
360	42284	-3.57	35.57	71800	20.3	49.9	20.6
361	42403	-3.51	35.57	72000	19.7	49.9	20.8
362	42522	-3.64	35.57	72200	19.7	49.9	20.9
363	42639	-3.01	35.55	72400	19.7	49.9	21.1
364	42755	-2.57	35.53	72600	19.7	49.9	21.3
365	42871	-2.15	35.54	72800	19.7	49.9	21.4
366	42986	-2.2	35.53	73000	19.7	49.9	21.6
367	43101	-2.28	35.52	73200	19.7	49.9	21.8
368	43216	-2.1	35.53	73400	20.3	49.9	21.9
369	43331	-2.43	35.5	73600	19.7	49.9	22.1
370	43446	-1.95	35.51	73800	19.7	49.9	22.3
371	43561	-1.97	35.5	74000	19.7	49.9	22.4
372	43676	-1.87	35.49	74200	20.3	49.9	22.6
373	43791	-1.6	35.5	74400	21.4	49.9	22.8
374	43907	-1.21	35.48	74600	20.6	49.9	22.9
375	44022	-1.04	35.49	74800	19.7	49.9	23.1
376	44138	-0.84	35.48	75000	19.4	49.9	23.3
377	44253	-0.45	35.48	75200	19.1	49.9	23.4
378	44368	-0.06	35.47	75400	18.8	49.9	23.6
379	44484	-0.01	35.46	75600	19.1	49.9	23.8
380	44599	0.31	35.46	75800	19.1	49.9	23.9
381	44714	0.27	35.45	76000	19.1	49.9	24.1
382	44830	0.44	35.45	76200	19.1	49.9	24.3
383	44945	1.1	35.45	76400	18.5	49.9	24.4
384	45061	1.04	35.43	76600	18.5	49.9	24.6
385	45176	1.59	35.42	76800	18.5	49.9	24.8
386	45290	2.18	35.41	77000	18.5	49.9	24.9
387	45405	3.69	35.39	77200	18.5	49.9	25.1
388	45520	5.14	35.39	77400	18.5	49.9	25.3
389	45636	6.35	35.37	77600	19.1	49.9	25.4
390	45751	6.2	35.38	77800	18.5	49.9	25.6
391	45867	4.69	35.36	78000	18.5	49.9	25.8
392	45983	3.26	35.35	78200	18.2	49.9	25.9
393	46098	3.05	35.34	78400	18.5	49.9	26.1
394	46213	4.28	35.33	78600	18.5	49.9	26.3
395	46328	6.35	35.31	78800	18.5	49.9	26.4
396	46443	6.71	35.28	79000	18.2	49.9	26.6
397	46558	6.46	35.29	79200	18.5	49.9	26.8
398	46672	7.4	35.26	79400	18.5	49.9	26.9
399	46786	8.24	35.23	79600	18.2	49.9	27.1
400	46900	7.35	35.23	79800	18.5	49.9	27.3
401	47014	6.99	35.23	80000	18.5	49.9	27.4
402	47129	6.56	35.21	80200	18.5	49.9	27.6
403	47243	7.12	35.18	80400	18.2	49.9	27.8
404	47357	7.19	35.18	80600	17.9	49.9	27.9
405	47471	6.29	35.14	80800	17.9	49.9	28.1
406	47585	6.89	35.13	81000	17.9	49.9	28.3
407	47698	6.45	35.11	81200	17.9	49.9	28.4
408	47812	6.93	35.09	81400	17.9	49.9	28.6
409	47926	6.44	35.08	81600	17.9	49.9	28.8
410	48040	6.73	35.07	81800	18.2	49.9	28.9
411	48153	6.8	35.06	82000	18.2	49.9	29.1
412	48267	6.54	35.03	82200	18.5	49.9	29.3
413	48380	6.7	35.02	82400	17.9	49.9	29.4
414	48493	6.25	35	82600	17.9	49.9	29.6
415	48606	6.4	34.98	82800	18.2	49.9	29.8
416	48720	5.94	34.96	83000	18.5	49.9	29.9
417	48832	5.68	34.93	83200	18.5	49.9	30.1
418	48945	5.19	34.91	83400	18.2	49.9	30.3
419	49057	5.44	34.91	83600	17.9	49.9	30.4
420	49169	5.41	34.88	83800	17.9	49.9	30.6
421	49280	5.45	34.87	84000	17.9	49.9	30.8
422	49392	5.13	34.84	84200	17.9	49.9	30.9
423	49504	4.71	34.83	84400	17.9	49.9	31.1
424	49616	4.65	34.82	84600	17.9	49.9	31.3
425	49728	4.33	34.8	84800	17.9	49.9	31.4
426	49839	4.33	34.79	85000	17.9	49.9	31.6
427	49951	4.49	34.78	85200	17.9	49.9	31.8
428	50063	4.25	34.77	85400	17.9	49.9	31.9
429	50175	4.14	34.75	85600	17.9	49.9	32.1
430	50286	4.19	34.72	85800	17.9	49.9	32.3
431	50398	4.18	34.71	86000	17.9	49.9	32.4
432	50510	4.28	34.69	86200	17.9	49.9	32.6
433	50622	4.05	34.68	86400	17.9	49.9	32.8
434	50734	3.81	34.67	86600	17.9	49.9	32.9
435	50846	3.88	34.65	86800	17.6	49.9	33.1
436	50957	3.91	34.64	87000	17.9	49.9	33.2
437	51069	4.07	34.62	87200	17.9	49.9	33.4
438	51181	4.15	34.6	87400	18.2	49.9	33.6
439	51293	3.79	34.59	87600	17.9	49.9	33.7
440	51405	3.61	34.57	87800	17.9	49.9	33.9
441	51516	3.55	34.56	88000	17.9	49.9	34.1
442	51628	3.1	34.54	88200	17.9	49.9	34.2
443	51740	3.21	34.54	88400	17.9	49.9	34.4
444	51852	3.27	34.52	88600	17.9	49.9	34.6
445	51964	2.7	34.5	88800	18.2	49.9	34.7
446	52075	2.87	34.49	89000	17.9	49.9	34.9
447	52187	2.56	34.48	89200	17.9	49.9	35.1
448	52299	2.7	34.47	89400	17.6	49.9	35.2
449	52411	2.69	34.46	89600	17.3	49.9	35.4
450	52523	2.55	34.44	89800	17.9	49.9	35.6
451	52634	2.56	34.43	90000	17.6	49.9	35.7
452	52746	2.63	34.41	90200	17.9	49.9	35.9
453	52858	2.57	34.4	90400	18.5	49.9	36.1
454	52969	2.16	34.39	90600	19.1	49.9	36.2
455	53081	2.23	34.38	90800	19.1	49.9	36.4
456	53193	2.47	34.37	91000	19.1	49.9	36.6
457	53305	2.48	34.36	91200	18.8	49.9	36.7
458	53416	2.44	34.36	91400	18.5	49.9	36.9
459	53528	2.51	34.35	91600	18.5	49.9	37.1
460	53640	2.33	34.33	91800	18.5	49.9	37.2
461	53751	2.8	34.32	92000	18.5	49.9	37.4
462	53863	2.53	34.3	92200	18.8	49.9	37.6
463	53975	2.55	34.3	92400	18.5	49.9	37.7
464	54087	2.56	34.3	92600	18.5	49.9	37.9
465	54199	2.27	34.28	92800	18.5	49.9	38.1
466	54310	1.74	34.27	93000	19.1	49.9	38.2
467	54422	1.94	34.27	93200	21.4	49.9	38.4
468	54534	1.66	34.24	93400	22.6	49.9	38.6
469	54646	1.61	34.24	93600	21.4	49.9	38.7
470	54758	1.46	34.22	93800	19.7	49.9	38.9
471	54870	1.73	34.23	94000	21.7	49.9	39.1
472	54982	1.56	34.21	94200	22.6	49.9	39.2
473	55093	1.61	34.2	94400	22.6	49.9	39.4
474	55205	1.24	34.2	94600	23.2	49.9	39.6
475	55317	1.52	34.19	94800	22	49.9	39.7
476	55429	1.39	34.17	95000	22.6	49.9	39.9
477	55541	1.22	34.17	95200	22	49.9	40.1
478	55653	1.33	34.17	95400	22	49.9	40.2
479	55765	1.22	34.15	95600	22.3	49.9	40.4
480	55877	1.04	34.15	95800	22.6	49.9	40.6
481	55988	1.01	34.14	96000	22.6	49.9	40.7
482	56100	1.14	34.15	96200	22.3	49.9	40.9
483	56212	1.28	34.11	96400	22	49.9	41.1
484	56324	1.4	34.13	96600	21.7	49.9	41.2
485	56436	1.23	34.11	96800	22	49.9	41.4
486	56547	1.42	34.1	97000	22	49.9	41.6
487	56659	1.5	34.1	97200	21.4	49.9	41.7
488	56771	1.63	34.09	97400	21.4	49.9	41.9
489	56883	1.79	34.08	97600	21.4	49.9	42.1
490	56995	1.53	34.07	97800	21.4	49.9	42.2
491	57107	1.32	34.07	98000	21.1	49.9	42.4
492	57218	1.14	34.07	98200	21.1	49.9	42.6
493	57330	0.99	34.06	98400	20.9	49.9	42.7
494	57443	1.02	34.05	98600	20.9	49.9	42.9
495	57555	1.08	34.04	98800	21.1	49.9	43.1
496	57667	1.12	34.05	99000	21.1	49.9	43.2
497	57779	0.85	34.04	99200	20.9	49.9	43.4
498	57890	0.85	34.03	99400	20.9	49.9	43.6
499	58002	0.99	34.02	99600	20.3	49.9	43.7
500	58114	0.79	34.01	99800	20.3	49.9	43.9
501	58226	0.84	34.01	100000	20.3	49.9	44.1
502	58338	0.81	34.01	100200	20.3	49.9	44.2
503	58450	0.91	34.01	100400	20.3	49.9	44.4
504	58562	0.58	34	100600	20.3	49.9	44.6
505	58674	0.71	34	100800	20.3	49.9	44.7
506	58786	0.48	33.99	101000	20.3	49.9	44.9
507	58898	0.46	33.98	101200	20.3	49.9	45.1
508	59010	0.58	33.97	101400	20.3	49.9	45.2
509	59122	0.77	33.98	101600	20.6	49.9	45.4
510	59234	0.97	33.99	101800	20.3	49.9	45.6
511	59346	0.93	33.99	102000	19.7	49.9	45.7
512	59458	1.12	33.96	102200	19.7	49.9	45.9
513	59570	1.08	33.96	102400	19.7	49.9	46.1
514	59682	1.12	33.95	102600	19.7	49.9	46.2
515	59794	1.38	33.96	102800	19.7	49.9	46.4
516	59907	0.96	33.95	103000	19.7	49.9	46.6
517	60019	0.53	33.94	103200	19.7	49.9	46.7
518	60131	0.53	33.94	103400	19.7	49.9	46.9
519	60244	0.54	33.94	103600	19.7	49.9	47.1
520	60356	0.48	33.94	103800	19.7	49.9	47.2
521	60468	0.29	33.94	104000	19.7	49.9	47.4
522	60580	0.35	33.92	104200	19.7	49.9	47.6
523	60692	0.21	33.91	104400	20	49.9	47.7
524	60805	0.46	33.93	104600	20	49.9	47.9
525	60917	0.27	33.92	104800	19.7	49.9	48.1
526	61029	0.31	33.9	105000	19.7	49.9	48.2
527	61141	0.37	33.91	105200	19.4	49.9	48.4
528	61253	0.58	33.91	105400	19.7	49.9	48.6
529	61366	0.35	33.9	105600	19.7	49.9	48.7
530	61478	0.43	33.91	105800	19.7	49.9	48.9
531	61591	0.16	33.88	106000	19.4	49.9	49.1
532	61703	0.17	33.88	106200	19.1	49.9	49.2
533	61815	0.59	33.9	106400	19.1	49.9	49.4
534	61928	0.33	33.88	106600	19.1	49.9	49.6
535	62040	0.67	33.89	106800	19.1	49.9	49.7
536	62152	0.79	33.88	107000	19.4	49.9	49.9
537	62264	0.99	33.88	107200	19.7	49.9	50
538	62377	1.04	33.87	107400	19.7	49.9	50.2
539	62489	1.29	33.87	107600	19.4	49.9	50.4
540	62602	1.43	33.87	107800	19.1	49.9	50.5
541	62714	1.48	33.87	108000	19.1	49.9	50.7
542	62826	1.67	33.86	108200	19.1	49.9	50.9
543	62939	1.4	33.85	108400	18.8	49.9	51
544	63051	1.5	33.87	108600	19.1	49.9	51.2
545	63164	1.22	33.85	108800	18.8	49.9	51.4
546	63277	1.33	33.85	109000	18.5	49.9	51.5
547	63390	1.47	33.86	109200	18.8	49.9	51.7
548	63502	1.28	33.83	109400	18.5	49.9	51.9
549	63615	1.28	33.83	109600	18.5	49.9	52
550	63728	1.33	33.82	109800	18.5	49.9	52.2
551	63841	1.17	33.81	110000	18.8	49.9	52.4
552	63953	1.24	33.83	110200	19.1	49.9	52.5
553	64066	1.64	33.83	110400	19.1	49.9	52.7
554	64179	1.5	33.81	110600	19.1	49.9	52.9
555	64291	1.43	33.81	110800	18.8	49.9	53
556	64404	1.32	33.8	111000	18.5	49.9	53.2
557	64517	1.22	33.8	111200	18.5	49.9	53.4
558	64630	1.34	33.8	111400	18.5	49.9	53.5
559	64742	1.47	33.8	111600	18.5	49.9	53.7
560	64855	1.56	33.8	111800	18.5	49.9	53.9
561	64968	1.58	33.8	112000	18.5	49.9	54
562	65081	1.5	33.78	112200	18.5	49.9	54.2
563	65194	1.97	33.77	112400	18.5	49.9	54.4
564	65307	1.81	33.76	112600	18.5	49.9	54.5
565	65420	1.91	33.76	112800	18.5	49.9	54.7
566	65533	2.05	33.76	113000	18.5	49.9	54.9
567	65646	2.13	33.77	113200	19.1	49.9	55
568	65759	2.02	33.75	113400	19.1	49.9	55.2
569	65873	1.99	33.75	113600	19.1	49.9	55.4
570	65986	1.76	33.74	113800	18.8	49.9	55.5
571	66099	1.69	33.74	114000	18.8	49.9	55.7
572	66212	1.59	33.72	114200	19.1	49.9	55.9
573	66326	1.66	33.72	114400	18.5	49.9	56
574	66439	1.71	33.72	114600	19.1	49.9	56.2
575	66552	1.91	33.71	114800	19.1	49.9	56.4
576	66665	1.65	33.71	115000	19.1	49.9	56.5
577	66779	1.67	33.71	115200	18.5	49.9	56.7
578	66892	1.73	33.71	115400	18.5	49.9	56.9
579	67006	1.6	33.7	115600	18.5	49.9	57
580	67119	1.79	33.69	115800	18.5	49.9	57.2
581	67233	1.72	33.68	116000	18.5	49.9	57.4
582	67346	1.73	33.71	116200	18.8	49.9	57.5
583	67460	1.33	33.69	116400	18.8	49.9	57.7
584	67573	1.57	33.7	116600	18.8	49.9	57.9
585	67687	1.15	33.69	116800	18.8	49.9	58
586	67801	1.37	33.68	117000	19.1	49.9	58.2
587	67915	1.19	33.67	117200	19.1	49.9	58.4
588	68029	1.32	33.67	117400	19.1	49.9	58.5
589	68143	1.22	33.67	117600	19.1	49.9	58.7
590	68257	1.29	33.66	117800	19.1	49.9	58.9
591	68370	1.49	33.67	118000	19.1	49.9	59
592	68484	1.3	33.65	118200	18.5	49.9	59.2
593	68598	1.38	33.65	118400	18.2	49.9	59.4
594	68712	1.4	33.66	118600	18.2	49.9	59.5
595	68826	1.62	33.64	118800	18.2	49.9	59.7
596	68940	1.45	33.64	119000	18.5	49.9	59.9
597	69054	1.45	33.65	119200	18.5	49.9	60
598	69168	1.25	33.64	119400	18.5	49.9	60.2
599	69282	1.56	33.63	119600	18.5	49.9	60.4
600	69396	1.69	33.64	119800	18.2	49.9	60.5
601	69510	1.54	33.63	120000	18.5	49.9	60.7
602	69624	1.68	33.64	120200	19.7	49.9	60.9
603	69739	1.83	33.64	120400	20.6	49.9	61
604	69853	1.51	33.63	120600	20.3	49.9	61.2
605	69967	1.48	33.63	120800	19.7	49.9	61.4
606	70081	1.49	33.62	121000	18.5	49.9	61.5
607	70196	1.66	33.63	121200	17.9	49.9	61.7
608	70310	1.23	33.62	121400	17.9	49.9	61.9
609	70425	1.27	33.62	121600	17.6	49.9	62
610	70539	1.01	33.62	121800	17.6	49.9	62.2
611	70654	0.61	33.61	122000	17.6	49.9	62.4
612	70768	0.63	33.62	122200	17.9	49.9	62.5
613	70883	0.55	33.63	122400	17.9	49.9	62.7
614	70998	0.52	33.62	122600	17.9	49.9	62.9
615	71113	0.28	33.61	122800	17.3	49.9	63
616	71228	0.44	33.62	123000	17.9	49.9	63.2
617	71343	0.55	33.61	123200	18.5	49.9	63.4
618	71458	0.18	33.61	123400	18.5	49.9	63.5
619	71573	0.46	33.6	123600	19.1	49.9	63.7
620	71688	0.13	33.59	123800	18.5	49.9	63.9
621	71804	0.28	33.61	124000	17.9	49.9	64
622	71919	0.43	33.61	124200	17.3	49.9	64.2
623	72035	0.21	33.6	124400	17.3	49.9	64.4
624	72150	0.09	33.6	124600	17.3	49.9	64.5
625	72266	0.45	33.59	124800	17	49.9	64.7
626	72381	1.66	33.61	125000	17.3	49.9	64.9
627	72497	2.57	33.59	125200	17.3	49.9	65
628	72612	3.11	33.6	125400	17.3	49.9	65.2
629	72728	3.07	33.59	125600	17.3	49.9	65.4
630	72844	3.17	33.61	125800	17.3	49.9	65.5
631	72959	2.99	33.6	126000	17.3	49.9	65.7
632	73076	2.57	33.59	126200	17	49.9	65.9
633	73192	1.87	33.6	126400	17	49.9	66
634	73309	1.09	33.6	126600	17.3	49.9	66.2
635	73425	0.81	33.6	126800	17.6	49.9	66.3
636	73542	0.65	33.61	127000	17.6	49.9	66.5
637	73659	0.4	33.6	127200	17.9	49.9	66.7
638	73776	0.46	33.6	127400	17.3	49.9	66.8
639	73894	0.54	33.6	127600	17.3	49.9	67
640	74011	0.64	33.59	127800	16.7	49.9	67.2
641	74129	0.53	33.59	128000	16.7	49.9	67.3
642	74247	0.82	33.6	128200	16.7	49.9	67.5
643	74364	0.65	33.59	128400	16.7	49.9	67.7
644	74482	0.57	33.59	128600	16.7	49.9	67.8
645	74600	0.4	33.59	128800	16.7	49.9	68
646	74718	0.34	33.58	129000	16.7	49.9	68.2
647	74836	0.22	33.58	129200	16.7	49.9	68.3
648	74954	0.07	33.58	129400	17	49.9	68.5
649	75072	-0.11	33.58	129600	16.7	49.9	68.7
650	75191	0.34	33.59	129800	17	49.9	68.8
651	75309	0.18	33.58	130000	17.3	49.9	69
652	75427	0.69	33.57	130200	17	49.9	69.2
653	75545	0.81	33.58	130400	17.3	49.9	69.3
654	75664	1.05	33.56	130600	17.3	49.9	69.5
655	75782	1.06	33.57	130800	17.3	49.9	69.7
656	75900	0.88	33.57	131000	17.3	49.9	69.8
657	76018	1.24	33.56	131200	17.3	49.9	70
658	76137	0.58	33.57	131400	17	49.9	70.2
659	76255	0.29	33.58	131600	16.7	49.9	70.3
660	76373	-0.48	33.55	131800	16.7	49.9	70.5
661	76492	-0.59	33.56	132000	16.7	49.9	70.7
662	76611	-0.81	33.56	132200	16.7	49.9	70.8
663	76729	-0.78	33.57	132400	16.7	49.9	71
664	76847	-1.12	33.55	132600	16.7	49.9	71.2
665	76966	-1.07	33.55	132800	17	49.9	71.3
666	77085	-0.99	33.58	133000	17.3	49.9	71.5
667	77204	-0.77	33.57	133200	17	49.9	71.7
668	77322	-0.83	33.57	133400	17.3	49.9	71.8
669	77441	-1.01	33.56	133600	18.5	49.9	72
670	77560	-0.99	33.55	133800	19.1	49.9	72.2
671	77679	-0.93	33.56	134000	18.8	49.9	72.3
672	77798	-0.9	33.57	134200	18.5	49.9	72.5
673	77917	-1.14	33.56	134400	17.6	49.9	72.7
674	78036	-1.02	33.58	134600	16.7	49.9	72.8
675	78155	-0.83	33.58	134800	16.7	49.9	73
676	78274	-1.11	33.57	135000	16.7	49.9	73.2
677	78393	-1.1	33.56	135200	16.7	49.9	73.3
678	78512	-1.38	33.58	135400	16.7	49.9	73.5
679	78631	-1.16	33.57	135600	16.7	49.9	73.7
680	78750	-0.78	33.59	135800	17	49.9	73.8
681	78869	-0.81	33.58	136000	16.7	49.9	74
682	78988	-0.7	33.59	136200	16.7	49.9	74.2
683	79107	-0.72	33.59	136400	16.7	49.9	74.3
684	79226	-0.5	33.58	136600	16.7	49.9	74.5
685	79345	-0.61	33.57	136800	17.3	49.9	74.7
686	79465	-0.37	33.59	137000	17.3	49.9	74.8
687	79583	-0.6	33.58	137200	17.3	49.9	75
688	79702	-0.62	33.6	137400	17	49.9	75.2
689	79822	-0.78	33.59	137600	17.3	49.9	75.3
690	79940	-0.55	33.59	137800	17.3	49.9	75.5
691	80059	-0.7	33.59	138000	17.3	49.9	75.7
692	80179	-1.06	33.59	138200	17.3	49.9	75.8
693	80298	-1.2	33.6	138400	17.3	49.9	76
694	80417	-0.82	33.59	138600	17.9	49.9	76.2
695	80537	-1.19	33.6	138800	17.9	49.9	76.3
696	80656	-1.15	33.59	139000	17.9	49.9	76.5
697	80775	-0.83	33.6	139200	17.9	49.9	76.7
698	80895	-0.95	33.59	139400	17.9	49.9	76.8
699	81014	-0.78	33.6	139600	17.9	49.9	77
700	81254	-0.69	33.61	139800	18.5	49.9	77.2
701	81373	-0.68	33.61	140000	18.2	49.9	77.3
702	81492	-0.35	33.61	140200	19.1	49.9	77.5
703	81731	-0.29	33.6	140400	31.1	49.9	77.7
704	81851	-0.65	33.61	140600	258.2	49.9	77.8
705	81971	-0.46	33.61	140800	31.7	49.9	78
706	82090	-0.46	33.61	141000	24.4	49.9	78.2
707	82209	-0.76	33.61	141200	22.9	49.9	78.3
708	82329	-0.38	33.6	141400	22.3	49.9	78.5
709	82448	-0.25	33.61	141600	21.4	49.9	78.7
710	82568	-0.05	33.62	141800	22	49.9	78.8
711	82687	-0.18	33.6	142000	21.4	49.9	79
712	82807	-0.2	33.6	142200	22	49.9	79.2
713	82926	-0.27	33.6	142400	22.6	49.9	79.3
714	83046	-0.09	33.6	142600	23.2	49.9	79.5
715	83165	-0.23	33.6	142800	23.2	49.9	79.7
716	83285	-0.06	33.6	143000	23.2	49.9	79.8
717	83405	-0.08	33.61	143200	23.8	49.9	80
718	83524	-0.49	33.61	143400	24.4	49.9	80.2
719	83644	-0.68	33.6	143600	23.8	49.9	80.3
720	83764	-0.84	33.61	143800	23.2	49.9	80.5
721	83883	-0.87	33.61	144000	23.8	49.9	80.7
722	84003	-0.76	33.61	144200	23.8	49.9	80.8
723	84123	-0.84	33.61	144400	23.8	49.9	81
724	84243	-1.07	33.59	144600	23.2	49.9	81.2
725	84363	-0.71	33.62	144800	23.2	49.9	81.3
726	84483	-0.87	33.61	145000	23.2	49.9	81.5
727	84602	-0.67	33.61	145200	22.9	49.9	81.7
728	84722	-0.72	33.61	145400	22.6	49.9	81.8
729	84842	-0.8	33.61	145600	22.3	49.9	82
730	84962	-0.55	33.61	145800	21.7	49.9	82.2
731	85082	-0.95	33.61	146000	21.4	49.9	82.3
732	85202	-0.57	33.63	146200	21.4	49.9	82.5
733	85321	-0.36	33.64	146400	21.4	49.9	82.7
734	85441	-0.35	33.62	146600	21.1	49.9	82.8
735	85561	-0.79	33.61	146800	20.9	49.9	83
736	85681	-0.62	33.63	147000	20.3	49.9	83.1
737	85801	0.01	33.62	147200	20.6	49.9	83.3
738	85921	1.23	33.62	147400	20.3	49.9	83.5
739	86040	1.41	33.62	147600	20.3	49.9	83.6
740	86159	1.74	33.63	147800	19.7	49.9	83.8
741	86278	1.43	33.64	148000	19.7	49.9	84
742	86398	0.8	33.62	148200	19.1	49.9	84.1
743	86517	0.6	33.64	148400	19.1	49.9	84.3
744	86637	0.01	33.64	148600	19.1	49.9	84.5
745	86757	-0.47	33.65	148800	19.1	49.9	84.6
746	86997	-0.54	33.64	149000	19.1	49.9	84.8
747	87116	-0.74	33.65	149200	19.1	49.9	85
748	87236	-0.71	33.64	149400	19.1	49.9	85.1
749	87356	-0.99	33.65	149600	19.1	49.9	85.3
750	87475	-0.94	33.64	149800	18.5	49.9	85.5
751	87594	-0.98	33.64	150000	18.5	49.9	85.6
752	87713	-1.09	33.64	150200	18.5	49.9	85.8
753	87831	-0.85	33.64	150400	18.5	49.9	86
754	87950	-0.61	33.64	150600	18.2	49.9	86.1
755	88068	-0.35	33.65	150800	18.2	49.9	86.3
756	88187	-0.41	33.65	151000	18.5	49.9	86.5
757	88305	-0.5	33.63	151200	18.5	49.9	86.6
758	88424	-0.25	33.67	151400	18.5	49.9	86.8
759	88542	-0.64	33.64	151600	18.5	49.9	87
760	88661	-0.27	33.65	151800	18.8	49.9	87.1
761	88780	-0.29	33.64	152000	18.5	49.9	87.3
762	88899	-0.31	33.66	152200	18.5	49.9	87.5
763	89017	-0.25	33.65	152400	18.5	49.9	87.6
764	89136	-0.27	33.65	152600	18.2	49.9	87.8
765	89255	-0.24	33.66	152800	17.9	49.9	88
766	89374	-0.21	33.66	153000	17.9	49.9	88.1
767	89493	0.04	33.66	153200	18.2	49.9	88.3
768	89612	-0.03	33.66	153400	18.5	49.9	88.5
769	89730	-0.09	33.65	153600	18.5	49.9	88.6
770	89849	0.24	33.67	153800	18.5	49.9	88.8
771	89968	0.2	33.67	154000	18.5	49.9	89
772	90087	0.5	33.68	154200	18.5	49.9	89.1
773	90207	0.08	33.67	154400	18.5	49.9	89.3
774	90326	0.05	33.67	154600	18.5	49.9	89.5
775	90445	0.11	33.69	154800	17.9	49.9	89.6
776	90564	-0.1	33.65	155000	18.2	49.9	89.8
777	90683	0.32	33.68	155200	18.5	49.9	90
778	90802	0.42	33.68	155400	18.5	49.9	90.1
779	90920	0.32	33.68	155600	18.5	49.9	90.3
780	91039	0.32	33.68	155800	18.5	49.9	90.5
781	91158	0.46	33.67	156000	18.5	49.9	90.6
782	91277	0.41	33.68	156200	18.5	49.9	90.8
783	91396	0.48	33.69	156400	18.2	49.9	91
784	91515	0.62	33.68	156600	18.5	49.9	91.1
785	91635	0.34	33.69	156800	17.9	49.9	91.3
786	91754	0.71	33.68	157000	18.2	49.9	91.5
787	91873	0.29	33.69	157200	18.5	49.9	91.6
788	91991	0.7	33.69	157400	18.5	49.9	91.8
789	92110	0.95	33.7	157600	18.5	49.9	92
790	92229	0.3	33.69	157800	18.5	49.9	92.1
791	92347	1.08	33.71	158000	18.8	49.9	92.3
792	92466	1.65	33.71	158200	18.8	49.9	92.5
793	92584	1.09	33.71	158400	18.8	49.9	92.6
794	92701	9.36	33.71	158600	18.8	49.9	92.8
795	92812	311.48	33.6	158800	18.5	49.9	93
796	92925	56.75	33.68	159000	18.5	49.9	93.1
797	93037	12.8	33.67	159200	18.5	49.9	93.3
798	93151	7.09	33.68	159400	18.5	49.9	93.5
799	93263	6.93	33.68	159600	18.5	49.9	93.6
800	93375	4.99	33.69	159800	18.2	49.9	93.8
801	93487	4.42	33.68	160000	18.2	49.9	94
802	93600	4.35	33.69	160200	18.2	49.9	94.1
803	93712	4.16	33.69	160400	18.5	49.9	94.3
804	93825	3.76	33.71	160600	18.5	49.9	94.5
805	93938	3.42	33.7	160800	18.5	49.9	94.6
806	94051	3.78	33.7	161000	18.5	49.9	94.8
807	94164	3.26	33.71	161200	18.5	49.9	95
808	94277	2.91	33.72	161400	18.5	49.9	95.1
809	94390	3.65	33.7	161600	18.5	49.9	95.3
810	94503	3.86	33.71	161800	18.5	49.9	95.5
811	94616	4.42	33.72	162000	18.5	49.9	95.6
812	94729	4.76	33.74	162200	18.5	49.9	95.8
813	94842	5	33.73	162400	18.5	49.9	96
814	94955	5.16	33.73	162600	17.9	49.9	96.1
815	95069	5.29	33.73	162800	17.9	49.9	96.3
816	95182	5.33	33.74	163000	17.9	49.9	96.5
817	95296	5.69	33.74	163200	17.9	49.9	96.6
818	95409	6.23	33.74	163400	17.9	49.9	96.8
819	95522	6.62	33.74	163600	17.9	49.9	97
820	95636	6.7	33.74	163800	17.9	49.9	97.1
821	95749	6.54	33.74	164000	17.9	49.9	97.3
822	95863	6.41	33.75	164200	17.9	49.9	97.5
823	95976	6.2	33.74	164400	17.9	49.9	97.6
824	96090	6.17	33.74	164600	17.9	49.9	97.8
825	96204	6.3	33.74	164800	17.9	49.9	98
826	96317	6.57	33.75	165000	17.9	49.9	98.1
827	96431	6.39	33.75	165200	18.2	49.9	98.3
828	96545	6.48	33.74	165400	18.5	49.9	98.5
829	96659	6.38	33.74	165600	18.5	49.9	98.6
830	96773	5.83	33.74	165800	17.9	49.9	98.8
831	96887	5.54	33.75	166000	17.9	49.9	99
832	97001	5.54	33.75	166200	17.9	49.9	99.1
833	97116	5.6	33.75	166400	17.9	49.9	99.3
834	97230	5.42	33.74	166600	17.9	49.9	99.5
835	97344	5.19	33.74	166800	17.9	49.9	99.6
836	97459	5.51	33.75	167000	17.9	49.9	99.8
837	97574	5.39	33.74	167200	17.9	49.9	99.9
838	97688	5.01	33.74	167400	17.9	49.9	100.1
839	97803	4.65	33.73	167600	17.9	49.9	100.3
840	97917	4.57	33.73	167800	17.9	49.9	100.4
841	98032	4.46	33.73	168000	17.9	49.9	100.6
842	98147	4.18	33.73	168200	17.9	49.9	100.8
843	98262	3.98	33.73	168400	17.9	49.9	100.9
844	98378	4.2	33.73	168600	17.9	49.9	101.1
845	98493	4.22	33.72	168800	17.9	49.9	101.3
846	98608	4.48	33.73	169000	17.9	49.9	101.4
847	98724	4.67	33.72	169200	17.3	49.9	101.6
848	98839	3.62	33.71	169400	17.6	49.9	101.8
849	98955	3.38	33.7	169600	17.3	49.9	101.9
850	99071	3.48	33.71	169800	17.6	49.9	102.1
851	99187	3.04	33.7	170000	17.3	49.9	102.3
852	99303	3.13	33.72	170200	17.3	49.9	102.4
853	99419	3.29	33.7	170400	17.3	49.9	102.6
854	99535	3.53	33.71	170600	17.6	49.9	102.8
855	99651	3.37	33.7	170800	17.9	49.9	102.9
856	99767	3.2	33.67	171000	17.9	49.9	103.1
857	99884	3.39	33.69	171200	17.9	49.9	103.3
858	100000	2.79	33.68	171400	17.9	49.9	103.4
859	100116	2.25	33.67	171600	17.9	49.9	103.6
860	100233	2.52	33.67	171800	17.9	49.9	103.8
861	100350	2.14	33.67	172000	17.9	49.9	103.9
862	100467	2.17	33.66	172200	17.9	49.9	104.1
863	100584	1.84	33.66	172400	17.9	49.9	104.3
864	100701	1.89	33.66	172600	17.6	49.9	104.4
865	100818	1.98	33.67	172800	17.3	49.9	104.6
866	100936	1.87	33.66	173000	17.6	49.9	104.8
867	101053	2.08	33.64	173200	17.3	49.9	104.9
868	101170	2.22	33.65	173400	17.3	49.9	105.1
869	101287	2.23	33.64	173600	17.3	49.9	105.3
870	101405	2.02	33.64	173800	17.3	49.9	105.4
871	101522	2.39	33.64	174000	17.3	49.9	105.6
872	101640	2.36	33.65	174200	17.3	49.9	105.8
873	101758	2.18	33.64	174400	17.3	49.9	105.9
874	101876	1.98	33.62	174600	17.3	49.9	106.1
875	101994	1.58	33.61	174800	17.3	49.9	106.3
876	102112	1.39	33.63	175000	17.9	49.9	106.4
877	102230	1.54	33.63	175200	17.3	49.9	106.6
878	102348	1.34	33.61	175400	17.6	49.9	106.8
879	102466	1.44	33.62	175600	17.9	49.9	106.9
880	102585	1.24	33.61	175800	17.3	49.9	107.1
881	102703	1.07	33.61	176000	18.8	49.9	107.3
882	102821	1.31	33.61	176200	20.3	49.9	107.4
883	102940	1.29	33.61	176400	19.7	49.9	107.6
884	103058	1.45	33.61	176600	18.5	49.9	107.8
885	103177	1.58	33.61	176800	17.3	49.9	107.9
886	103295	1.45	33.6	177000	17.3	49.9	108.1
887	103414	1.69	33.6	177200	17.3	49.9	108.3
888	103532	1.61	33.58	177400	17.3	49.9	108.4
889	103651	1.65	33.57	177600	17.6	49.9	108.6
890	103770	1.93	33.58	177800	17.3	49.9	108.8
891	103888	1.85	33.58	178000	17.6	49.9	108.9
892	104007	1.97	33.57	178200	17.9	49.9	109.1
893	104126	2.16	33.57	178400	17.9	49.9	109.3
894	104245	1.84	33.57	178600	17.9	49.9	109.4
895	104364	1.82	33.57	178800	17.6	49.9	109.6
896	104483	1.59	33.56	179000	17.9	49.9	109.8
897	104601	1.49	33.56	179200	17.9	49.9	109.9
898	104721	1.28	33.55	179400	17.3	49.9	110.1
899	104840	1.01	33.55	179600	17	49.9	110.3
900	104959	1.18	33.55	179800	16.7	49.9	110.4
901	105078	1.11	33.54	180000	18.5	49.9	110.6
902	105316	0.97	33.54	180200	19.7	49.9	110.8
903	105436	0.73	33.54	180400	20	49.9	110.9
904	105555	1.37	33.54	180600	20	49.9	111.1
905	105674	0.97	33.53	180800	18.8	49.9	111.3
906	105793	1.44	33.54	181000	18.5	49.9	111.4
907	105913	1.2	33.53	181200	18.5	49.9	111.6
908	106032	1.3	33.52	181400	18.5	49.9	111.8
909	106151	1.6	33.52	181600	18.5	49.9	111.9
910	106270	1.92	33.52	181800	18.5	49.9	112.1
911	106390	1.16	33.51	182000	18.5	49.9	112.3
912	106510	1.25	33.51	182200	18.5	49.9	112.4
913	106629	0.95	33.51	182400	18.5	49.9	112.6
914	106749	1.16	33.53	182600	17.9	49.9	112.8
915	106868	1.06	33.53	182800	17.9	49.9	112.9
916	106988	1.31	33.53	183000	17.9	49.9	113.1
917	107108	0.84	33.49	183200	17.9	49.9	113.3
918	107227	1.18	33.49	183400	17.9	49.9	113.4
919	107347	1.3	33.51	183600	17.6	49.9	113.6
920	107467	1.22	33.5	183800	17.6	49.9	113.8
921	107586	1.44	33.51	184000	17.9	49.9	113.9
922	107706	1.46	33.5	184200	17.9	49.9	114.1
923	107826	1.93	33.5	184400	17.9	49.9	114.3
924	107946	1.65	33.51	184600	17.9	49.9	114.4
925	108065	1.78	33.5	184800	17.9	49.9	114.6
926	108185	1.69	33.52	185000	17.6	49.9	114.8
927	108305	1.78	33.5	185200	17.3	49.9	114.9
928	108425	1.37	33.5	185400	17.3	49.9	115.1
929	108545	1.36	33.48	185600	17.6	49.9	115.3
930	108665	1.37	33.49	185800	17.3	49.9	115.4
931	108784	1.39	33.5	186000	17.3	49.9	115.6
932	108904	1.3	33.48	186200	17.3	49.9	115.8
933	109024	1.23	33.49	186400	16.7	49.9	115.9
934	109144	0.94	33.5	186600	16.7	49.9	116.1
935	109265	1.31	33.51	186800	16.7	49.9	116.2
936	109385	1.19	33.48	187000	16.7	49.9	116.4
937	109505	1.25	33.48	187200	16.7	49.9	116.6
938	109625	1.61	33.5	187400	16.7	49.9	116.7
939	109745	1.34	33.48	187600	16.7	49.9	116.9
940	109865	1.69	33.49	187800	16.7	49.9	117.1
941	109985	1.73	33.49	188000	16.7	49.9	117.2
942	110106	1.88	33.49	188200	16.4	49.9	117.4
943	110226	1.47	33.49	188400	16.7	49.9	117.6
944	110346	2	33.48	188600	16.7	49.9	117.7
945	110466	1.71	33.48	188800	16.7	49.9	117.9
946	110587	1.99	33.49	189000	16.7	49.9	118.1
947	110707	2.02	33.47	189200	16.4	49.9	118.2
948	110827	2.26	33.48	189400	16.1	49.9	118.4
949	110948	2.08	33.5	189600	16.1	49.9	118.6
950	111068	1.65	33.48	189800	16.1	49.9	118.7
951	111189	1.3	33.49	190000	16.7	49.9	118.9
952	111309	1.26	33.48	190200	16.7	49.9	119.1
953	111551	1.37	33.48	190400	16.7	49.9	119.2
954	111671	1.07	33.46	190600	16.7	49.9	119.4
955	111792	1.07	33.48	190800	16.7	49.9	119.6
956	111912	0.94	33.48	191000	16.1	49.9	119.7
957	112033	1.32	33.5	191200	19.4	49.9	119.9
958	112275	0.87	33.49	191400	30.6	49.9	120.1
959	112396	1.11	33.49	191600	28.5	49.9	120.2
960	112517	0.79	33.47	191800	21.7	49.9	120.4
961	112638	0.95	33.49	192000	20.9	49.9	120.6
962	112759	1.02	33.49	192200	20.9	49.9	120.7
963	112880	0.98	33.49	192400	20.9	49.9	120.9
964	113001	1.32	33.48	192600	20.3	49.9	121.1
965	113122	1.19	33.48	192800	20.3	49.9	121.2
966	113243	1.25	33.49	193000	20.9	49.9	121.4
967	113364	1.04	33.48	193200	20.9	49.9	121.6
968	113486	1.37	33.49	193400	20.9	49.9	121.7
969	113607	1.25	33.49	193600	20.3	49.9	121.9
970	113729	1.25	33.5	193800	20.3	49.9	122.1
971	113850	1.25	33.5	194000	20.3	49.9	122.2
972	113972	1.24	33.5	194200	20.3	49.9	122.4
973	114093	1.36	33.51	194400	20.3	49.9	122.6
974	114215	1.17	33.51	194600	20.3	49.9	122.7
975	114337	1.12	33.5	194800	19.7	49.9	122.9
976	114458	0.97	33.5	195000	19.7	49.9	123.1
977	114580	0.69	33.5	195200	19.7	49.9	123.2
978	114702	0.64	33.5	195400	20	49.9	123.4
979	115068	0.56	33.52	195600	20.3	49.9	123.6
980	115190	0.74	33.52	195800	19.7	49.9	123.7
981	115313	0.45	33.53	196000	19.7	49.9	123.9
982	115435	0.62	33.51	196200	19.4	49.9	124.1
983	115558	0.83	33.52	196400	19.4	49.9	124.2
984	115680	0.79	33.54	196600	19.1	49.9	124.4
985	115803	0.92	33.56	196800	19.7	49.9	124.6
986	115926	0.91	33.54	197000	19.7	49.9	124.7
987	116049	0.96	33.53	197200	19.7	49.9	124.9
988	116172	0.88	33.54	197400	20.3	49.9	125.1
989	116295	1.01	33.55	197600	19.7	49.9	125.2
990	116418	1.05	33.54	197800	19.1	49.9	125.4
991	116541	1.36	33.56	198000	19.1	49.9	125.6
992	116665	1.2	33.55	198200	19.1	49.9	125.7
993	116788	1.16	33.56	198400	18.8	49.9	125.9
994	116911	1.18	33.55	198600	18.8	49.9	126.1
995	117034	1.22	33.55	198800	18.5	49.9	126.2
996	117157	1.28	33.57	199000	18.5	49.9	126.4
997	117280	1.21	33.56	199200	18.8	49.9	126.6
998	117404	1.39	33.56	199400	18.8	49.9	126.7
999	117527	1.45	33.57	199600	18.8	49.9	126.9
1000	117650	1.36	33.56	199800	18.8	49.9	127.1
1001	117773	1.56	33.56	200000	18.5	49.9	127.2
1002	117896	1.35	33.56	200200	18.5	49.9	127.4
1003	118020	1.37	33.58	200400	18.5	49.9	127.6
1004	118143	1.28	33.57	200600	18.2	49.9	127.7
1005	118266	1.26	33.57	200800	18.2	49.9	127.9
1006	118389	1.27	33.56	201000	18.5	49.9	128.1
1007	118512	1.53	33.57	201200	18.5	49.9	128.2
1008	118635	1.49	33.58	201400	18.5	49.9	128.4
1009	118758	1.2	33.59	201600	18.5	49.9	128.6
1010	118881	0.94	33.57	201800	18.2	49.9	128.7
1011	119005	1.58	33.59	202000	17.9	49.9	128.9
1012	119128	1.28	33.58	202200	18.2	49.9	129.1
1013	119251	1.23	33.59	202400	18.2	49.9	129.2
1014	119375	1.16	33.59	202600	18.5	49.9	129.4
1015	119622	1.45	33.6	202800	18.5	49.9	129.6
1016	119746	1.39	33.61	203000	18.5	49.9	129.7
1017	119869	1.39	33.62	203200	17.9	49.9	129.9
1018	119993	1.29	33.61	203400	17.9	49.9	130.1
1019	120117	1.49	33.6	203600	17.3	49.9	130.2
1020	120364	1.62	33.61	203800	17.9	49.9	130.4
1021	120488	1.46	33.61	204000	17.9	49.9	130.6
1022	120735	1.34	33.61	204200	17.6	49.9	130.7
1023	120858	1.41	33.61	204400	17.3	49.9	130.9
1024	120982	1.11	33.62	204600	17.3	49.9	131.1
1025	121105	0.94	33.61	204800	17.3	49.9	131.2
1026	121229	1.18	33.62	205000	17.6	49.9	131.4
1027	121352	0.75	33.61	205200	17.9	49.9	131.6
1028	121476	1.09	33.63	205400	17.9	49.9	131.7
1029	121599	1.11	33.63	205600	17.3	49.9	131.9
1030	121723	1.14	33.64	205800	17.3	49.9	132.1
1031	121846	0.71	33.62	206000	17.3	49.9	132.2
1032	121970	1.06	33.64	206200	17.9	49.9	132.4
1033	122094	0.99	33.63	206400	17.3	49.9	132.6
1034	122590	1.01	33.63	206600	17	49.9	132.7
1035	122838	1.13	33.66	206800	17	49.9	132.9
1036	122962	1.15	33.65	207000	16.7	49.9	133
1037	123087	0.92	33.63	207200	16.7	49.9	133.2
1038	123211	1.17	33.65	207400	16.7	49.9	133.4
1039	123335	0.96	33.64	207600	17	49.9	133.5
1040	123460	1.54	33.64	207800	17.3	49.9	133.7
1041	123708	1.5	33.65	208000	17.3	49.9	133.9
1042	123833	1.57	33.65	208200	17.3	49.9	134
1043	123957	1.62	33.65	208400	17.3	49.9	134.2
1044	124081	1.07	33.64	208600	17	49.9	134.4
1045	124206	1.11	33.65	208800	16.7	49.9	134.5
1046	124330	1.23	33.66	209000	16.7	49.9	134.7
1047	124455	1.06	33.66	209200	16.7	49.9	134.9
1048	124580	1.3	33.66	209400	16.7	49.9	135
1049	124705	1.12	33.67	209600	16.7	49.9	135.2
1050	124830	0.72	33.66	209800	16.7	49.9	135.4
1051	124954	0.91	33.67	210000	16.7	49.9	135.5
1052	125079	0.96	33.67	210200	17	49.9	135.7
1053	125204	1.02	33.67	210400	17.3	49.9	135.9
1054	125329	0.86	33.67	210600	17	49.9	136
1055	125453	0.97	33.68	210800	16.7	49.9	136.2
1056	125828	0.78	33.68	211000	16.7	49.9	136.4
1057	126079	0.48	33.67	211200	16.7	49.9	136.5
1058	126205	0.58	33.68	211400	16.7	49.9	136.7
1059	126330	0.6	33.7	211600	16.7	49.9	136.9
1060	126582	0.71	33.69	211800	16.7	49.9	137
1061	126708	0.72	33.69	212000	16.7	49.9	137.2
1062	126833	0.61	33.7	212200	16.4	49.9	137.4
1063	126959	0.88	33.7	212400	16.1	49.9	137.5
1064	127085	0.98	33.71	212600	16.1	49.9	137.7
1065	127462	1.1	33.72	212800	16.1	49.9	137.9
1066	127588	1.38	33.72	213000	16.4	49.9	138
1067	128210	1.54	33.72	213200	16.4	49.9	138.2
1068	128331	2.76	33.71	213400	16.7	49.9	138.4
1069	128452	3.84	33.71	213600	16.1	49.9	138.5
1070	128573	4.12	33.69	213800	16.1	49.9	138.7
1071	128694	3.72	33.72	214000	16.4	49.9	138.9
1072	128816	2.63	33.72	214200	16.7	49.9	139
1073	128938	1.32	33.71	214400	16.7	49.9	139.2
1074	129061	1.23	33.74	214600	16.7	49.9	139.4
1075	129185	0.8	33.73	214800	16.4	49.9	139.5
1076	129308	0.88	33.74	215000	16.1	49.9	139.7
1077	129555	1.01	33.74	215200	16.1	49.9	139.9
1078	129678	1	33.73	215400	16.1	49.9	140
1079	129802	1.21	33.74	215600	16.1	49.9	140.2
1080	129926	1.24	33.73	215800	16.1	49.9	140.4
1081	130050	1.1	33.74	216000	16.1	49.9	140.5
1082	130174	1.27	33.74	216200	16.1	49.9	140.7
1083	130297	1.16	33.74	216400	16.1	49.9	140.9
1084	130421	1.27	33.74	216600	16.7	49.9	141
1085	130545	1.18	33.75	216800	16.7	49.9	141.2
1086	130669	1.45	33.76	217000	17	49.9	141.4
1087	130916	1.02	33.76	217200	16.7	49.9	141.5
1088	131040	1	33.76	217400	16.1	49.9	141.7
1089	131163	1.33	33.77	217600	15.9	49.9	141.9
1090	131286	1.26	33.75	217800	15.6	49.9	142
1091	131409	1.35	33.75	218000	15.9	49.9	142.2
1092	131531	1.64	33.76	218200	15.6	49.9	142.4
1093	131653	1.02	33.76	218400	15.6	49.9	142.5
1094	131775	0.77	33.76	218600	15.9	49.9	142.7
1095	132018	0.09	33.75	218800	15.6	49.9	142.9
1096	132137	0.57	33.76	219000	16.1	49.9	143
1097	132254	1.92	33.73	219200	16.1	49.9	143.2
1098	132369	2.24	33.73	219400	16.1	49.9	143.4
1099	132483	2.59	33.72	219600	16.1	49.9	143.5
1100	132595	2.24	33.71	219800	16.1	49.9	143.7
1101	132706	2.58	33.7	220000	15.3	49.9	143.9
1102	132818	2.72	33.69	220200	15	49.9	144
1103	132929	2.08	33.69	220400	15	49.9	144.2
1104	133041	1.27	33.72	220600	15.6	49.9	144.4
1105	133153	0.96	33.71	220800	15.6	49.9	144.5
1106	133266	1.05	33.72	221000	15.6	49.9	144.7
1107	133378	0.93	33.72	221200	15.6	49.9	144.9
1108	133491	1.39	33.71	221400	15.6	49.9	145
1109	133604	1.45	33.72	221600	15.9	49.9	145.2
1110	133716	1.31	33.72	221800	16.1	49.9	145.4
1111	133829	1.08	33.72	222000	16.1	49.9	145.5
1112	133942	1.01	33.71	222200	15.6	49.9	145.7
1113	134055	1.24	33.71	222400	15.6	49.9	145.9
1114	134168	1.19	33.74	222600	15.6	49.9	146
1115	134281	1.31	33.73	222800	15.6	49.9	146.2
1116	134394	1.32	33.73	223000	15.9	49.9	146.4
1117	134508	1.57	33.73	223200	15.9	49.9	146.5
1118	134621	1.53	33.73	223400	15.6	49.9	146.7
1119	134735	1.24	33.73	223600	15.6	49.9	146.9
1120	134848	1.03	33.72	223800	16.1	49.9	147
1121	134962	0.99	33.73	224000	16.1	49.9	147.2
1122	135075	1.23	33.74	224200	16.1	49.9	147.4
1123	135189	1.18	33.75	224400	16.1	49.9	147.5
1124	135302	1.09	33.72	224600	16.1	49.9	147.7
1125	135416	1.21	33.73	224800	16.1	49.9	147.9
1126	135530	1.21	33.74	225000	16.1	49.9	148
1127	135644	1.33	33.73	225200	16.1	49.9	148.2
1128	135758	1.37	33.73	225400	15.9	49.9	148.4
1129	135872	0.86	33.74	225600	16.1	49.9	148.5
1130	135986	1.19	33.76	225800	16.7	49.9	148.7
1131	136100	1.15	33.75	226000	17.6	49.9	148.9
1132	136215	1.37	33.74	226200	17.3	49.9	149
1133	136329	1.05	33.73	226400	17.9	49.9	149.2
1134	136443	0.99	33.73	226600	19.1	49.9	149.4
1135	136558	1.22	33.73	226800	19.4	49.9	149.5
1136	136673	1.3	33.74	227000	17.9	49.9	149.7
1137	136788	1.53	33.74	227200	17.3	49.9	149.8
1138	136903	1.68	33.74	227400	17.3	49.9	150
1139	137019	1.39	33.73	227600	17.3	49.9	150.2
1140	137134	1.21	33.74	227800	17.3	49.9	150.3
1141	137250	1.02	33.73	228000	17.3	49.9	150.5
1142	137365	1.31	33.73	228200	17.3	49.9	150.7
1143	137481	1.1	33.74	228400	17.3	49.9	150.8
1144	137597	1.25	33.74	228600	17.3	49.9	151
1145	137713	1.32	33.75	228800	17.9	49.9	151.2
1146	137830	1.26	33.74	229000	17.9	49.9	151.3
1147	137947	1.17	33.72	229200	17.9	49.9	151.5
1148	138064	1.52	33.73	229400	17.3	49.9	151.7
1149	138181	1.27	33.73	229600	17.3	49.9	151.8
1150	138299	1.48	33.74	229800	17.6	49.9	152
1151	138417	1.18	33.73	230000	17.9	49.9	152.2
1152	138535	1.06	33.74	230200	17.9	49.9	152.3
1153	138654	1.02	33.72	230400	17.9	49.9	152.5
1154	138773	0.75	33.74	230600	18.2	49.9	152.7
1155	138893	0.8	33.74	230800	17.9	49.9	152.8
1156	139013	1	33.75	231000	17.3	49.9	153
1157	139133	0.81	33.74	231200	17.3	49.9	153.2
1158	139253	0.88	33.73	231400	17.3	49.9	153.3
1159	139374	0.92	33.74	231600	17.3	49.9	153.5
1160	139496	0.76	33.73	231800	17.3	49.9	153.7
1161	139619	0.94	33.74	232000	17.3	49.9	153.8
1162	139743	0.88	33.73	232200	17.3	49.9	154
1163	139867	1.06	33.73	232400	17.6	49.9	154.2
1164	139992	1.22	33.74	232600	17.9	49.9	154.3
1165	140117	1.1	33.73	232800	17.6	49.9	154.5
1166	140243	1.23	33.75	233000	17.3	49.9	154.7
1167	140500	0.76	33.74	233200	16.7	49.9	154.8
1168	140629	0.97	33.71	233400	16.7	49.9	155
1169	141149	1.13	33.73	233600	16.7	49.9	155.2
1170	141955	0.18	33.71	233800	16.7	49.9	155.3
1171	143418	1.95	33.66	234000	16.7	49.9	155.5
1172	143531	3.45	33.65	234200	16.7	49.9	155.7
1173	143643	12	33.65	234400	17	49.9	155.8
1174	143753	14.16	33.63	234600	16.7	49.9	156
1175	143864	9.8	33.63	234800	16.7	49.9	156.2
1176	143975	5.17	33.63	235000	16.7	49.9	156.3
1177	144086	2.71	33.64	235200	16.1	49.9	156.5
1178	144198	2.66	33.65	235400	16.1	49.9	156.7
1179	144309	2.71	33.64	235600	16.1	49.9	156.8
1180	144421	2.43	33.64	235800	16.1	49.9	157
1181	144532	2.64	33.64	236000	16.1	49.9	157.2
1182	144643	2.24	33.64	236200	16.1	49.9	157.3
1183	144754	2.16	33.65	236400	16.1	49.9	157.5
1184	144865	2.06	33.66	236600	16.1	49.9	157.7
1185	144975	1.72	33.64	236800	16.1	49.9	157.8
1186	145086	1.59	33.65	237000	16.1	49.9	158
1187	145197	1.87	33.64	237200	16.1	49.9	158.2
1188	145308	2.08	33.67	237400	16.1	49.9	158.3
1189	145418	2.15	33.67	237600	16.1	49.9	158.5
1190	145638	2.22	33.66	237800	15.9	49.9	158.7
1191	145748	2.09	33.65	238000	15.6	49.9	158.8
1192	145858	1.73	33.66	238200	15.9	49.9	159
1193	145969	1.57	33.68	238400	15.9	49.9	159.2
1194	146079	2.08	33.68	238600	15.6	49.9	159.3
1195	146189	2.06	33.66	238800	15.6	49.9	159.5
1196	146299	2.13	33.67	239000	15.6	49.9	159.7
1197	146409	2.07	33.68	239200	15.6	49.9	159.8
1198	146519	2.04	33.68	239400	15.6	49.9	160
1199	146629	1.55	33.68	239600	15.6	49.9	160.2
1200	146739	1.79	33.69	239800	15	49.9	160.3
1201	146850	1.81	33.69	240000	15.6	49.9	160.5
1202	146960	1.58	33.7	240200	15.6	49.9	160.7
1203	147070	1.34	33.69	240400	15.6	49.9	160.8
1204	147180	1.55	33.71	240600	15.9	49.9	161
1205	147290	1.43	33.7	240800	15.6	49.9	161.2
1206	147400	1.41	33.71	241000	16.1	49.9	161.3
1207	147510	1.44	33.7	241200	16.1	49.9	161.5
1208	147620	1.79	33.72	241400	15.6	49.9	161.7
1209	147730	1.93	33.72	241600	15.6	49.9	161.8
1210	147841	1.96	33.71	241800	15.6	49.9	162
1211	147951	2.08	33.71	242000	16.1	49.9	162.2
1212	148061	1.85	33.72	242200	15.9	49.9	162.3
1213	148171	1.73	33.72	242400	15.6	49.9	162.5
1214	148281	1.25	33.71	242600	16.1	49.9	162.7
1215	148391	1.25	33.72	242800	16.1	49.9	162.8
1216	148501	1.48	33.72	243000	16.1	49.9	163
1217	148612	1.25	33.72	243200	16.1	49.9	163.2
1218	148722	1.4	33.74	243400	15.9	49.9	163.3
1219	148833	1.03	33.74	243600	15.9	49.9	163.5
1220	148944	1.42	33.74	243800	16.1	49.9	163.7
1221	149054	1.64	33.74	244000	16.1	49.9	163.8
1222	149165	1.59	33.73	244200	15.9	49.9	164
1223	149275	1.9	33.76	244400	15.6	49.9	164.2
1224	149386	1.85	33.73	244600	16.1	49.9	164.3
1225	149497	2.1	33.74	244800	16.1	49.9	164.5
1226	149607	2.13	33.74	245000	15.9	49.9	164.7
1227	149717	2.04	33.75	245200	16.1	49.9	164.8
1228	149827	1.98	33.74	245400	16.1	49.9	165
1229	149937	1.52	33.74	245600	16.7	49.9	165.2
1230	150047	1.26	33.75	245800	19.7	49.9	165.3
1231	150157	1.25	33.75	246000	20	49.9	165.5
1232	150267	1.12	33.75	246200	21.4	49.9	165.7
1233	150377	1.22	33.74	246400	20.6	49.9	165.8
1234	150487	1.04	33.74	246600	20.9	49.9	166
1235	150597	1.12	33.76	246800	20.3	49.9	166.1
1236	150707	1.12	33.76	247000	19.1	49.9	166.3
1237	150818	1.02	33.76	247200	17.3	49.9	166.5
1238	150928	0.93	33.76	247400	17.3	49.9	166.6
1239	151039	0.87	33.75	247600	17.3	49.9	166.8
1240	151149	0.83	33.76	247800	18.5	49.9	167
1241	151259	1.21	33.77	248000	19.1	49.9	167.1
1242	151369	1.2	33.77	248200	19.1	49.9	167.3
1243	151479	1.32	33.78	248400	20	49.9	167.5
1244	151590	1.07	33.76	248600	21.4	49.9	167.6
1245	151701	1.32	33.76	248800	22.6	49.9	167.8
1246	151812	1.31	33.77	249000	23.2	49.9	168
1247	151922	1.51	33.77	249200	22	49.9	168.1
1248	152034	1.13	33.77	249400	21.7	49.9	168.3
1249	152144	1.38	33.78	249600	21.1	49.9	168.5
1250	152255	1.16	33.77	249800	22	49.9	168.6
1251	152365	0.75	33.78	250000	22.3	49.9	168.8
1252	152476	0.86	33.78	250200	22.3	49.9	169
1253	152586	1	33.77	250400	21.4	49.9	169.1
1254	152697	0.41	33.78	250600	21.1	49.9	169.3
1255	152808	0.62	33.78	250800	22	49.9	169.5
1256	152918	1	33.76	251000	21.4	49.9	169.6
1257	153027	0.36	33.77	251200	21.1	49.9	169.8
1258	153137	0.81	33.77	251400	22.6	49.9	170
1259	153247	1.07	33.77	251600	27.9	49.9	170.1
1260	153356	1.28	33.78	251800	24.7	49.9	170.3
1261	153466	0.92	33.77	252000	22.6	49.9	170.5
1262	153576	1.18	33.77	252200	21.4	49.9	170.6
1263	153686	0.85	33.78	252400	21.4	49.9	170.8
1264	153796	1.13	33.78	252600	21.4	49.9	171
1265	153906	0.73	33.77	252800	20.9	49.9	171.1
1266	154016	0.78	33.79	253000	20.3	49.9	171.3
1267	154126	0.4	33.77	253200	19.7	49.9	171.5
1268	154236	0.55	33.78	253400	20	49.9	171.6
1269	154347	0.58	33.78	253600	21.4	49.9	171.8
1270	154457	0.73	33.78	253800	21.1	49.9	172
1271	154567	0.59	33.78	254000	19.7	49.9	172.1
1272	154678	0.98	33.78	254200	20.9	49.9	172.3
1273	154788	0.76	33.77	254400	20	49.9	172.5
1274	154898	1.09	33.79	254600	18.5	49.9	172.6
1275	155009	0.97	33.8	254800	18.5	49.9	172.8
1276	155119	1.15	33.79	255000	18.5	49.9	173
1277	155229	1.11	33.78	255200	18.5	49.9	173.1
1278	155339	0.58	33.78	255400	17.9	49.9	173.3
1279	155450	0.84	33.79	255600	17.9	49.9	173.5
1280	155560	0.65	33.79	255800	17.9	49.9	173.6
1281	155671	0.34	33.8	256000	17.9	49.9	173.8
1282	155781	0.32	33.81	256200	17.3	49.9	174
1283	155892	0.02	33.78	256400	17.3	49.9	174.1
1284	156003	0.42	33.8	256600	17	49.9	174.3
1285	156113	0.21	33.8	256800	17.3	49.9	174.5
1286	156224	0.47	33.79	257000	17	49.9	174.6
1287	156335	0.38	33.81	257200	16.7	49.9	174.8
1288	156446	0.22	33.81	257400	16.7	49.9	175
1289	156557	-0.02	33.79	257600	16.7	49.9	175.1
1290	156667	-0.14	33.79	257800	16.7	49.9	175.3
1291	156778	0.06	33.8	258000	16.7	49.9	175.5
1292	156889	0.1	33.82	258200	16.7	49.9	175.6
1293	157001	0.03	33.8	258400	16.1	49.9	175.8
1294	157112	0.24	33.81	258600	16.1	49.9	176
1295	157223	0.4	33.8	258800	16.1	49.9	176.1
1296	157334	0.38	33.8	259000	16.1	49.9	176.3
1297	157445	0.61	33.81	259200	16.1	49.9	176.5
1298	157556	0.62	33.81	259400	16.1	49.9	176.6
1299	157667	0.54	33.82	259600	15.9	49.9	176.8
1300	157778	0.06	33.8	259800	15.6	49.9	177
1301	157889	0.07	33.8	260000	15.3	49.9	177.1
1302	158000	-0.2	33.82	260200	15.6	49.9	177.3
1303	158112	0.22	33.82	260400	15	49.9	177.5
1304	158223	0.18	33.82	260600	15	49.9	177.6
1305	158334	0.39	33.81	260800	15	49.9	177.8
1306	158445	0.44	33.81	261000	15.6	49.9	178
1307	158556	0.57	33.82	261200	15.6	49.9	178.1
1308	158668	0.29	33.82	261400	15.6	49.9	178.3
1309	158779	-0.16	33.82	261600	15.3	49.9	178.5
1310	158890	-0.05	33.82	261800	15	49.9	178.6
1311	159002	-0.21	33.82	262000	15	49.9	178.8
1312	159113	0.06	33.82	262200	14.4	49.9	179
1313	159225	-0.22	33.82	262400	14.4	49.9	179.1
1314	159337	-0.1	33.82	262600	14.4	49.9	179.3
1315	159449	-0.1	33.81	262800	14.4	49.9	179.5
1316	159560	0.05	33.83	263000	14.4	49.9	179.6
1317	159672	0.1	33.84	263200	14.4	49.9	179.8
1318	159784	-0.03	33.84	263400	14.4	49.9	180
1319	159896	0.02	33.83	263600	14.4	49.9	180.1
1320	160008	0.12	33.83	263800	15	49.9	180.3
1321	160120	0.03	33.82	264000	15	49.9	180.5
1322	160232	0.35	33.84	264200	14.7	49.9	180.6
1323	160344	0.38	33.82	264400	14.4	49.9	180.8
1324	160456	0.48	33.84	264600	14.4	49.9	181
1325	160568	0.47	33.83	264800	14.1	49.9	181.1
1326	160680	0.41	33.85	265000	13.8	49.9	181.3
1327	160792	0.11	33.84	265200	13.8	49.9	181.5
1328	160904	0.09	33.84	265400	13.8	49.9	181.6
1329	161016	0.07	33.84	265600	13.8	49.9	181.8
1330	161128	-0.17	33.83	265800	13.8	49.9	182
1331	161241	-0.08	33.85	266000	13.8	49.9	182.1
1332	161353	0	33.84	266200	13.8	49.9	182.3
1333	161465	0.16	33.83	266400	14.4	49.9	182.5
1334	161577	-0.05	33.83	266600	14.4	49.9	182.6
1335	161690	0.11	33.84	266800	14.4	49.9	182.8
1336	161802	-0.04	33.84	267000	14.4	49.9	182.9
1337	161915	-0.04	33.85	267200	13.8	49.9	183.1
1338	162027	0.01	33.84	267400	13.8	49.9	183.3
1339	162140	0.14	33.83	267600	13.8	49.9	183.4
1340	162252	0.37	33.85	267800	13.8	49.9	183.6
1341	162365	0.24	33.84	268000	13.8	49.9	183.8
1342	162478	0.46	33.86	268200	13.8	49.9	183.9
1343	162591	0.55	33.84	268400	13.8	49.9	184.1
1344	162704	0.25	33.85	268600	13.8	49.9	184.3
1345	162816	0.44	33.84	268800	14.1	49.9	184.4
1346	162929	0.65	33.86	269000	14.4	49.9	184.6
1347	163042	0.44	33.85	269200	14.4	49.9	184.8
1348	163156	0.07	33.84	269400	14.1	49.9	184.9
1349	163269	0.4	33.84	269600	13.8	49.9	185.1
1350	163382	0.48	33.85	269800	13.8	49.9	185.3
1351	163495	0.39	33.85	270000	13.8	49.9	185.4
1352	163609	0.25	33.86	270200	13.8	49.9	185.6
1353	163722	0.28	33.86	270400	13.8	49.9	185.8
1354	163835	0.33	33.85	270600	13.8	49.9	185.9
1355	163949	0.17	33.85	270800	13.8	49.9	186.1
1356	164062	0.3	33.85	271000	14.1	49.9	186.3
1357	164176	0.04	33.84	271200	14.4	49.9	186.4
1358	164289	0.11	33.86	271400	14.4	49.9	186.6
1359	164403	0.26	33.84	271600	13.8	49.9	186.8
1360	164516	-0.09	33.85	271800	13.8	49.9	186.9
1361	164630	0.06	33.85	272000	14.1	49.9	187.1
1362	164743	-0.14	33.85	272200	14.4	49.9	187.3
1363	164857	0.23	33.84	272400	14.4	49.9	187.4
1364	164971	0.41	33.85	272600	14.4	49.9	187.6
1365	165085	0.12	33.86	272800	14.1	49.9	187.8
1366	165198	0.19	33.85	273000	13.8	49.9	187.9
1367	165312	0.55	33.86	273200	13.8	49.9	188.1
1368	165426	0.41	33.85	273400	13.5	49.9	188.3
1369	165540	0.84	33.86	273600	13.8	49.9	188.4
1370	165653	0.58	33.86	273800	13.8	49.9	188.6
1371	165767	0.69	33.85	274000	13.8	49.9	188.8
1372	165881	0.3	33.84	274200	13.8	49.9	188.9
1373	165995	0.25	33.85	274400	13.8	49.9	189.1
1374	166108	0.26	33.83	274600	14.1	49.9	189.3
1375	166222	0.56	33.85	274800	14.4	49.9	189.4
1376	166336	0.84	33.86	275000	13.8	49.9	189.6
1377	166450	0.63	33.85	275200	13.8	49.9	189.8
1378	166563	0.76	33.85	275400	13.8	49.9	189.9
1379	166677	0.4	33.85	275600	13.5	49.9	190.1
1380	166791	0.68	33.84	275800	13.2	49.9	190.3
1381	166905	0.6	33.83	276000	13.2	49.9	190.4
1382	167018	0.93	33.85	276200	13.5	49.9	190.6
1383	167132	0.48	33.86	276400	13.8	49.9	190.8
1384	167246	0.41	33.84	276600	13.5	49.9	190.9
1385	167360	0.15	33.85	276800	13.8	49.9	191.1
1386	167474	0.21	33.85	277000	14.1	49.9	191.3
1387	167588	-0.07	33.84	277200	14.1	49.9	191.4
1388	167702	0.07	33.84	277400	13.8	49.9	191.6
1389	167816	0.13	33.84	277600	13.8	49.9	191.8
1390	167930	0.22	33.84	277800	13.8	49.9	191.9
1391	168044	0.45	33.83	278000	13.8	49.9	192.1
1392	168158	0.49	33.84	278200	13.8	49.9	192.3
1393	168272	0.38	33.84	278400	14.1	49.9	192.4
1394	168386	0.26	33.83	278600	13.8	49.9	192.6
1395	168500	0.01	33.84	278800	13.8	49.9	192.8
1396	168614	0.32	33.83	279000	13.8	49.9	192.9
1397	168728	0.24	33.84	279200	14.1	49.9	193.1
1398	168842	0.61	33.83	279400	14.4	49.9	193.3
1399	168955	1.12	33.83	279600	16.4	49.9	193.4
1400	169070	1.28	33.83	279800	18.5	49.9	193.6
1401	169183	1.19	33.83	280000	16.7	49.9	193.8
1402	169298	1.18	33.82	280200	15.6	49.9	193.9
1403	169412	1.09	33.83	280400	15.6	49.9	194.1
1404	169526	0.8	33.84	280600	15.6	49.9	194.3
1405	169640	0.26	33.85	280800	15.3	49.9	194.4
1406	169755	-0.01	33.83	281000	15	49.9	194.6
1407	169869	0.24	33.83	281200	15	49.9	194.8
1408	169983	0.09	33.84	281400	15.6	49.9	194.9
1409	170098	0.16	33.84	281600	15	49.9	195.1
1410	170212	0.04	33.83	281800	15	49.9	195.3
1411	170327	0.02	33.84	282000	15	49.9	195.4
1412	170441	0.43	33.84	282200	14.7	49.9	195.6
1413	170556	0.1	33.84	282400	15.3	49.9	195.8
1414	170671	0.23	33.83	282600	15.9	49.9	195.9
1415	170785	0.22	33.85	282800	18.2	49.9	196.1
1416	170900	0.09	33.82	283000	18.8	49.9	196.3
1417	171015	0.48	33.83	283200	18.2	49.9	196.4
1418	171130	0.07	33.83	283400	17.3	49.9	196.6
1419	171244	0.39	33.82	283600	17.9	49.9	196.8
1420	171359	0.73	33.83	283800	19.7	49.9	196.9
1421	171474	1.03	33.83	284000	18.5	49.9	197.1
1422	171588	0.68	33.81	284200	17.3	49.9	197.3
1423	171703	0.75	33.82	284400	15.9	49.9	197.4
1424	171818	0.74	33.82	284600	18.2	49.9	197.6
1425	171932	0.5	33.82	284800	18.5	49.9	197.8
1426	172047	0.25	33.81	285000	17.3	49.9	197.9
1427	172161	-0.17	33.81	285200	17.3	49.9	198.1
1428	172275	-0.24	33.82	285400	17.3	49.9	198.3
1429	172390	-0.53	33.81	285600	17.3	49.9	198.4
1430	172504	-0.73	33.82	285800	16.7	49.9	198.6
1431	172617	-0.47	33.82	286000	16.7	49.9	198.8
1432	172731	-0.75	33.81	286200	16.7	49.9	198.9
1433	172844	-0.28	33.8	286400	16.7	49.9	199.1
1434	172958	-0.45	33.8	286600	17	49.9	199.2
1435	173071	-0.36	33.81	286800	17	49.9	199.4
1436	173184	-0.32	33.81	287000	16.7	49.9	199.6
1437	173298	-0.52	33.81	287200	17	49.9	199.7
1438	173411	-0.33	33.82	287400	17	49.9	199.9
1439	173525	-0.37	33.8	287600	17	49.9	200.1
1440	173639	-0.23	33.81	287800	17.3	49.9	200.2
1441	173752	-0.13	33.81	288000	16.7	49.9	200.4
1442	173866	0.04	33.81	288200	16.7	49.9	200.6
1443	173979	0.12	33.8	288400	16.4	49.9	200.7
1444	174093	0.13	33.82	288600	16.7	49.9	200.9
1445	174207	0.11	33.81	288800	16.7	49.9	201.1
1446	174321	0.12	33.82	289000	16.7	49.9	201.2
1447	174435	-0.22	33.81	289200	16.7	49.9	201.4
1448	174549	-0.19	33.81	289400	16.7	49.9	201.6
1449	174663	-0.13	33.82	289600	16.7	49.9	201.7
1450	174777	-0.54	33.81	289800	17	49.9	201.9
1451	174891	-0.24	33.81	290000	17.3	49.9	202.1
1452	175005	-0.14	33.81	290200	17.3	49.9	202.2
1453	175119	-0.16	33.81	290400	17.3	49.9	202.4
1454	175234	-0.33	33.81	290600	17	49.9	202.6
1455	175348	-0.04	33.82	290800	16.7	49.9	202.7
1456	175462	-0.21	33.81	291000	16.7	49.9	202.9
1457	175577	-0.21	33.82	291200	16.7	49.9	203.1
1458	175691	-0.39	33.81	291400	16.7	49.9	203.2
1459	175805	-0.41	33.84	291600	16.7	49.9	203.4
1460	175920	-0.21	33.83	291800	16.7	49.9	203.6
1461	176034	-0.35	33.82	292000	16.7	49.9	203.7
1462	176149	-0.2	33.82	292200	16.7	49.9	203.9
1463	176263	0.19	33.83	292400	16.7	49.9	204.1
1464	176378	0.18	33.83	292600	16.7	49.9	204.2
1465	176492	0.16	33.84	292800	16.7	49.9	204.4
1466	176607	0.14	33.83	293000	16.7	49.9	204.6
1467	176722	0.25	33.85	293200	16.4	49.9	204.7
1468	176837	0.14	33.84	293400	16.1	49.9	204.9
1469	176952	0.13	33.84	293600	16.1	49.9	205.1
1470	177067	0.13	33.84	293800	16.1	49.9	205.2
1471	177182	0.07	33.84	294000	15.6	49.9	205.4
1472	177297	0.26	33.84	294200	15.9	49.9	205.6
1473	177412	0.4	33.84	294400	15.9	49.9	205.7
1474	177527	-0.41	33.84	294600	16.1	49.9	205.9
1475	177641	-0.32	33.85	294800	15.6	49.9	206.1
1476	177754	-0.25	33.83	295000	15.9	49.9	206.2
1477	177867	0.23	33.84	295200	16.1	49.9	206.4
1478	177979	0.26	33.83	295400	15.6	49.9	206.6
1479	178090	0.74	33.83	295600	15	49.9	206.7
1480	178201	1.06	33.83	295800	15	49.9	206.9
1481	178312	1.04	33.82	296000	15	49.9	207.1
1482	178423	0.8	33.83	296200	15	49.9	207.2
1483	178534	1.31	33.84	296400	15	49.9	207.4
1484	178646	1.56	33.83	296600	15	49.9	207.6
1485	178757	2.69	33.83	296800	15	49.9	207.7
1486	178868	3.54	33.85	297000	15	49.9	207.9
1487	178979	3.38	33.83	297200	15	49.9	208.1
1488	179091	3.44	33.85	297400	15	49.9	208.2
1489	179202	2.65	33.85	297600	15	49.9	208.4
1490	179313	1.66	33.85	297800	15	49.9	208.6
1491	179425	1.18	33.87	298000	14.4	49.9	208.7
1492	179536	0.86	33.85	298200	14.4	49.9	208.9
1493	179647	1.03	33.85	298400	14.4	49.9	209.1
1494	179759	0.89	33.85	298600	14.4	49.9	209.2
1495	179870	0.79	33.86	298800	14.1	49.9	209.4
1496	179981	0.84	33.86	299000	14.1	49.9	209.6
1497	180093	1.01	33.86	299200	14.1	49.9	209.7
1498	180204	1.22	33.86	299400	14.1	49.9	209.9
1499	180315	1.21	33.86	299600	14.4	49.9	210.1
1500	180427	1.31	33.88	299800	14.4	49.9	210.2
1501	180538	1.61	33.88	300000	14.4	49.9	210.4
1502	180650	1.19	33.88	300200	14.4	49.9	210.6
1503	180761	1.25	33.88	300400	13.8	49.9	210.7
1504	180873	1.43	33.88	300600	13.8	49.9	210.9
1505	180984	1.46	33.88	300800	13.8	49.9	211.1
1506	181095	1.87	33.88	301000	14.1	49.9	211.2
1507	181205	1.73	33.9	301200	14.4	49.9	211.4
1508	181316	1.87	33.88	301400	14.1	49.9	211.6
1509	181427	1.81	33.89	301600	14.4	49.9	211.7
1510	181538	1.97	33.89	301800	13.8	49.9	211.9
1511	181649	2.03	33.9	302000	13.8	49.9	212.1
1512	181759	1.59	33.88	302200	13.8	49.9	212.2
1513	181870	1.55	33.88	302400	13.8	49.9	212.4
1514	181981	1.72	33.87	302600	13.5	49.9	212.6
1515	182091	2.12	33.89	302800	13.8	49.9	212.7
1516	182201	2.04	33.88	303000	13.8	49.9	212.9
1517	182312	2.19	33.89	303200	13.8	49.9	213.1
1518	182422	2.19	33.9	303400	14.1	49.9	213.2
1519	182533	2.33	33.9	303600	13.8	49.9	213.4
1520	182644	2.4	33.89	303800	13.8	49.9	213.6
1521	182754	2.39	33.89	304000	13.8	49.9	213.7
1522	182865	2.41	33.89	304200	13.5	49.9	213.9
1523	182975	2.23	33.9	304400	13.5	49.9	214.1
1524	183086	2.21	33.9	304600	13.5	49.9	214.2
1525	183196	2.05	33.9	304800	13.5	49.9	214.4
1526	183307	1.8	33.91	305000	13.8	49.9	214.6
1527	183418	1.98	33.91	305200	13.8	49.9	214.7
1528	183529	1.68	33.91	305400	13.8	49.9	214.9
1529	183640	1.65	33.92	305600	13.8	49.9	215.1
1530	183751	1.79	33.9	305800	14.1	49.9	215.2
1531	183862	1.99	33.91	306000	13.8	49.9	215.4
1532	183973	1.48	33.91	306200	13.5	49.9	215.6
1533	184084	1.8	33.9	306400	13.5	49.9	215.7
1534	184195	1.58	33.91	306600	13.5	49.9	215.9
1535	184306	1.98	33.91	306800	13.8	49.9	216
1536	184417	1.71	33.91	307000	13.8	49.9	216.2
1537	184529	1.9	33.91	307200	13.2	49.9	216.4
1538	184640	1.94	33.92	307400	13.5	49.9	216.5
1539	184751	2.01	33.9	307600	13.5	49.9	216.7
1540	184863	1.77	33.92	307800	13.5	49.9	216.9
1541	184974	1.68	33.91	308000	13.8	49.9	217
1542	185085	1.29	33.9	308200	13.5	49.9	217.2
1543	185196	1.36	33.92	308400	13.8	49.9	217.4
1544	185308	1.29	33.91	308600	13.8	49.9	217.5
1545	185419	0.89	33.91	308800	13.2	49.9	217.7
1546	185530	0.84	33.91	309000	13.2	49.9	217.9
1547	185642	0.88	33.91	309200	13.2	49.9	218
1548	185753	1.1	33.92	309400	13.5	49.9	218.2
1549	185864	0.83	33.91	309600	13.5	49.9	218.4
1550	185976	1.09	33.92	309800	13.2	49.9	218.5
1551	186087	0.7	33.92	310000	13.2	49.9	218.7
1552	186198	0.83	33.92	310200	13.8	49.9	218.9
1553	186310	0.76	33.91	310400	15	49.9	219
1554	186421	0.98	33.9	310600	16.1	49.9	219.2
1555	186532	0.98	33.92	310800	17.6	49.9	219.4
1556	186643	0.77	33.91	311000	16.7	49.9	219.5
1557	186755	0.99	33.91	311200	15.6	49.9	219.7
1558	186867	0.92	33.92	311400	15	49.9	219.9
1559	186978	0.97	33.92	311600	14.1	49.9	220
1560	187090	0.81	33.92	311800	13.2	49.9	220.2
1561	187201	0.67	33.92	312000	13.2	49.9	220.4
1562	187313	0.55	33.92	312200	13.8	49.9	220.5
1563	187424	0.3	33.92	312400	13.8	49.9	220.7
1564	187536	0.39	33.92	312600	15	49.9	220.9
1565	187647	0.52	33.93	312800	15.6	49.9	221
1566	187759	0.15	33.91	313000	15.6	49.9	221.2
1567	187871	0.06	33.91	313200	15.6	49.9	221.4
1568	187982	0.22	33.92	313400	14.4	49.9	221.5
1569	188094	0.12	33.92	313600	14.4	49.9	221.7
1570	188205	0.04	33.9	313800	15	49.9	221.9
1571	188317	-0.07	33.91	314000	14.4	49.9	222
1572	188429	0.08	33.91	314200	14.4	49.9	222.2
1573	188541	0.04	33.92	314400	14.7	49.9	222.4
1574	188652	0.38	33.93	314600	15	49.9	222.5
1575	188764	0.16	33.92	314800	17	49.9	222.7
1576	188876	0.44	33.94	315000	18.5	49.9	222.9
1577	188988	0.28	33.93	315200	17	49.9	223
1578	189100	0.42	33.92	315400	16.1	49.9	223.2
1579	189212	0.32	33.92	315600	16.1	49.9	223.4
1580	189324	0.32	33.92	315800	16.1	49.9	223.5
1581	189436	0.56	33.93	316000	16.7	49.9	223.7
1582	189548	0.33	33.91	316200	16.7	49.9	223.9
1583	189661	0.67	33.92	316400	16.7	49.9	224
1584	189773	0.78	33.93	316600	16.7	49.9	224.2
1585	189886	0.14	33.92	316800	16.7	49.9	224.4
1586	189998	0.14	33.92	317000	16.7	49.9	224.5
1587	190110	0.08	33.91	317200	16.7	49.9	224.7
1588	190223	-0.16	33.93	317400	16.7	49.9	224.9
1589	190335	0.06	33.92	317600	16.1	49.9	225
1590	190448	-0.15	33.91	317800	15.9	49.9	225.2
1591	190560	-0.06	33.92	318000	15.6	49.9	225.4
1592	190673	-0.03	33.91	318200	16.1	49.9	225.5
1593	190785	-0.18	33.92	318400	16.1	49.9	225.7
1594	190898	-0.15	33.91	318600	16.1	49.9	225.9
1595	191011	-0.07	33.93	318800	16.1	49.9	226
1596	191124	-0.17	33.93	319000	16.7	49.9	226.2
1597	191237	-0.12	33.92	319200	16.1	49.9	226.4
1598	191350	-0.24	33.93	319400	15.6	49.9	226.5
1599	191463	-0.15	33.92	319600	15.6	49.9	226.7
1600	191576	-0.34	33.92	319800	15.6	49.9	226.9
1601	191689	-0.33	33.92	320000	15.6	49.9	227
1602	191802	-0.42	33.92	320200	15.9	49.9	227.2
1603	191914	-0.26	33.92	320400	16.1	49.9	227.4
1604	192027	-0.7	33.92	320600	16.1	49.9	227.5
1605	192139	-0.74	33.91	320800	16.1	49.9	227.7
1606	192252	-0.58	33.91	321000	15.6	49.9	227.9
1607	192364	-0.18	33.92	321200	15.6	49.9	228
1608	192475	-0.15	33.92	321400	15	49.9	228.2
1609	192587	-0.44	33.91	321600	15	49.9	228.4
1610	192698	-0.37	33.91	321800	15.6	49.9	228.5
1611	192809	-0.15	33.92	322000	15.6	49.9	228.7
1612	192920	-0.11	33.91	322200	16.1	49.9	228.9
1613	193031	-0.13	33.9	322400	15.9	49.9	229
1614	193142	-0.05	33.92	322600	16.1	49.9	229.2
1615	193253	0.26	33.9	322800	16.1	49.9	229.4
1616	193364	0.28	33.91	323000	15.6	49.9	229.5
1617	193474	0.19	33.91	323200	15.6	49.9	229.7
1618	193584	-0.15	33.9	323400	16.7	49.9	229.9
1619	193695	-0.22	33.9	323600	17.9	49.9	230
1620	193805	-0.35	33.9	323800	19.7	49.9	230.2
1621	193915	-0.3	33.89	324000	19.7	49.9	230.4
1622	194026	0.05	33.92	324200	19.1	49.9	230.5
1623	194136	0.04	33.91	324400	16.4	49.9	230.7
1624	194247	0.2	33.92	324600	17.3	49.9	230.9
1625	194358	0	33.91	324800	17.3	49.9	231
1626	194469	0.16	33.92	325000	17	49.9	231.2
1627	194580	-0.21	33.91	325200	17.3	49.9	231.4
1628	194690	-0.08	33.91	325400	17	49.9	231.5
1629	194801	0.26	33.91	325600	16.1	49.9	231.7
1630	194912	0.07	33.9	325800	16.1	49.9	231.9
1631	195023	-0.05	33.9	326000	16.4	49.9	232
1632	195134	0.38	33.91	326200	16.7	49.9	232.2
1633	195245	0.65	33.91	326400	17.3	49.9	232.4
1634	195356	0.59	33.92	326600	17.3	49.9	232.5
1635	195468	0.44	33.91	326800	17.3	49.9	232.7
1636	195579	0.47	33.92	327000	17.3	49.9	232.8
1637	195690	0.27	33.91	327200	17.9	49.9	233
1638	195801	0.34	33.92	327400	18.8	49.9	233.2
1639	195913	0.57	33.92	327600	20.9	49.9	233.3
1640	196024	0.49	33.93	327800	21.4	49.9	233.5
1641	196136	0.6	33.92	328000	20	49.9	233.7
1642	196247	0.65	33.92	328200	19.1	49.9	233.8
1643	196359	0.44	33.91	328400	19.1	49.9	234
1644	196471	0.3	33.92	328600	19.1	49.9	234.2
1645	196582	0.28	33.91	328800	18.5	49.9	234.3
1646	196694	0.19	33.91	329000	19.4	49.9	234.5
1647	196806	0.57	33.92	329200	19.1	49.9	234.7
1648	196917	0.46	33.93	329400	19.7	49.9	234.8
1649	197029	0.26	33.91	329600	22	49.9	235
1650	197141	0.43	33.92	329800	22	49.9	235.2
1651	197253	0.67	33.92	330000	21.4	49.9	235.3
1652	197365	0.74	33.92	330200	20.9	49.9	235.5
1653	197477	0.79	33.91	330400	20.3	49.9	235.7
1654	197590	0.71	33.93	330600	18.5	49.9	235.8
1655	197704	0.65	33.92	330800	18.5	49.9	236
1656	197818	1.24	33.94	331000	20.3	49.9	236.2
1657	197934	2.03	33.95	331200	22.6	49.9	236.3
1658	198051	4.05	33.96	331400	21.1	49.9	236.5
1659	198170	5.05	33.96	331600	19.4	49.9	236.7
1660	198291	5.67	33.97	331800	19.4	49.9	236.8
1661	198412	6.2	33.98	332000	20.9	49.9	237
1662	198534	6.5	33.97	332200	20.3	49.9	237.2
1663	198658	5.57	33.99	332400	19.7	49.9	237.3
1664	198787	6.13	33.99	332600	22.3	49.9	237.5
1665	199251	4.51	34	332800	25.6	49.9	237.7
1666	199416	3.43	34.02	333000	25.6	49.9	237.8
1667	200207	4.01	34	333200	24.1	49.9	238
1668	200338	4.36	33.99	333400	22	49.9	238.2
1669	200473	4.32	34	333600	19.4	49.9	238.3
1670	200733	5.13	33.99	333800	16.7	49.9	238.5
1671	200863	6.21	33.99	334000	17	49.9	238.7
1672	201197	7.64	34.02	334200	17.3	49.9	238.8
1673	201320	6.69	33.97	334400	17.6	49.9	239
1674	201440	6.21	33.98	334600	15.6	49.9	239.2
1675	201559	6.52	33.95	334800	15.6	49.9	239.3
1676	201678	5.62	33.96	335000	16.7	49.9	239.5
1677	201797	5.72	33.95	335200	16.7	49.9	239.7
1678	201918	5.69	33.97	335400	16.7	49.9	239.8
1679	202039	6.34	33.98	335600	16.7	49.9	240
1680	202160	6.63	33.98	335800	17	49.9	240.2
1681	202280	7.31	33.98	336000	17.3	49.9	240.3
1682	202400	6.36	33.97	336200	17	49.9	240.5
1683	202518	5	33.95	336400	16.7	49.9	240.7
1684	202637	6.05	33.95	336600	16.7	49.9	240.8
1685	202754	5.15	33.96	336800	17.3	49.9	241
1686	202871	4.8	33.95	337000	17.9	49.9	241.2
1687	202988	6.28	33.94	337200	17.9	49.9	241.3
1688	203105	6.21	33.95	337400	16.7	49.9	241.5
1689	203221	5.93	33.95	337600	16.1	49.9	241.7
1690	203338	5.37	33.93	337800	16.1	49.9	241.8
1691	203454	4.68	33.94	338000	16.1	49.9	242
1692	203570	5.6	33.94	338200	16.1	49.9	242.2
1693	203685	7.13	33.94	338400	16.1	49.9	242.3
1694	203799	11.31	33.93	338600	15.6	49.9	242.5
1695	203913	12.3	33.93	338800	16.1	49.9	242.7
1696	204027	9.77	33.92	339000	16.1	49.9	242.8
1697	204142	6.38	33.93	339200	16.7	49.9	243
1698	204256	6.53	33.93	339400	16.4	49.9	243.2
1699	204370	5.89	33.93	339600	16.1	49.9	243.3
1700	204484	5.56	33.94	339800	16.1	49.9	243.5
1701	204599	5.7	33.95	340000	15.6	49.9	243.7
1702	204714	4.88	33.95	340200	15.6	49.9	243.8
1703	204830	5.31	33.94	340400	15.6	49.9	244
1704	204945	5.11	33.95	340600	15.6	49.9	244.2
1705	205060	4.47	33.95	340800	15.6	49.9	244.3
1706	205175	4.21	33.94	341000	15.3	49.9	244.5
1707	205289	3.54	33.93	341200	15.3	49.9	244.7
1708	205404	3.75	33.95	341400	15	49.9	244.8
1709	205519	3.51	33.96	341600	15.6	49.9	245
1710	205635	3.79	33.96	341800	15.9	49.9	245.2
1711	205751	4.67	33.96	342000	19.4	49.9	245.3
1712	205868	6.12	33.98	342200	22	49.9	245.5
1713	205986	5.88	33.99	342400	21.7	49.9	245.7
1714	206104	4.74	33.97	342600	19.7	49.9	245.8
1715	206221	3.87	33.99	342800	22.3	49.9	246
1716	206338	3.47	33.97	343000	22.6	49.9	246.2
1717	206454	5.1	33.97	343200	22	49.9	246.3
1718	206570	4.85	33.97	343400	20.9	49.9	246.5
1719	206686	3.75	33.98	343600	23.2	49.9	246.7
1720	206802	3.03	33.98	343800	23.2	49.9	246.8
1721	206919	2.8	33.97	344000	22.9	49.9	247
1722	207036	3.01	33.97	344200	20	49.9	247.2
1723	207153	2.87	33.98	344400	19.1	49.9	247.3
1724	207269	2.84	33.98	344600	19.7	49.9	247.5
1725	207386	2.65	33.99	344800	21.1	49.9	247.7
1726	207503	2.55	33.99	345000	20.9	49.9	247.8
1727	207619	2.28	34	345200	19.1	49.9	248
1728	207736	2.42	33.97	345400	19.1	49.9	248.2
1729	207853	2.18	33.98	345600	19.1	49.9	248.3
1730	207970	2.54	33.99	345800	19.1	49.9	248.5
1731	208087	2.19	33.98	346000	19.1	49.9	248.7
1732	208204	2.41	33.99	346200	19.7	49.9	248.8
1733	208321	2.3	33.99	346400	19.7	49.9	249
1734	208438	2.17	33.99	346600	19.7	49.9	249.1
1735	208555	1.9	34	346800	19.7	49.9	249.3
1736	208672	1.83	33.99	347000	19.7	49.9	249.5
1737	208789	1.7	34	347200	19.7	49.9	249.6
1738	208906	1.53	33.98	347400	19.7	49.9	249.8
1739	209024	1.68	33.98	347600	19.7	49.9	250
1740	209141	1.83	34	347800	19.7	49.9	250.1
1741	209259	1.95	34	348000	19.7	49.9	250.3
1742	209376	1.51	34	348200	19.4	49.9	250.5
1743	209494	1.38	33.99	348400	19.7	49.9	250.6
1744	209611	1.58	33.99	348600	19.7	49.9	250.8
1745	209729	1.41	34.01	348800	19.7	49.9	251
1746	209847	1.44	34	349000	20	49.9	251.1
1747	209965	1.51	34	349200	20.3	49.9	251.3
1748	210082	1.73	34.01	349400	20.3	49.9	251.5
1749	210200	1.64	34	349600	20.3	49.9	251.6
1750	210318	1.56	34.01	349800	20.6	49.9	251.8
1751	210436	1.7	34	350000	21.4	49.9	252
1752	210553	1.6	34.01	350200	22.3	49.9	252.1
1753	210671	1.28	34.01	350400	23.2	49.9	252.3
1754	210789	1.08	34	350600	23.5	49.9	252.5
1755	210907	1.11	33.99	350800	24.4	49.9	252.6
1756	211025	1.14	34.01	351000	25.3	49.9	252.8
1757	211143	1.13	33.99	351200	26.1	49.9	253
1758	211261	1.03	34	351400	27.3	49.9	253.1
1759	211379	1.48	34.01	351600	31.4	49.9	253.3
1760	211497	1.21	34.01	351800	30.9	49.9	253.5
1761	211615	1.25	33.99	352000	31.4	49.9	253.6
1762	211733	1.51	34.01	352200	33.5	49.9	253.8
1763	211851	1.52	34	352400	30.9	49.9	254
1764	211969	1.12	34	352600	30.9	49.9	254.1
1765	212087	0.94	34	352800	29.7	49.9	254.3
1766	212205	0.72	33.99	353000	30.3	49.9	254.5
1767	212323	0.85	34	353200	33.5	49.9	254.6
1768	212441	0.98	34	353400	39.7	49.9	254.8
1769	212559	0.45	34	353600	40.9	49.9	255
1770	212677	0.56	34	353800	43.2	49.9	255.1
1771	212795	0.57	34	354000	44.1	49.9	255.3
1772	212913	0.44	34	354200	47.6	49.9	255.5
1773	213031	0.63	33.99	354400	49.1	49.9	255.6
1774	213149	0.71	34	354600	50.6	49.9	255.8
1775	213267	1.12	34.01	354800	53.2	49.9	256
1776	213385	1.17	34	355000	60.9	49.9	256.1
1777	213503	0.83	33.98	355200	55.3	49.9	256.3
1778	213621	1.27	33.99	355400	52	49.9	256.5
1779	213739	1.13	33.99	355600	51.4	49.9	256.6
1780	213857	1.16	34	355800	50.6	49.9	256.8
1781	213974	0.7	33.98	356000	49.1	49.9	257
1782	214092	0.48	33.98	356200	52	49.9	257.1
1783	214210	0.46	33.98	356400	50.3	49.9	257.3
1784	214328	0.25	33.98	356600	54.4	49.9	257.5
1785	214446	0.15	33.99	356800	50.9	49.9	257.6
1786	214564	0.23	33.99	357000	52.3	49.9	257.8
1787	214682	0.21	33.99	357200	52.9	49.9	258
1788	214800	0.27	33.98	357400	52.3	49.9	258.1
1789	214918	0.28	34	357600	53.8	49.9	258.3
1790	215036	0.32	33.98	357800	51.1	49.9	258.5
1791	215154	0.08	33.98	358000	52.3	49.9	258.6
1792	215272	0.05	33.96	358200	51.7	49.9	258.8
1793	215390	0.23	33.98	358400	52	49.9	259
1794	215508	0.2	33.97	358600	51.4	49.9	259.1
1795	215627	0.41	33.97	358800	50.9	49.9	259.3
1796	215745	0.28	33.98	359000	50.9	49.9	259.5
1797	215863	0.75	33.98	359200	50.9	49.9	259.6
1798	215981	0.53	33.97	359400	50.6	49.9	259.8
1799	216099	0.58	33.95	359600	52.6	49.9	260
1800	216217	0.72	33.95	359800	49.4	49.9	260.1
1801	216334	0.65	33.96	360000	49.7	49.9	260.3
1802	216452	0.56	33.96	360200	49.1	49.9	260.5
1803	216570	0.2	33.96	360400	48.5	49.9	260.6
1804	216688	0.2	33.96	360600	48.2	49.9	260.8
1805	216806	-0.21	33.96	360800	49.1	49.9	261
1806	216924	-0.32	33.94	361000	49.4	49.9	261.1
1807	217042	-0.4	33.95	361200	50.3	49.9	261.3
1808	217160	-0.18	33.97	361400	52	49.9	261.5
1809	217278	-0.03	33.97	361600	53.2	49.9	261.6
1810	217396	-0.37	33.95	361800	54.4	49.9	261.8
1811	217514	-0.52	33.94	362000	56.1	49.9	262
1812	217632	-0.36	33.96	362200	57.3	49.9	262.1
1813	217751	-0.57	33.94	362400	57.3	49.9	262.3
1814	217869	-0.49	33.93	362600	56.1	49.9	262.5
1815	217987	-0.21	33.95	362800	55.6	49.9	262.6
1816	218105	-0.55	33.93	363000	55	49.9	262.8
1817	218223	-0.29	33.94	363200	55.6	49.9	263
1818	218341	-0.24	33.94	363400	56.1	49.9	263.1
1819	218459	-0.19	33.94	363600	56.1	49.9	263.3
1820	218577	-0.19	33.95	363800	62.9	49.9	263.5
1821	218695	0.31	33.94	364000	52.6	49.9	263.6
1822	218813	0.16	33.93	364200	56.4	0	263.6
1823	218932	0.15	33.92	364400	52.9	0	263.6
1824	219049	0.4	33.94	364600	55.9	0	263.6
1825	219167	0.5	33.94	364800	56.7	0	263.6
1826	219285	0.28	33.94	365000	55.9	0	263.6
1827	219403	-0.16	33.93	365200	54.1	0	263.6
1828	219522	-0.07	33.94	365400	63.5	0	263.6
1829	219640	-0.43	33.93	365600	51.1	0	263.6
1830	219758	-0.4	33.92	365800	56.4	0	263.6
1831	219876	-0.6	33.91	366000	53.8	0	263.6
1832	219994	-0.6	33.93	366200	61.4	0	263.6
1833	220113	-0.51	33.92	366400	52.9	0	263.6
1834	220231	-0.64	33.92	366600	59.1	0	263.6
1835	220349	-0.46	33.93	366800	60.6	0	263.6
1836	220467	0	33.93	367000	63.5	0	263.6
1837	220585	-0.41	33.93	367200	67.3	0	263.6
1838	220704	-0.31	33.92	367400	71.1	0	263.6
1839	220822	-0.17	33.93	367600	67	0	263.6
1840	220940	-0.17	33.92	367800	70.3	0	263.6
1841	221058	-0.02	33.93	368000	74.7	0	263.6
1842	221177	-0.06	33.91	368200	73.8	0	263.6
1843	221295	0.24	33.93	368400	70.6	0	263.6
1844	221413	0.08	33.91	368600	81.4	0	263.6
1845	221531	0.14	33.91	368800	75	0	263.6
1846	221650	-0.13	33.92	369000	75.6	0	263.6
1847	221768	-0.19	33.92	369200	77.6	0	263.6
1848	221886	-0.47	33.92	369400	77.6	0	263.6
1849	222004	-0.44	33.92	369600	76.1	0	263.6
1850	222123	-0.52	33.92	369800	76.7	0	263.6
1851	222241	-0.47	33.92	370000	81.7	0	263.6
1852	222360	-0.49	33.91	370200	73.5	0	263.6
1853	222478	-0.34	33.91	370400	72.3	0	263.6
1854	222596	-0.48	33.9	370600	68.5	0	263.6
1855	222715	-0.59	33.91	370800	71.7	0	263.6
1856	222834	-0.29	33.91	371000	69.7	0	263.6
1857	222952	-0.56	33.92	371200	57.9	0	263.6
1858	223070	-0.2	33.92	371400	56.7	0	263.6
1859	223188	-0.37	33.9	371600	59.7	0	263.6
1860	223306	-0.12	33.9	371800	54.4	0	263.6
1861	223425	0.09	33.91	372000	52	0	263.6
1862	223543	0.33	33.9	372200	50	0	263.6
1863	223661	-0.03	33.9	372400	50.9	0	263.6
1864	223779	-0.27	33.91	372600	45.3	0	263.6
1865	223897	-0.31	33.9	372800	42.6	0	263.6
1866	224016	-0.24	33.91	373000	42	0	263.6
1867	224135	-0.4	33.91	373200	43.5	0	263.6
1868	224253	-0.09	33.9	373400	42	0	263.6
1869	224371	0.17	33.91	373600	37.9	0	263.6
1870	224489	0.05	33.9	373800	36.7	0	263.6
1871	224607	-0.22	33.9	374000	35	0	263.6
1872	224725	-0.24	33.9	374200	38.8	0	263.6
1873	224843	-0.05	33.89	374400	37.9	0	263.6
1874	224961	0.14	33.9	374600	33.2	0	263.6
1875	225079	0.05	33.9	374800	32	0	263.6
1876	225197	-0.01	33.9	375000	31.4	0	263.6
1877	225315	-0.25	33.9	375200	31.4	0	263.6
1878	225433	-0.37	33.9	375400	32.3	0	263.6
1879	225551	-0.49	33.9	375600	33.2	0	263.6
1880	225669	-0.56	33.89	375800	33.8	0	263.6
1881	225788	-0.78	33.89	376000	34.1	0	263.6
1882	225906	-0.39	33.91	376200	35.9	0	263.6
1883	226024	-0.59	33.89	376400	36.7	0	263.6
1884	226142	-0.73	33.89	376600	33.5	0	263.6
1885	226260	-0.64	33.89	376800	30.3	0	263.6
1886	226378	-0.48	33.88	377000	29.7	0	263.6
1887	226496	-0.3	33.88	377200	31.7	0	263.6
1888	226614	-0.33	33.89	377400	32.6	0	263.6
1889	226732	-0.09	33.89	377600	32	0	263.6
1890	226850	-0.15	33.89	377800	31.4	0	263.6
1891	226968	0.24	33.88	378000	30.3	0	263.6
1892	227086	0.35	33.88	378200	31.1	0	263.6
1893	227204	0.25	33.89	378400	30.9	0	263.6
1894	227322	0.03	33.88	378600	30.9	0	263.6
1895	227440	-0.35	33.89	378800	32	0	263.6
1896	227558	-0.33	33.88	379000	30.3	0	263.6
1897	227676	-0.31	33.89	379200	28.5	0	263.6
1898	227794	-0.45	33.88	379400	26.1	0	263.6
1899	227912	-0.52	33.89	379600	25.6	0	263.6
1900	228030	-0.52	33.87	379800	24.4	0	263.6
1901	228148	-0.29	33.89	380000	24.4	0	263.6
1902	228266	-0.33	33.9	380200	23.5	0	263.6
1903	228384	-0.6	33.87	380400	23.2	0	263.6
1904	228502	-0.43	33.88	380600	23.2	0	263.6
1905	228620	-0.3	33.88	380800	22.6	0	263.6
1906	228738	-0.32	33.87	381000	23.2	0	263.6
1907	228855	-0.17	33.87	381200	22.9	0	263.6
1908	228973	0.13	33.88	381400	21.4	0	263.6
1909	229091	0.07	33.87	381600	20.9	0	263.6
1910	229209	0.03	33.87	381800	20.9	0	263.6
1911	229327	0.42	33.87	382000	20.9	0	263.6
1912	229444	0.41	33.89	382200	20.3	0	263.6
1913	229562	0.16	33.87	382400	19.7	0	263.6
1914	229680	-0.1	33.87	382600	20.3	0	263.6
1915	229798	-0.27	33.87	382800	20.9	0	263.6
1916	229915	-0.46	33.85	383000	20.3	0	263.6
1917	230033	0.02	33.88	383200	19.7	0	263.6
1918	230150	-0.38	33.86	383400	19.1	0	263.6
1919	230268	-0.04	33.87	383600	18.8	0	263.6
1920	230386	0.08	33.88	383800	18.5	0	263.6
1921	230503	0.04	33.85	384000	18.5	0	263.6
1922	230621	0.21	33.88	384200	18.8	0	263.6
1923	230739	0.19	33.88	384400	20.9	0	263.6
1924	230857	0.37	33.86	384600	21.4	0	263.6
1925	230975	-0.01	33.86	384800	20	0	263.6
1926	231092	0.04	33.88	385000	19.7	0	263.6
1927	231210	-0.11	33.88	385200	19.7	0	263.6
1928	231328	0.14	33.86	385400	19.1	0	263.6
1929	231445	0.24	33.87	385600	20.6	0	263.6
1930	231563	0.3	33.87	385800	21.4	0	263.6
1931	231681	0.61	33.87	386000	19.7	0	263.6
1932	231800	1.71	33.87	386200	17.3	0	263.6
1933	231919	3.32	33.89	386400	15.9	0	263.6
1934	232038	4.83	33.89	386600	15.9	0	263.6
1935	232156	3.54	33.87	386800	15.6	0	263.6
1936	232273	2.27	33.86	387000	15.3	0	263.6
1937	232390	1.11	33.85	387200	15.6	0	263.6
1938	232506	1.18	33.86	387400	15.6	0	263.6
1939	232623	1.28	33.85	387600	15	0	263.6
1940	232739	0.8	33.84	387800	15	0	263.6
1941	232855	0.86	33.87	388000	15	0	263.6
1942	232971	0.77	33.85	388200	14.4	0	263.6
1943	233087	0.77	33.86	388400	13.8	0	263.6
1944	233204	0.31	33.85	388600	14.1	0	263.6
1945	233320	0.47	33.86	388800	13.8	0	263.6
1946	233436	0.37	33.85	389000	13.8	0	263.6
1947	233553	0.79	33.86	389200	13.8	0	263.6
1948	233669	0.42	33.84	389400	14.4	0	263.6
1949	233785	0.43	33.86	389600	14.4	0	263.6
1950	233901	0.51	33.85	389800	13.8	0	263.6
1951	234017	0.4	33.85	390000	13.5	0	263.6
1952	234133	0.54	33.85	390200	13.8	0	263.6
1953	234249	0.19	33.86	390400	13.8	0	263.6
1954	234365	0.06	33.85	390600	14.1	0	263.6
1955	234481	-0.09	33.86	390800	13.8	0	263.6
1956	234597	0.04	33.86	391000	13.5	0	263.6
1957	234713	0.66	33.85	391200	13.8	0	263.6
1958	234829	0.8	33.86	391400	13.2	0	263.6
1959	234944	1.16	33.85	391600	12.6	0	263.6
1960	235060	3.38	33.86	391800	14.7	0	263.6
1961	235175	4.63	33.86	392000	14.4	0	263.6
1962	235290	3.78	33.86	392200	13.2	0	263.6
1963	235406	3.81	33.86	392400	13.2	0	263.6
1964	235521	3.2	33.86	392600	13.8	0	263.6
1965	235636	2.1	33.87	392800	13.8	0	263.6
1966	235751	2.82	33.86	393000	13.8	0	263.6
1967	235866	3.28	33.88	393200	14.1	0	263.6
1968	235981	4.16	33.86	393400	12.6	0	263.6
1969	236096	5.34	33.86	393600	12	0	263.6
1970	236211	3.9	33.87	393800	11.4	0	263.6
1971	236326	3.23	33.86	394000	11.1	0	263.6
1972	236441	2.07	33.85	394200	10.9	0	263.6
1973	236556	1.11	33.86	394400	11.4	0	263.6
1974	236670	0.86	33.86	394600	11.4	0	263.6
1975	236783	1.69	33.87	394800	11.4	0	263.6
1976	236896	4.2	33.88	395000	12	0	263.6
1977	237009	3.88	33.86	395200	12.6	0	263.6
1978	237121	2.81	33.88	395400	12.3	0	263.6
1979	237234	2.38	33.87	395600	11.4	0	263.6
1980	237348	1.98	33.89	395800	11.4	0	263.6
1981	237461	1.93	33.88	396000	11.4	0	263.6
1982	237574	2.05	33.87	396200	12	0	263.6
1983	237687	1.98	33.88	396400	15	0	263.6
1984	237799	2.14	33.88	396600	17.9	0	263.6
1985	237912	1.83	33.88	396800	17.9	0	263.6
1986	238025	1.66	33.9	397000	16.7	0	263.6
1987	238138	1.44	33.9	397200	15	0	263.6
1988	238251	1.27	33.89	397400	14.1	0	263.6
1989	238364	1.55	33.9	397600	14.4	0	263.6
1990	238477	1.63	33.9	397800	13.8	0	263.6
1991	238590	1.48	33.91	398000	13.5	0	263.6
1992	238703	1.38	33.9	398200	13.8	0	263.6
1993	238816	1.36	33.9	398400	13.5	0	263.6
1994	238929	1.46	33.91	398600	13.2	0	263.6
1995	239042	1.53	33.91	398800	13.2	0	263.6
1996	239155	1.49	33.91	399000	13.2	0	263.6
1997	239268	1.72	33.92	399200	13.2	0	263.6
1998	239381	1.59	33.93	399400	13.2	0	263.6
[truncated: 50,680 more rows]
