# Supplementary material for: Wireless intravesical device for real-time bladder pressure measurement: Study of consecutive voiding in awake minipigs
Source: PLoS One. 2019 Dec 2;14(12):e0225821. doi: 10.1371/journal.pone.0225821 (PMC6886791; doi:10.1371/journal.pone.0225821)
Supplement: S4 File — (ZIP) [file pone.0225821.s004.zip › data2 invivo 4.txt]

Long Name	Time Pill	Pill Pressure	Temperature	Time cath	Cath Pressure	IH2O Q	VH2O infused
Units	ms	mbar	degree celsius	ms	cm H2O	ml/min	ml
1	0	-9.83	37.82	0	0.9	0	0
2	23	-6.9	38.12	200	0.9	0	0
3	148	-6.48	38.15	400	0.9	0	0
4	272	-6.32	38.12	600	0.9	0	0
5	397	-6.52	38.13	800	0.3	0	0
6	522	-6.88	38.13	1000	0.6	0	0
7	648	-7.16	38.12	1200	0.9	0	0
8	774	-7.76	38.13	1400	0.9	0	0
9	901	-7.68	38.14	1600	0.9	0	0
10	1028	-7.57	38.14	1800	0.9	0	0
11	1158	-7.41	38.12	2000	0.9	0	0
12	1287	-7.65	38.13	2200	0.6	0	0
13	1417	-7.37	38.15	2400	0.9	0	0
14	1547	-7.67	38.15	2600	0.3	0	0
15	1677	-7.62	38.14	2800	0.6	0	0
16	1808	-7.14	38.14	3000	0.3	0	0
17	1938	-7.2	38.13	3200	0.6	0	0
18	2068	-7.01	38.15	3400	0.9	0	0
19	2198	-7.99	38.12	3600	0.9	0	0
20	2327	-7.72	38.12	3800	0.6	0	0
21	2459	-7.66	38.13	4000	0.6	0	0
22	2589	-7.74	38.14	4200	0.6	0	0
23	2721	-7.17	38.15	4400	0.9	0	0
24	2852	-7.06	38.15	4600	0.9	0	0
25	2982	-6.83	38.14	4800	0.6	0	0
26	3114	-7.3	38.13	5000	0.9	0	0
27	3244	-7.27	38.14	5200	0.6	0	0
28	3373	-7.07	38.14	5400	0.9	0	0
29	3502	-6.24	38.14	5600	0.3	0	0
30	3631	-6.62	38.13	5800	0.9	0	0
31	3760	-6.35	38.13	6000	0.6	0	0
32	3888	-6.88	38.14	6200	0.3	0	0
33	4019	-6.9	38.14	6400	0.9	0	0
34	4152	-7.22	38.14	6600	0.9	0	0
35	4283	-7.64	38.13	6800	0.6	0	0
36	4416	-7.62	38.14	7000	0.6	0	0
37	4548	-7.42	38.15	7200	0.6	0	0
38	4680	-7.36	38.14	7400	0.3	0	0
39	4812	-7.54	38.13	7600	0.9	0	0
40	4942	-7.83	38.14	7800	0.3	0	0
41	5074	-7.45	38.14	8000	0.3	0	0
42	5204	-7.6	38.14	8200	0.6	0	0
43	5336	-7.42	38.14	8400	0.3	0	0
44	5465	-7.43	38.14	8600	0.3	0	0
45	5595	-7.38	38.15	8800	0.3	0	0
46	5724	-7.44	38.14	9000	0.3	0	0
47	5853	-7.86	38.14	9200	0.3	0	0
48	5983	-7.47	38.15	9400	0	0	0
49	6114	-7.53	38.14	9600	0	0	0
50	6243	-7.44	38.13	9800	0	0	0
51	6372	-7.67	38.15	10000	-0.3	0	0
52	6499	-7.6	38.13	10200	-0.3	0	0
53	6628	-7.72	38.14	10400	-0.9	0	0
54	6755	-7.85	38.13	10600	-0.9	0	0
55	6883	-7.21	38.14	10800	-0.3	0	0
56	7011	-7.16	38.14	11000	-0.3	0	0
57	7138	-6.77	38.15	11200	-1.2	0	0
58	7263	-7.42	38.13	11400	-0.9	0	0
59	7388	-7.33	38.11	11600	-0.9	0	0
60	7513	-6.92	38.13	11800	-0.9	0	0
61	7637	-6.5	38.14	12000	-0.9	0	0
62	7761	-6.76	38.13	12200	-1.5	0	0
63	7885	-6.06	38.12	12400	-0.9	0	0
64	8009	-5.87	38.11	12600	-1.5	0	0
65	8133	-5.52	38.13	12800	-1.5	0	0
66	8257	-5.97	38.13	13000	-1.5	0	0
67	8382	-6.76	38.11	13200	-0.9	0	0
68	8507	-7.26	38.14	13400	-0.9	0	0
69	8634	-7.74	38.14	13600	-0.9	0	0
70	8760	-7.57	38.13	13800	-0.9	0	0
71	8885	-7.41	38.15	14000	-1.5	0	0
72	9011	-7.66	38.13	14200	-1.5	0	0
73	9137	-7.54	38.13	14400	-1.5	0	0
74	9262	-7.82	38.12	14600	-1.5	0	0
75	9388	-7.51	38.15	14800	-1.8	0	0
76	9512	-7.87	38.13	15000	-1.5	0	0
77	9638	-7.33	38.14	15200	-1.5	0	0
78	9762	-7.59	38.13	15400	-1.5	0	0
79	9887	-7.27	38.12	15600	-1.2	0	0
80	10011	-7.01	38.12	15800	-0.9	0	0
81	10135	-6.28	38.13	16000	-1.2	0	0
82	10258	-5.5	38.12	16200	-0.9	0	0
83	10380	-5.42	38.12	16400	-0.9	0	0
84	10502	-5.38	38.12	16600	-0.3	0	0
85	10624	-5.57	38.12	16800	-0.3	0	0
86	10747	-6.39	38.13	17000	-0.3	0	0
87	10871	-7.36	38.12	17200	0	0	0
88	10994	-7.88	38.13	17400	-0.3	0	0
89	11118	-8	38.12	17600	-0.3	0	0
90	11242	-7.91	38.13	17800	-0.3	0	0
91	11366	-7.97	38.12	18000	-0.6	0	0
92	11490	-7.77	38.12	18200	-0.6	0	0
93	11614	-7.78	38.13	18400	-0.6	0	0
94	11738	-7.44	38.13	18600	-1.2	0	0
95	11862	-7.56	38.12	18800	-1.2	0	0
96	11985	-7.95	38.12	19000	-0.9	0	0
97	12108	-7.95	38.11	19200	-1.5	0	0
98	12231	-7.23	38.12	19400	-1.5	0	0
99	12351	-6.61	38.12	19600	-0.9	0	0
100	12470	-5.78	38.11	19800	-0.6	0	0
101	12588	-5.05	38.09	20000	-0.6	0	0
102	12704	-4.72	38.07	20200	-2.1	0	0
103	12819	-3.62	38.07	20400	-1.2	0	0
104	12933	-6.7	38.05	20600	-1.2	0	0
105	13049	-6.93	38.06	20800	-1.5	0	0
106	13164	-6.93	38.07	21000	-0.9	0	0
107	13280	-7.42	38.05	21200	-0.9	0	0
108	13396	-7.47	38.07	21400	-0.9	0	0
109	13512	-7.59	38.06	21600	-0.9	0	0
110	13629	-6.8	38.07	21800	-0.3	0	0
111	13745	-6.56	38.08	22000	-0.3	0	0
112	13862	-6.32	38.09	22200	-0.3	0	0
113	13979	-6.04	38.08	22400	-0.9	0	0
114	14095	-6.08	38.06	22600	-0.6	0	0
115	14212	-5.66	38.07	22800	-0.6	0	0
116	14329	-5.21	38.09	23000	-0.3	0	0
117	14446	-4.93	38.09	23200	-0.3	0	0
118	14563	-4.77	38.1	23400	-0.3	0	0
119	14682	-5.39	38.09	23600	-0.3	0	0
120	14800	-6.88	38.09	23800	-0.3	0	0
121	14918	-6.97	38.1	24000	-0.3	0	0
122	15036	-7.35	38.09	24200	-0.3	0	0
123	15155	-7.65	38.11	24400	-0.3	0	0
124	15273	-7.86	38.09	24600	-0.3	0	0
125	15391	-7.8	38.09	24800	-0.3	0	0
126	15509	-8.13	38.09	25000	-0.6	0	0
127	15627	-7.99	38.09	25200	-0.6	0	0
128	15745	-7.87	38.1	25400	-0.6	0	0
129	15863	-8.1	38.09	25600	-0.6	0	0
130	15981	-7.79	38.1	25800	-0.9	0	0
131	16100	-7.68	38.09	26000	-1.2	0	0
132	16218	-7.58	38.1	26200	-1.2	0	0
133	16337	-7.19	38.09	26400	-0.9	0	0
134	16456	-6.89	38.1	26600	-0.9	0	0
135	16575	-6.55	38.1	26800	-0.9	0	0
136	16693	-6.46	38.1	27000	-1.5	0	0
137	16812	-5.96	38.1	27200	-1.2	0	0
138	16931	-6.02	38.11	27400	-0.9	0	0
139	17050	-6.27	38.09	27600	-1.5	0	0
140	17168	-6.86	38.11	27800	-0.6	0	0
141	17287	-7.44	38.11	28000	-0.3	0	0
142	17406	-7.64	38.1	28200	-0.3	0	0
143	17525	-7.78	38.09	28400	-0.3	0	0
144	17643	-8.22	38.11	28600	-0.3	0	0
145	17762	-8.04	38.11	28800	0.3	0	0
146	17881	-8.22	38.1	29000	-1.2	0	0
147	18000	-8.03	38.11	29200	-0.6	0	0
148	18118	-7.79	38.11	29400	-0.3	0	0
149	18237	-8.05	38.1	29600	-0.3	0	0
150	18355	-7.53	38.11	29800	-0.9	0	0
151	18474	-7.47	38.1	30000	-0.9	0	0
152	18593	-7.32	38.1	30200	-0.3	0	0
153	18711	-7.06	38.1	30400	0.3	0	0
154	18830	-7.04	38.1	30600	0.3	0	0
155	18949	-6.5	38.1	30800	-0.3	0	0
156	19069	-6.29	38.11	31000	-0.9	0	0
157	19188	-5.71	38.12	31200	-0.9	0	0
158	19307	-7.63	38.12	31400	-0.9	0	0
159	19426	-8.22	38.13	31600	-0.3	0	0
160	19544	-8.41	38.1	31800	-0.9	0	0
161	19664	-8.21	38.1	32000	-0.9	0	0
162	19783	-8.06	38.11	32200	-0.9	0	0
163	19902	-7.81	38.11	32400	-1.5	0	0
164	20021	-7.85	38.11	32600	-1.2	0	0
165	20140	-8.03	38.1	32800	-0.9	0	0
166	20259	-8.08	38.09	33000	-1.5	0	0
167	20378	-7.76	38.12	33200	-1.2	0	0
168	20497	-8.2	38.09	33400	-1.5	0	0
169	20616	-7.96	38.09	33600	-1.5	0	0
170	20735	-8.13	38.11	33800	-1.5	0	0
171	20854	-7.84	38.1	34000	-1.5	0	0
172	20972	-7.27	38.1	34200	-1.5	0	0
173	21091	-6.97	38.1	34400	-1.5	0	0
174	21210	-6.74	38.12	34600	-1.5	0	0
175	21329	-6.53	38.09	34800	-1.5	0	0
176	21447	-6.12	38.11	35000	-1.2	0	0
177	21566	-6.61	38.09	35200	-0.9	0	0
178	21685	-7.21	38.1	35400	-0.9	0	0
179	21803	-7.89	38.1	35600	-0.9	0	0
180	21922	-7.88	38.11	35800	-0.9	0	0
181	22041	-8.37	38.1	36000	-0.6	0	0
182	22160	-8.15	38.1	36200	-0.9	0	0
183	22279	-8.07	38.11	36400	-0.9	0	0
184	22398	-8.19	38.11	36600	-0.9	0	0
185	22517	-8.19	38.11	36800	-0.9	0	0
186	22635	-8.32	38.1	37000	-0.9	0	0
187	22754	-7.94	38.1	37200	-1.5	0	0
188	22873	-7.71	38.11	37400	-1.5	0	0
189	22992	-7.47	38.1	37600	-1.5	0	0
190	23111	-7.61	38.09	37800	-1.5	0	0
191	23230	-7.81	38.1	38000	-1.2	0	0
192	23349	-7.58	38.12	38200	-1.5	0	0
193	23468	-7.86	38.1	38400	-1.5	0	0
194	23587	-7.77	38.11	38600	-1.8	0	0
195	23706	-7.97	38.11	38800	-1.8	0	0
196	23824	-7.73	38.11	39000	-1.8	0	0
197	23943	-7.96	38.1	39200	-1.8	0	0
198	24063	-7.57	38.11	39400	-1.5	0	0
199	24182	-7.84	38.1	39600	-1.8	0	0
200	24300	-7.4	38.11	39800	-1.8	0	0
201	24419	-6.92	38.1	40000	-1.8	0	0
202	24538	-6.63	38.12	40200	-1.8	0	0
203	24657	-6.7	38.11	40400	-2.1	0	0
204	24776	-6.95	38.1	40600	-1.5	0	0
205	24895	-7.39	38.11	40800	-2.1	0	0
206	25015	-7.52	38.11	41000	-2.1	0	0
207	25134	-7.58	38.12	41200	-2.1	0	0
208	25253	-7.54	38.11	41400	-2.1	0	0
209	25371	-7.5	38.11	41600	-2.7	0	0
210	25490	-7.72	38.09	41800	-2.1	0	0
211	25609	-7.33	38.11	42000	-2.1	0	0
212	25728	-7.36	38.09	42200	-2.1	0	0
213	25847	-7.02	38.1	42400	-1.5	0	0
214	25966	-6.57	38.1	42600	-1.8	0	0
215	26085	-6.31	38.09	42800	-2.1	0	0
216	26204	-6.16	38.1	43000	-2.1	0	0
217	26323	-6.25	38.11	43200	-2.7	0	0
218	26441	-6.9	38.11	43400	-2.7	0	0
219	26560	-6.92	38.1	43600	-2.7	0	0
220	26679	-6.68	38.11	43800	-2.4	0	0
221	26798	-6.24	38.11	44000	-0.9	0	0
222	26917	-5.88	38.1	44200	0.3	0	0
223	27037	-5.14	38.1	44400	0.3	0	0
224	27156	-4.68	38.1	44600	0.3	0	0
225	27274	-4.95	38.11	44800	0	0	0
226	27392	-5.52	38.09	45000	-0.3	0	0
227	27509	-5.09	38.1	45200	-0.3	0	0
228	27626	-5.18	38.08	45400	0	0	0
229	27743	-5.09	38.08	45600	-0.3	0	0
230	27860	-4.64	38.09	45800	-0.3	0	0
231	27977	-4.17	38.09	46000	-0.3	0	0
232	28094	-3.79	38.1	46200	-0.3	0	0
233	28211	-4.05	38.09	46400	-0.3	0	0
234	28328	-4.21	38.09	46600	0	0	0
235	28446	-5.08	38.09	46800	-0.3	0	0
236	28563	-4.65	38.1	47000	-0.3	0	0
237	28680	-5.07	38.09	47200	0.3	0	0
238	28796	-5.65	38.08	47400	0.3	0	0
239	28913	-6.3	38.09	47600	0	0	0
240	29030	-5.48	38.08	47800	-0.3	0	0
241	29147	-5.78	38.09	48000	-0.3	0	0
242	29264	-5.17	38.1	48200	-0.3	0	0
243	29382	-4.34	38.09	48400	-0.3	0	0
244	29499	-3.79	38.11	48600	-0.6	0	0
245	29617	-3.39	38.09	48800	-0.9	0	0
246	29734	-3.96	38.1	49000	-1.5	0	0
247	29851	-3.5	38.08	49200	-1.5	0	0
248	29967	-4.02	38.08	49400	-0.3	0	0
249	30083	-4.1	38.09	49600	-0.3	0	0
250	30200	-3.89	38.08	49800	-1.5	0	0
251	30316	-3.49	38.09	50000	-1.5	0	0
252	30432	-3.58	38.08	50200	-0.9	0	0
253	30549	-3.37	38.08	50400	-0.3	0	0
254	30666	-4.24	38.09	50600	-0.3	0	0
255	30782	-3.63	38.08	50800	-0.6	0	0
256	30899	-3.57	38.08	51000	-0.6	0	0
257	31016	-3.08	38.1	51200	-0.6	0	0
258	31133	-2.68	38.08	51400	-0.3	0	0
259	31250	-2.27	38.1	51600	-0.3	0	0
260	31367	-3.41	38.08	51800	-0.3	0	0
261	31484	-4.78	38.09	52000	-0.3	0	0
262	31601	-5.76	38.09	52200	-0.3	0	0
263	31718	-5.92	38.09	52400	-0.3	0	0
264	31834	-6.08	38.08	52600	81.7	0	0
265	31952	-6.34	38.1	52800	56.7	0	0
266	32069	-6.25	38.1	53000	48.5	0	0
267	32186	-6.23	38.1	53200	55.3	0	0
268	32304	-6.36	38.1	53400	54.4	0	0
269	32421	-6.55	38.11	53600	29.4	0	0
270	32539	-6.29	38.11	53800	17.3	0	0
271	32657	-6.71	38.1	54000	25.3	0	0
272	32775	-6.26	38.11	54200	25	0	0
273	32894	-6.34	38.11	54400	26.7	0	0
274	33012	-6.36	38.12	54600	26.7	0	0
275	33130	-6.38	38.11	54800	26.1	0	0
276	33249	-6.6	38.1	55000	26.1	0	0
277	33368	-6.66	38.1	55200	26.7	0	0
278	33486	-6.45	38.11	55400	28.5	0	0
279	33605	-6.33	38.1	55600	54.7	0	0
280	33724	-6.47	38.11	55800	40.9	0	0
281	33842	-6.91	38.11	56000	40	0	0
282	33961	-7.1	38.12	56200	38.5	0	0
283	34080	-7.28	38.11	56400	36.7	0	0
284	34198	-6.86	38.1	56600	37.3	0	0
285	34316	-6.78	38.09	56800	38.5	0	0
286	34435	-7.01	38.09	57000	38.5	0	0
287	34553	-6.2	38.1	57200	38.5	0	0
288	34672	-6.34	38.08	57400	39.1	0	0
289	34790	-5.84	38.09	57600	38.5	0	0
290	34909	-5.83	38.11	57800	36.7	0	0
291	35028	-5.88	38.09	58000	36.7	0	0
292	35147	-5.64	38.09	58200	37.3	0	0
293	35265	-5.34	38.11	58400	36.7	0	0
294	35384	-5.15	38.1	58600	37.9	0	0
295	35503	-5.47	38.08	58800	42.3	0	0
296	35622	-5.07	38.1	59000	42	0	0
297	35741	-5.66	38.08	59200	38.5	0	0
298	35860	-5.89	38.06	59400	38.8	0	0
299	35979	-6.23	38.09	59600	39.4	0	0
300	36098	-6.51	38.07	59800	41.1	0	0
301	36217	-6.6	38.07	60000	39.7	0	0
302	36336	-7.09	38.06	60200	39.1	0	0
303	36455	-7.22	38.06	60400	39.4	0	0
304	36574	-6.85	38.07	60600	39.1	0	0
305	36693	-6.88	38.06	60800	39.1	0	0
306	36812	-6.55	38.04	61000	39.1	0	0
307	36931	-5.75	38.05	61200	39.4	0	0
308	37051	-4.74	38.04	61400	38.8	0	0
309	37170	-3.35	38.04	61600	38.5	0	0
310	37290	-1.82	38.04	61800	38.5	0	0
311	37409	-0.33	38.02	62000	38.5	0	0
312	37528	0.88	38.03	62200	38.5	0	0
313	37648	2.14	38	62400	38.5	0	0
314	37767	3.13	38.01	62600	38.5	0	0
315	37887	4.41	37.99	62800	38.5	0	0
316	38006	5.27	37.98	63000	38.5	0	0
317	38126	6.59	37.96	63200	38.5	0	0
318	38245	7.2	37.95	63400	38.5	0	0
319	38364	8.36	37.93	63600	38.5	0	0
320	38484	9.81	37.9	63800	38.5	0	0
321	38603	10.46	37.87	64000	38.5	0	0
322	38723	11.35	37.87	64200	38.5	0	0
323	38843	11.57	37.81	64400	38.5	0	0
324	38962	12.35	37.79	64600	37.9	0	0
325	39082	12.68	37.78	64800	38.2	0	0
326	39201	13.16	37.73	65000	37.9	0	0
327	39321	13.36	37.68	65200	38.2	0	0
328	39440	13.64	37.64	65400	37.9	0	0
329	39560	13.56	37.62	65600	37.9	0	0
330	39680	13.61	37.57	65800	37.9	0	0
331	39800	13.8	37.52	66000	37.9	0	0
332	39919	13.86	37.49	66200	38.2	0	0
333	40039	13.73	37.44	66400	38.5	0	0
334	40159	13.76	37.38	66600	38.2	0	0
335	40278	14.22	37.34	66800	37.9	0	0
336	40398	14.1	37.29	67000	37.9	0	0
337	40518	14.02	37.23	67200	37.9	0	0
338	40638	14.22	37.19	67400	37.9	0	0
339	40757	14.26	37.14	67600	37.9	0	0
340	40877	14.21	37.07	67800	37.3	0	0
341	40996	14.1	37.01	68000	37.3	0	0
342	41116	14.6	36.97	68200	37.9	0	0
343	41236	14.39	36.91	68400	36.7	0	0
344	41355	14.56	36.86	68600	36.7	0	0
345	41475	14.39	36.79	68800	37	0	0
346	41595	13.95	36.73	69000	37.3	0	0
347	41715	14.24	36.67	69200	37.9	0	0
348	41835	14.13	36.62	69400	38.5	0	0
349	41955	14.28	36.56	69600	38.5	0	0
350	42074	14.02	36.5	69800	38.5	0	0
351	42194	14.25	36.44	70000	38.5	0	0
352	42313	14.33	36.37	70200	39.1	0	0
353	42433	14.38	36.32	70400	38.8	0	0
354	42551	14.54	36.25	70600	38.5	0	0
355	42670	14.35	36.19	70800	39.7	0	0
356	42789	14.43	36.14	71000	40	0	0
357	42907	14.51	36.07	71200	40	0	0
358	43026	13.92	36.03	71400	40.9	0	0
359	43144	13.19	35.95	71600	42.3	0	0
360	43263	12.75	35.9	71800	41.7	0	0
361	43382	12.31	35.83	72000	40.6	0	0
362	43501	12.33	35.8	72200	39.7	0	0
363	43620	12.16	35.72	72400	38.5	0	0
364	43740	12.42	35.69	72600	38.5	0	0
365	43859	11.96	35.62	72800	37.9	0	0
366	43979	11.47	35.55	73000	37.9	0	0
367	44098	11.68	35.5	73200	37.9	0	0
368	44217	11.62	35.44	73400	39.4	0	0
369	44336	11.62	35.38	73600	41.4	0	0
370	44455	11.34	35.32	73800	42.3	0	0
371	44575	11.73	35.28	74000	40.3	0	0
372	44694	11.69	35.22	74200	38.5	0	0
373	44814	11.6	35.18	74400	38.2	0	0
374	44933	11.55	35.12	74600	38.2	0	0
375	45053	11.6	35.08	74800	38.2	0	0
376	45172	11.5	35.03	75000	38.2	0	0
377	45292	11.5	34.96	75200	39.1	0	0
378	45411	11.34	34.93	75400	39.7	0	0
379	45531	11.26	34.88	75600	40.3	0	0
380	45651	11.15	34.82	75800	40.9	0	0
381	45771	10.88	34.78	76000	41.1	0	0
382	45891	10.74	34.73	76200	46.7	0	0
383	46011	10.76	34.68	76400	46.4	0	0
384	46131	10.41	34.64	76600	44.4	0	0
385	46251	10.37	34.59	76800	44.4	0	0
386	46371	9.82	34.55	77000	43.8	0	0
387	46491	9.62	34.5	77200	42.6	0	0
388	46611	9.37	34.46	77400	42.6	0	0
389	46730	9.04	34.41	77600	42	0	0
390	46850	8.32	34.37	77800	41.1	0	0
391	46969	7.69	34.31	78000	41.4	0	0
392	47089	7.6	34.28	78200	41.1	0	0
393	47208	7.16	34.23	78400	41.4	0	0
394	47328	6.85	34.2	78600	40.9	0	0
395	47448	6.7	34.16	78800	40.9	0	0
396	47567	6.63	34.12	79000	40.9	0	0
397	47687	6.65	34.08	79200	40.6	0	0
398	47806	6.57	34.04	79400	40.3	0	0
399	47926	6.63	34	79600	40.3	0	0
400	48045	6.67	33.96	79800	40.3	0	0
401	48165	6.61	33.93	80000	40.3	0	0
402	48284	6.52	33.89	80200	40.6	0	0
403	48404	6.37	33.86	80400	40.3	0	0
404	48523	5.79	33.81	80600	40.3	0	0
405	48643	5.53	33.77	80800	40.3	0	0
406	48762	5.29	33.75	81000	40.3	0	0
407	48882	4.88	33.71	81200	40.3	0	0
408	49001	5.17	33.68	81400	40.3	0	0
409	49121	5	33.65	81600	40.3	0	0
410	49241	5.08	33.62	81800	40.3	0	0
411	49361	5.26	33.6	82000	40.3	0	0
412	49480	4.7	33.55	82200	39.7	0	0
413	49600	4.34	33.53	82400	39.7	0	0
414	49720	4.33	33.51	82600	40	0	0
415	49840	4.27	33.48	82800	40	0	0
416	49960	4.62	33.46	83000	40.3	0	0
417	50079	4.3	33.41	83200	39.1	0	0
418	50199	4.1	33.41	83400	39.1	0	0
419	50318	3.88	33.37	83600	39.4	0	0
420	50438	3.82	33.35	83800	39.1	0	0
421	50557	3.44	33.32	84000	39.1	0	0
422	50677	3.33	33.3	84200	39.4	0	0
423	50796	3.49	33.27	84400	39.7	0	0
424	50915	3.22	33.25	84600	39.7	0	0
425	51035	3.35	33.22	84800	39.7	0	0
426	51154	3.15	33.19	85000	39.1	0	0
427	51274	3.07	33.16	85200	39.1	0	0
428	51394	3.05	33.15	85400	38.8	0	0
429	51513	2.67	33.12	85600	38.8	0	0
430	51633	2.61	33.12	85800	39.4	0	0
431	51752	1.96	33.1	86000	39.7	0	0
432	51871	2.41	33.06	86200	40	0	0
433	51991	2.06	33.05	86400	40.3	0	0
434	52111	1.57	33.03	86600	39.7	0	0
435	52230	1.73	33.02	86800	39.4	0	0
436	52350	1.36	33	87000	39.1	0	0
437	52469	0.89	32.99	87200	38.8	0	0
438	52589	0.97	32.94	87400	39.1	0	0
439	52709	0.88	32.93	87600	39.7	0	0
440	52828	0.43	32.9	87800	39.7	0	0
441	52947	0.96	32.9	88000	40.3	0	0
442	53066	0.45	32.88	88200	39.4	0	0
443	53185	0.85	32.87	88400	39.1	0	0
444	53304	0.56	32.84	88600	38.8	0	0
445	53424	1.11	32.84	88800	38.8	0	0
446	53543	1.05	32.83	89000	38.5	0	0
447	53662	1.11	32.81	89200	38.8	0	0
448	53781	0.47	32.78	89400	38.8	0	0
449	53900	0.2	32.77	89600	38.5	0	0
450	54019	0.25	32.77	89800	38.5	0	0
451	54139	0.11	32.75	90000	38.5	0	0
452	54258	0.04	32.74	90200	38.5	0	0
453	54377	-0.05	32.73	90400	38.5	0	0
454	54496	0.13	32.73	90600	38.5	0	0
455	54615	-0.17	32.7	90800	38.5	0	0
456	54734	-0.2	32.69	91000	38.2	0	0
457	54853	-0.38	32.68	91200	38.5	0	0
458	54973	-0.11	32.67	91400	38.2	0	0
459	55092	0.03	32.67	91600	38.5	0	0
460	55211	-0.53	32.64	91800	39.7	0	0
461	55330	-0.78	32.64	92000	41.1	0	0
462	55449	-0.51	32.64	92200	42	0	0
463	55568	-0.34	32.63	92400	40.9	0	0
464	55688	-0.51	32.6	92600	39.7	0	0
465	55807	-0.54	32.6	92800	39.7	0	0
466	55926	-0.76	32.57	93000	39.7	0	0
467	56046	-0.58	32.59	93200	39.7	0	0
468	56165	-1.15	32.58	93400	40.3	0	0
469	56284	-1.27	32.56	93600	40	0	0
470	56403	-1.38	32.58	93800	39.7	0	0
471	56522	-1.71	32.55	94000	39.7	0	0
472	56642	-1.59	32.55	94200	39.7	0	0
473	56761	-1.51	32.54	94400	39.7	0	0
474	56881	-1.87	32.53	94600	39.1	0	0
475	57000	-1.99	32.52	94800	39.7	0	0
476	57119	-1.91	32.52	95000	39.7	0	0
477	57238	-2.15	32.5	95200	39.1	0	0
478	57357	-2.5	32.51	95400	39.1	0	0
479	57476	-2.71	32.5	95600	39.4	0	0
480	57595	-2.91	32.49	95800	39.1	0	0
481	57715	-2.63	32.49	96000	39.1	0	0
482	57834	-2.8	32.49	96200	39.7	0	0
483	57954	-2.84	32.49	96400	39.7	0	0
484	58073	-3.2	32.47	96600	39.7	0	0
485	58192	-3.04	32.48	96800	39.1	0	0
486	58312	-3.26	32.47	97000	39.1	0	0
487	58431	-3.32	32.46	97200	39.1	0	0
488	58551	-3.38	32.46	97400	39.1	0	0
489	58670	-3.25	32.46	97600	39.1	0	0
490	58790	-3.37	32.45	97800	39.1	0	0
491	58910	-3.09	32.45	98000	39.1	0	0
492	59029	-3.03	32.45	98200	39.1	0	0
493	59149	-2.86	32.44	98400	39.1	0	0
494	59268	-2.92	32.45	98600	39.4	0	0
495	59388	-3.78	32.43	98800	39.4	0	0
496	59508	-3.65	32.44	99000	39.1	0	0
497	59627	-3.3	32.43	99200	38.5	0	0
498	59747	-2.84	32.43	99400	39.1	0	0
499	59866	-3.06	32.44	99600	38.8	0	0
500	59985	-3.14	32.45	99800	39.1	0	0
501	60104	-3.52	32.42	100000	39.1	0	0
502	60223	-3.3	32.43	100200	39.1	0	0
503	60341	-2.21	32.42	100400	39.1	0	0
504	60458	-3.02	32.4	100600	38.5	0	0
505	60574	-2.65	32.41	100800	39.1	0	0
506	60691	-2.25	32.39	101000	39.4	0	0
507	60808	-1.74	32.41	101200	38.8	0	0
508	60924	-0.79	32.41	101400	38.5	0	0
509	61041	-0.21	32.4	101600	38.5	0	0
510	61158	-0.31	32.41	101800	38.5	0	0
511	61275	-0.63	32.41	102000	38.5	0	0
512	61393	-1.07	32.4	102200	39.1	0	0
513	61510	-1.21	32.43	102400	39.7	0	0
514	61628	-1.61	32.41	102600	40.3	0	0
515	61745	-1.6	32.41	102800	40	0	0
516	61863	-1.44	32.42	103000	39.7	0	0
517	61981	-1.59	32.42	103200	39.7	0	0
518	62099	-1.66	32.41	103400	39.1	0	0
519	62216	-2.45	32.4	103600	38.8	0	0
520	62334	-2.37	32.41	103800	38.5	0	0
521	62452	-1.81	32.4	104000	39.1	0	0
522	62570	-1.53	32.41	104200	38.5	0	0
523	62688	-1.4	32.4	104400	38.5	0	0
524	62806	-1.18	32.4	104600	38.8	0	0
525	62924	-1.43	32.4	104800	38.8	0	0
526	63042	-1.07	32.4	105000	38.5	0	0
527	63160	-1.08	32.41	105200	38.8	0	0
528	63278	-0.93	32.4	105400	38.5	0	0
529	63396	-0.59	32.41	105600	38.5	0	0
530	63513	-0.44	32.41	105800	38.5	0	0
531	63631	-0.8	32.41	106000	38.8	0	0
532	63748	-0.53	32.4	106200	38.5	0	0
533	63866	-0.39	32.41	106400	38.8	0	0
534	63983	0.27	32.42	106600	38.8	0	0
535	64099	-0.07	32.42	106800	39.1	0	0
536	64215	0.83	32.4	107000	39.1	0	0
537	64330	2.06	32.42	107200	39.7	0	0
538	64445	3.43	32.39	107400	39.4	0	0
539	64560	2.54	32.39	107600	38.2	0	0
540	64674	3.57	32.4	107800	38.5	0	0
541	64790	3.97	32.42	108000	38.5	0	0
542	64905	2.81	32.41	108200	38.8	0	0
543	65020	2.34	32.41	108400	38.5	0	0
544	65134	1.83	32.41	108600	38.8	0	0
545	65249	2.18	32.41	108800	39.1	0	0
546	65364	1.35	32.41	109000	38.8	0	0
547	65479	0.51	32.43	109200	39.1	0	0
548	65594	1.29	32.43	109400	39.1	0	0
549	65709	1.54	32.43	109600	39.1	0	0
550	65824	1.76	32.44	109800	39.1	0	0
551	65940	2.77	32.44	110000	39.1	0	0
552	66055	2.57	32.44	110200	39.1	0	0
553	66170	2.9	32.44	110400	39.1	0	0
554	66285	2.78	32.45	110600	38.8	0	0
555	66400	3.22	32.46	110800	39.1	0	0
556	66515	2.19	32.46	111000	39.1	0	0
557	66630	2.74	32.45	111200	38.5	0	0
558	66746	3.49	32.46	111400	38.8	0	0
559	66861	3.29	32.46	111600	39.1	0	0
560	66976	3.93	32.46	111800	39.1	0	0
561	67091	3.64	32.48	112000	39.1	0	0
562	67206	3.57	32.49	112200	39.1	0	0
563	67321	3.79	32.47	112400	38.5	0	0
564	67436	2.76	32.48	112600	38.8	0	0
565	67551	2.21	32.49	112800	38.5	0	0
566	67666	2.13	32.49	113000	38.8	0	0
567	67781	1.32	32.49	113200	38.8	0	0
568	67896	1.58	32.49	113400	38.5	0	0
569	68012	1.06	32.5	113600	39.1	0	0
570	68127	0.99	32.5	113800	39.1	0	0
571	68243	1.81	32.51	114000	39.7	0	0
572	68358	1.49	32.51	114200	39.1	0	0
573	68474	1.85	32.5	114400	39.4	0	0
574	68590	1.88	32.51	114600	39.7	0	0
575	68706	1.46	32.5	114800	39.1	0	0
576	68822	1.41	32.52	115000	39.7	0	0
577	68937	1.3	32.53	115200	39.7	0	0
578	69053	1.08	32.51	115400	40.3	0	0
579	69169	0.4	32.5	115600	40.9	0	0
580	69286	0.53	32.52	115800	40.3	0	0
581	69402	0.29	32.52	116000	40.3	0	0
582	69518	0.11	32.53	116200	40.3	0	0
583	69634	0.07	32.52	116400	39.7	0	0
584	69751	0.38	32.52	116600	40	0	0
585	69868	0.67	32.53	116800	40	0	0
586	69984	0.36	32.53	117000	39.7	0	0
587	70101	0.09	32.53	117200	40	0	0
588	70218	0.11	32.53	117400	40.9	0	0
589	70334	-0.04	32.52	117600	41.1	0	0
590	70451	-0.11	32.53	117800	40	0	0
591	70568	-0.46	32.52	118000	39.1	0	0
592	70684	-0.59	32.54	118200	39.4	0	0
593	70801	-1.33	32.54	118400	39.1	0	0
594	70918	-0.76	32.54	118600	39.1	0	0
595	71035	-0.43	32.55	118800	39.4	0	0
596	71152	1.47	32.53	119000	39.4	0	0
597	71269	3.71	32.55	119200	39.7	0	0
598	71385	5.43	32.55	119400	39.7	0	0
599	71500	1.87	32.54	119600	39.7	0	0
600	71616	0.72	32.53	119800	39.7	0	0
601	71733	0.23	32.57	120000	39.7	0	0
602	71850	-1.44	32.57	120200	39.1	0	0
603	71968	-1.3	32.57	120400	39.4	0	0
604	72087	-1.29	32.59	120600	39.7	0	0
605	72204	-0.32	32.56	120800	39.7	0	0
606	72321	-0.05	32.58	121000	39.4	0	0
607	72439	-0.52	32.56	121200	39.1	0	0
608	72558	-1	32.58	121400	39.1	0	0
609	72677	-1.33	32.59	121600	39.7	0	0
610	72796	-1.44	32.61	121800	39.7	0	0
611	72915	-1.46	32.6	122000	39.7	0	0
612	73035	-1.95	32.59	122200	39.7	0	0
613	73157	-1.47	32.61	122400	39.7	0	0
614	73281	-2.6	32.63	122600	39.4	0	0
615	73417	-2.86	32.65	122800	39.1	0	0
616	73581	-2.58	32.66	123000	39.4	0	0
617	73748	-2.36	32.66	123200	39.4	0	0
618	74082	-1.88	32.67	123400	39.1	0	0
619	74211	-1.25	32.66	123600	39.1	0	0
620	74332	-0.78	32.64	123800	39.1	0	0
621	74451	-0.27	32.63	124000	38.5	0	0
622	74573	-0.39	32.65	124200	38.8	0	0
623	74695	-1.41	32.65	124400	39.1	0	0
624	74817	-1.82	32.67	124600	39.1	0	0
625	74940	-2.14	32.66	124800	39.1	0	0
626	75063	-2.22	32.67	125000	39.1	0	0
627	75188	-2.31	32.66	125200	39.1	0	0
628	75312	-2.25	32.68	125400	39.1	0	0
629	75437	-2.14	32.68	125600	39.1	0	0
630	75560	-2.06	32.67	125800	39.1	0	0
631	75806	-2.36	32.68	126000	39.1	0	0
632	75930	-2.31	32.67	126200	39.1	0	0
633	76053	-1.86	32.68	126400	39.1	0	0
634	76176	-2.04	32.68	126600	38.5	0	0
635	76300	-1.56	32.68	126800	38.8	0	0
636	76424	-1.62	32.69	127000	38.8	0	0
637	76549	-1.18	32.7	127200	38.5	0	0
638	76673	-1.08	32.7	127400	38.8	0	0
639	76798	-1.55	32.69	127600	38.8	0	0
640	76922	-2.06	32.69	127800	38.5	0	0
641	77048	-2.17	32.71	128000	39.1	0	0
642	77173	-2.72	32.7	128200	38.5	0	0
643	77299	-2.77	32.71	128400	39.1	0	0
644	77423	-2.85	32.71	128600	38.8	0	0
645	77550	-2.83	32.71	128800	38.8	0	0
646	77675	-2.98	32.73	129000	38.5	0	0
647	77801	-2.77	32.7	129200	38.8	0	0
648	77927	-2.73	32.71	129400	39.1	0	0
649	78053	-2.88	32.73	129600	39.1	0	0
650	78178	-3.09	32.73	129800	39.1	0	0
651	78303	-3.14	32.72	130000	39.1	0	0
652	78428	-3.36	32.74	130200	39.1	0	0
653	78553	-3.61	32.73	130400	39.1	0	0
654	78678	-3.33	32.74	130600	39.1	0	0
655	78803	-3.28	32.73	130800	38.5	0	0
656	78928	-3.07	32.75	131000	38.5	0	0
657	79178	-2.72	32.75	131200	38.5	0	0
658	79303	-2.64	32.76	131400	38.5	0	0
659	79428	-2.78	32.75	131600	38.5	0	0
660	79553	-2.96	32.75	131800	38.5	0	0
661	79679	-3.35	32.77	132000	38.2	0	0
662	79804	-3.78	32.77	132200	38.2	0	0
663	80054	-4.56	32.78	132400	38.5	0	0
664	80179	-4.66	32.78	132600	38.5	0	0
665	80306	-4.27	32.78	132800	39.1	0	0
666	80431	-4.4	32.79	133000	38.5	0	0
667	80557	-4.24	32.81	133200	39.1	0	0
668	80682	-4.45	32.82	133400	38.8	0	0
669	80808	-4.57	32.82	133600	39.1	0	0
670	80934	-4.57	32.81	133800	39.1	0	0
671	81098	-4.46	32.83	134000	39.1	0	0
672	81768	-2.92	32.87	134200	39.1	0	0
673	82058	-2.12	32.86	134400	39.7	0	0
674	82183	-2.4	32.89	134600	40.3	0	0
675	82307	-3.3	32.88	134800	40.3	0	0
676	82431	-4.22	32.87	135000	39.4	0	0
677	82556	-3.85	32.88	135200	39.1	0	0
678	82679	-3.78	32.88	135400	38.8	0	0
679	82804	-3.95	32.89	135600	38.5	0	0
680	82928	-4.49	32.88	135800	38.5	0	0
681	83054	-4.52	32.91	136000	38.5	0	0
682	83179	-4.56	32.9	136200	39.1	0	0
683	83305	-4.42	32.92	136400	39.1	0	0
684	83556	-4.44	32.92	136600	39.7	0	0
685	83807	-4.05	32.93	136800	39.7	0	0
686	83933	-3.52	32.94	137000	39.7	0	0
687	84058	-3.38	32.94	137200	39.4	0	0
688	84183	-3.08	32.94	137400	38.8	0	0
689	84308	-2.76	32.96	137600	39.1	0	0
690	84433	-2.31	32.96	137800	40	0	0
691	84558	-2.3	32.96	138000	40.3	0	0
692	84682	-2.83	32.97	138200	40.9	0	0
693	84807	-3.95	32.97	138400	40.3	0	0
694	84931	-3.99	32.97	138600	40.3	0	0
695	85056	-4.21	32.98	138800	40.3	0	0
696	85180	-4.12	32.98	139000	40.3	0	0
697	85305	-4.06	32.99	139200	40.9	0	0
698	85429	-4.31	33.01	139400	40.9	0	0
699	85554	-4.28	32.99	139600	40.9	0	0
700	85679	-4.33	33	139800	40.3	0	0
701	85803	-4.49	33.01	140000	40.3	0	0
702	85927	-4.55	33.02	140200	40.3	0	0
703	86052	-4.69	33.02	140400	40.3	0	0
704	86176	-4.66	33.03	140600	39.7	0	0
705	86300	-4.55	33.03	140800	39.7	0	0
706	86424	-4.73	33.02	141000	39.4	0	0
707	86548	-4.43	33.05	141200	39.1	0	0
708	86672	-4.13	33.04	141400	39.4	0	0
709	86796	-4.07	33.04	141600	39.7	0	0
710	86920	-3.89	33.05	141800	39.4	0	0
711	87043	-4.16	33.06	142000	39.7	0	0
712	87166	-3.88	33.06	142200	40.9	0	0
713	87288	-3.84	33.06	142400	41.7	0	0
714	87411	-4.02	33.05	142600	39.7	0	0
715	87534	-4.45	33.07	142800	38.8	0	0
716	87657	-4.57	33.08	143000	38.5	0	0
717	87780	-4.5	33.07	143200	38.8	0	0
718	87903	-4.54	33.08	143400	38.8	0	0
719	88026	-4.23	33.09	143600	39.1	0	0
720	88150	-4.21	33.09	143800	39.1	0	0
721	88274	-4.36	33.09	144000	39.1	0	0
722	88397	-4.6	33.11	144200	39.1	0	0
723	88521	-4.97	33.09	144400	39.1	0	0
724	88644	-4.59	33.1	144600	39.1	0	0
725	88767	-4.54	33.11	144800	39.1	0	0
726	88890	-4.31	33.11	145000	38.8	0	0
727	89013	-3.84	33.12	145200	38.5	0	0
728	89136	-4.21	33.12	145400	38.5	0	0
729	89260	-3.88	33.14	145600	38.5	0	0
730	89383	-4.31	33.13	145800	38.5	0	0
731	89507	-4.27	33.14	146000	38.5	0	0
732	89631	-4.2	33.15	146200	38.5	0	0
733	89755	-4.22	33.14	146400	38.5	0	0
734	89878	-4.35	33.14	146600	38.5	0	0
735	90003	-4.19	33.15	146800	38.5	0	0
736	90126	-4.33	33.15	147000	38.2	0	0
737	90250	-4.18	33.17	147200	38.5	0	0
738	90374	-4.05	33.16	147400	38.5	0	0
739	90498	-3.72	33.16	147600	38.2	0	0
740	90622	-3.41	33.19	147800	38.5	0	0
741	90745	-3.22	33.18	148000	38.5	0	0
742	90869	-3.09	33.17	148200	38.5	0	0
743	90993	-3.22	33.17	148400	38.5	0	0
744	91116	-3.62	33.17	148600	38.5	0	0
745	91241	-4.15	33.19	148800	38.2	0	0
746	91365	-4.02	33.19	149000	38.5	0	0
747	91490	-4.06	33.21	149200	38.5	0	0
748	91740	-3.81	33.21	149400	37.9	0	0
749	91866	-3.77	33.21	149600	37.9	0	0
750	91991	-3.91	33.2	149800	38.2	0	0
751	92117	-3.87	33.23	150000	38.5	0	0
752	92242	-4.21	33.22	150200	38.5	0	0
753	92367	-3.95	33.22	150400	38.5	0	0
754	92493	-4	33.22	150600	37.9	0	0
755	92619	-3.99	33.22	150800	37.9	0	0
756	92745	-3.86	33.24	151000	37.9	0	0
757	92871	-3.77	33.24	151200	37.9	0	0
758	92997	-3.4	33.23	151400	37.9	0	0
759	93122	-3.42	33.24	151600	38.5	0	0
760	93248	-3.18	33.24	151800	38.5	0	0
761	93373	-3.14	33.25	152000	38.5	0	0
762	93499	-2.74	33.24	152200	39.1	0	0
763	93624	-3.01	33.25	152400	38.5	0	0
764	93749	-3.35	33.25	152600	39.1	0	0
765	93874	-3.81	33.27	152800	38.5	0	0
766	93999	-4.11	33.26	153000	38.5	0	0
767	94249	-4.26	33.26	153200	38.8	0	0
768	94377	-3.98	33.28	153400	38.5	0	0
769	94502	-4.5	33.27	153600	38.5	0	0
770	94626	-5.06	33.27	153800	39.1	0	0
771	94751	-4.71	33.28	154000	39.7	0	0
772	94875	-4.25	33.29	154200	40.3	0	0
773	95000	-4.07	33.3	154400	40	0	0
774	95125	-3.61	33.3	154600	39.7	0	0
775	95248	-4.04	33.28	154800	39.7	0	0
776	95373	-4.71	33.31	155000	39.7	0	0
777	95497	-4.53	33.29	155200	39.7	0	0
778	95622	-4.26	33.3	155400	39.7	0	0
779	95746	-4.3	33.3	155600	39.7	0	0
780	95870	-3.86	33.31	155800	39.7	0	0
781	95994	-3.78	33.31	156000	39.1	0	0
782	96118	-3.48	33.31	156200	39.1	0	0
783	96241	-3.67	33.32	156400	38.8	0	0
784	96365	-4.17	33.32	156600	38.5	0	0
785	96489	-4.5	33.32	156800	38.5	0	0
786	96613	-4.71	33.34	157000	39.1	0	0
787	96736	-4.98	33.34	157200	40.3	0	0
788	96861	-4.95	33.34	157400	41.4	0	0
789	96985	-4.6	33.32	157600	40	0	0
790	97111	-4.63	33.34	157800	38.5	0	0
791	97236	-4.3	33.35	158000	39.1	0	0
792	97361	-4.91	33.34	158200	38.5	0	0
793	97485	-5.06	33.36	158400	39.1	0	0
794	97610	-5.44	33.34	158600	38.5	0	0
795	97735	-5.02	33.36	158800	38.5	0	0
796	97859	-4.8	33.36	159000	38.8	0	0
797	97984	-4.7	33.37	159200	38.5	0	0
798	98108	-4.62	33.38	159400	38.5	0	0
799	98233	-4.59	33.38	159600	38.5	0	0
800	98358	-4.33	33.38	159800	38.5	0	0
801	98482	-4.26	33.38	160000	38.5	0	0
802	98606	-4.56	33.4	160200	39.1	0	0
803	98730	-4.76	33.39	160400	39.1	0	0
804	98854	-4.98	33.4	160600	38.5	0	0
805	98978	-4.95	33.39	160800	38.5	0	0
806	99103	-4.95	33.4	161000	38.5	0	0
807	99228	-4.76	33.4	161200	38.8	0	0
808	99354	-4.77	33.42	161400	38.8	0	0
809	99480	-4.37	33.41	161600	38.5	0	0
810	99606	-4.5	33.43	161800	38.8	0	0
811	99733	-4.52	33.42	162000	39.1	0	0
812	99860	-4.56	33.44	162200	39.1	0	0
813	99987	-5.04	33.43	162400	38.8	0	0
814	100114	-5.07	33.45	162600	38.5	0	0
815	100366	-4.57	33.44	162800	38.5	0	0
816	100491	-4.45	33.43	163000	38.5	0	0
817	100616	-3.99	33.46	163200	38.8	0	0
818	100741	-3.94	33.44	163400	39.1	0	0
819	100866	-3.51	33.45	163600	38.5	0	0
820	100992	-3.44	33.46	163800	38.5	0	0
821	101115	-2.64	33.46	164000	38.5	0	0
822	101240	-2.68	33.46	164200	38.5	0	0
823	101363	-2.66	33.46	164400	38.5	0	0
824	101487	-3.27	33.46	164600	38.5	0	0
825	101609	-3.97	33.45	164800	38.5	0	0
826	101731	-3.91	33.47	165000	38.8	0	0
827	101851	-3.53	33.46	165200	38.8	0	0
828	101971	-3.42	33.47	165400	39.1	0	0
829	102091	-3.73	33.46	165600	38.8	0	0
830	102212	-3.05	33.47	165800	38.5	0	0
831	102332	-3.16	33.47	166000	38.8	0	0
832	102452	-2.55	33.48	166200	39.1	0	0
833	102571	-2.18	33.48	166400	38.8	0	0
834	102691	-1.35	33.48	166600	38.8	0	0
835	102810	0.77	33.49	166800	38.8	0	0
836	102929	0.5	33.47	167000	39.1	0	0
837	103048	0.19	33.49	167200	39.1	0	0
838	103169	-2.11	33.49	167400	39.1	0	0
839	103290	-3.28	33.51	167600	39.1	0	0
840	103412	-3.58	33.51	167800	39.1	0	0
841	103534	-3.38	33.51	168000	38.5	0	0
842	103659	-3.41	33.54	168200	38.5	0	0
843	103822	-3.81	33.55	168400	38.5	0	0
844	104153	-3.64	33.57	168600	38.5	0	0
845	104484	-3.73	33.57	168800	38.5	0	0
846	104649	-3.94	33.59	169000	38.5	0	0
847	104814	-3.71	33.59	169200	38.5	0	0
848	105145	-3.2	33.57	169400	38.5	0	0
849	105311	-2.7	33.6	169600	38.8	0	0
850	105477	-2.89	33.59	169800	38.5	0	0
851	105643	-2.45	33.6	170000	38.5	0	0
852	105809	-2.36	33.6	170200	39.1	0	0
853	105975	-2.76	33.59	170400	39.1	0	0
854	106140	-3.87	33.6	170600	38.5	0	0
855	106474	-3.91	33.59	170800	38.5	0	0
856	106608	-3.42	33.59	171000	38.5	0	0
857	106772	-3.56	33.6	171200	39.1	0	0
858	107048	-3.4	33.59	171400	39.1	0	0
859	107171	-3.98	33.59	171600	38.5	9.9	0
860	107293	-4.03	33.57	171800	38.5	9.9	0
861	107415	-3.8	33.58	172000	38.5	9.9	0
862	107536	-3.7	33.58	172200	38.5	9.9	0.1
863	107657	-3.57	33.57	172400	38.5	9.9	0.1
864	107779	-3.42	33.58	172600	38.5	19.9	0.2
865	107901	-3.16	33.58	172800	38.5	19.9	0.2
866	108023	-2.87	33.59	173000	38.8	19.9	0.3
867	108145	-2.75	33.58	173200	38.8	19.9	0.4
868	108266	-2.47	33.59	173400	38.5	19.9	0.4
869	108388	-2.49	33.58	173600	38.5	30	0.5
870	108632	-3.61	33.59	173800	38.5	30	0.6
871	108753	-4.12	33.59	174000	38.5	30	0.7
872	108876	-4.3	33.59	174200	38.5	30	0.8
873	108998	-4.27	33.59	174400	38.5	30	0.9
874	109121	-4.15	33.59	174600	38.5	30	1
875	109244	-3.77	33.61	174800	38.5	30	1.1
876	109368	-3.76	33.6	175000	38.5	30	1.2
877	109743	-3.61	33.61	175200	38.5	30	1.3
878	109867	-4.35	33.59	175400	39.1	30	1.4
879	109991	-4.21	33.61	175600	38.5	30	1.5
880	110114	-4.46	33.6	175800	38.5	30	1.6
881	110238	-4.08	33.6	176000	38.5	30	1.7
882	110361	-4.21	33.6	176200	38.5	30	1.8
883	110485	-3.8	33.62	176400	38.5	30	1.9
884	110608	-3.81	33.62	176600	38.8	30	2
885	110732	-3.71	33.62	176800	38.5	30	2.1
886	110856	-3.85	33.62	177000	38.5	30	2.2
887	110980	-4.1	33.62	177200	38.2	30	2.3
888	111104	-4.51	33.61	177400	38.5	30	2.4
889	111228	-4.29	33.62	177600	38.5	30	2.5
890	111354	-4.17	33.62	177800	38.5	30	2.6
891	111608	-4.2	33.64	178000	38.5	30	2.7
892	111734	-4.58	33.62	178200	38.5	30	2.8
893	111860	-4.19	33.63	178400	38.5	30	2.9
894	111986	-4.49	33.64	178600	38.5	30	3
895	112111	-4.21	33.65	178800	39.1	30	3.1
896	112237	-4.35	33.64	179000	38.5	30	3.2
897	112363	-4.15	33.64	179200	38.5	30	3.3
898	112489	-4.19	33.64	179400	38.5	30	3.4
899	112614	-4.21	33.64	179600	38.2	30	3.5
900	112739	-4.63	33.66	179800	38.2	30	3.6
901	112865	-4.65	33.65	180000	38.2	30	3.7
902	112991	-4.56	33.66	180200	38.5	30	3.8
903	113117	-4.55	33.66	180400	38.2	30	3.9
904	113500	-4.19	33.67	180600	37.9	30	4
905	113628	-4.81	33.66	180800	38.2	30	4.1
906	113755	-4.74	33.66	181000	39.4	30	4.2
907	114008	-4.42	33.69	181200	39.7	30	4.3
908	114135	-4.4	33.68	181400	37.9	30	4.4
909	114261	-4.24	33.67	181600	37.6	30	4.5
910	114386	-4.23	33.67	181800	37	30	4.6
911	114513	-3.92	33.69	182000	37.9	30	4.7
912	114891	-3.59	33.7	182200	38.5	30	4.8
913	115017	-3.84	33.7	182400	38.5	30	4.9
914	115268	-4.85	33.69	182600	38.8	30	5
915	115394	-5.04	33.69	182800	39.1	30	5.1
916	115522	-4.66	33.7	183000	39.1	30	5.2
917	115781	-4.53	33.7	183200	38.5	0	5.2
918	116044	-4.25	33.7	183400	37.9	0	5.2
919	116173	-3.82	33.72	183600	37.9	30	5.3
920	116336	-3.78	33.72	183800	37.9	30	5.4
921	116469	-3.29	33.72	184000	37.9	30	5.5
922	116600	-3.94	33.71	184200	37.9	30	5.6
923	116865	-2.88	33.74	184400	37.9	30	5.7
924	117125	-2.49	33.74	184600	37.9	30	5.8
925	117253	-0.99	33.73	184800	37.9	30	5.9
926	117378	0.18	33.74	185000	38.2	30	6
927	117502	1.22	33.73	185200	38.5	30	6.1
928	117626	0.94	33.73	185400	38.5	30	6.2
929	117748	0.7	33.73	185600	37.9	30	6.3
930	117868	-1.02	33.72	185800	37.6	30	6.4
931	118112	-1.39	33.73	186000	37.6	30	6.5
932	118235	-1.49	33.74	186200	37.6	30	6.6
933	118358	-2.37	33.74	186400	37.6	30	6.7
934	118988	-3.32	33.75	186600	37.3	30	6.8
935	119116	-2.99	33.74	186800	37.9	30	6.9
936	119247	-2.88	33.75	187000	37.9	30	7
937	119375	-2.68	33.76	187200	37.9	30	7.1
938	119765	-2.56	33.75	187400	38.2	30	7.2
939	120288	-3.21	33.75	187600	38.5	30	7.3
940	121207	-2.75	33.76	187800	37.9	30	7.4
941	121600	-3.19	33.76	188000	37.3	30	7.5
942	121986	-2.52	33.76	188200	37.3	30	7.6
943	122242	8.06	33.76	188400	37.3	30	7.7
944	122364	3.53	33.74	188600	37.3	30	7.8
945	122486	0.52	33.75	188800	37.3	30	7.9
946	122611	-0.24	33.77	189000	37.3	30	8
947	122862	-0.19	33.75	189200	37.3	30	8.1
948	122987	-0.02	33.76	189400	37.6	30	8.2
949	123112	-0.55	33.77	189600	37.9	30	8.3
950	123236	-1.55	33.76	189800	37.9	30	8.4
951	123488	-0.95	33.76	190000	37.9	30	8.5
952	123614	-0.71	33.75	190200	37.3	30	8.6
953	123739	-0.94	33.77	190400	37.3	30	8.7
954	123864	-1.49	33.77	190600	37.6	30	8.8
955	123991	-1.05	33.76	190800	37.6	30	8.9
956	124118	-1.09	33.76	191000	37.6	30	9
957	124244	-1.14	33.78	191200	37.9	30	9.1
958	124370	-1.88	33.77	191400	37.9	30	9.2
959	124627	-2.03	33.76	191600	37.9	30	9.3
960	124757	-1.97	33.77	191800	37.3	30	9.4
961	124889	-1.8	33.77	192000	37.6	30	9.5
962	125022	-2.46	33.76	192200	37.6	30	9.6
963	125472	-2.15	33.76	192400	37.3	30	9.7
964	125946	-2.33	33.76	192600	37.3	30	9.8
965	126094	-1.74	33.76	192800	37.9	30	9.9
966	126258	-1.02	33.76	193000	37.9	30	10
967	126748	-0.7	33.77	193200	37.9	30	10.1
968	129006	-2.79	33.73	193400	37.9	30	10.2
969	129131	-2.76	33.72	193600	37.3	30	10.3
970	129257	-3.03	33.72	193800	37.3	30	10.4
971	130474	-2.81	33.78	194000	37.3	30	10.5
972	130646	-2.49	33.77	194200	37.3	30	10.6
973	132344	-1.63	33.75	194400	37.3	30	10.7
974	132471	0.14	33.71	194600	37.6	30	10.8
975	132593	1.62	33.73	194800	37.3	30	10.9
976	132713	2.11	33.71	195000	37.3	30	11
977	132832	-0.32	33.7	195200	37.6	30	11.1
978	132952	-0.42	33.7	195400	38.5	30	11.2
979	133072	-1.74	33.7	195600	39.1	30	11.3
980	133191	-0.67	33.71	195800	38.5	30	11.4
981	133310	-1.38	33.7	196000	38.5	30	11.5
982	133430	-1.16	33.71	196200	39.1	30	11.6
983	133550	-1.39	33.75	196400	39.1	30	11.7
984	133671	-2.17	33.72	196600	39.7	30	11.8
985	133793	-2.49	33.72	196800	39.1	30	11.9
986	133914	-2.81	33.72	197000	39.1	30	12
987	134035	-2.74	33.74	197200	37.9	30	12.1
988	134157	-2.73	33.74	197400	38.5	30	12.2
989	134279	-2.86	33.73	197600	37.9	30	12.3
990	134525	-2.7	33.74	197800	39.1	30	12.4
991	134649	-2.75	33.75	198000	39.7	30	12.5
992	134771	-2.77	33.72	198200	39.7	30	12.6
993	134895	-3.09	33.73	198400	39.7	30	12.7
994	135018	-3.44	33.74	198600	39.7	30	12.8
995	135142	-3.04	33.76	198800	39.7	30	12.9
996	135391	-3.39	33.75	199000	39.7	30	13
997	135515	-3.38	33.75	199200	39.7	30	13.1
998	135640	-3.4	33.75	199400	39.7	30	13.2
999	135765	-3.22	33.76	199600	40.3	30	13.3
1000	135888	-3.53	33.76	199800	39.7	30	13.4
1001	136012	-3.88	33.76	200000	38.5	30	13.5
1002	136135	-3.6	33.76	200200	38.5	30	13.6
1003	136258	-3.68	33.74	200400	38.5	30	13.7
1004	136381	-3.08	33.76	200600	37.9	30	13.8
1005	136504	-3.19	33.77	200800	37.9	30	13.9
1006	136628	-2.8	33.76	201000	37.6	30	14
1007	136751	-2.24	33.78	201200	37.3	30	14.1
1008	136875	-1.91	33.77	201400	37.3	30	14.2
1009	136998	-1.65	33.76	201600	37.3	30	14.3
1010	137122	-1.52	33.77	201800	37.3	30	14.4
1011	137245	-1.77	33.77	202000	37.3	30	14.5
1012	137368	-2.2	33.79	202200	37	30	14.6
1013	137491	-2.88	33.79	202400	36.7	30	14.7
1014	137613	-3.26	33.78	202600	36.7	30	14.8
1015	137860	-3.4	33.8	202800	37	30	14.9
1016	137983	-3.38	33.8	203000	37.3	30	15
1017	138108	-3.17	33.8	203200	37.3	30	15.1
1018	138232	-3.16	33.79	203400	37.3	30	15.2
1019	138357	-2.91	33.8	203600	37.3	30	15.3
1020	138482	-2.82	33.8	203800	37.3	30	15.4
1021	138609	-3.12	33.81	204000	37.3	30	15.5
1022	138986	-3.46	33.8	204200	37.3	30	15.6
1023	139114	-3.64	33.81	204400	36.7	30	15.7
1024	139241	-2.38	33.82	204600	36.7	30	15.8
1025	139365	-2.54	33.81	204800	36.7	30	15.9
1026	139488	-2.67	33.83	205000	36.7	30	16
1027	139612	-1.86	33.82	205200	36.4	30	16.1
1028	139742	-0.06	33.83	205400	36.1	30	16.2
1029	140002	0.61	33.84	205600	36.1	30	16.3
1030	140588	-1.67	33.86	205800	36.1	30	16.4
1031	140753	-1.67	33.87	206000	36.1	30	16.5
1032	141080	-1.93	33.87	206200	36.1	30	16.6
1033	141245	-1.84	33.86	206400	36.1	30	16.7
1034	142396	-2.04	33.89	206600	36.1	30	16.8
1035	142794	-2.04	33.89	206800	36.1	30	16.9
1036	142915	-1.8	33.89	207000	36.1	30	17
1037	143035	-2.08	33.87	207200	36.1	30	17.1
1038	143154	-2.48	33.89	207400	36.1	30	17.2
1039	143274	-2.89	33.87	207600	36.1	30	17.3
1040	143393	-3.11	33.86	207800	36.1	30	17.4
1041	143512	-3.17	33.86	208000	36.1	30	17.5
1042	143630	-3.07	33.87	208200	36.1	30	17.6
1043	143747	-1.32	33.85	208400	35.9	30	17.7
1044	143863	-1.04	33.83	208600	36.1	30	17.8
1045	143979	1.21	33.83	208800	35.9	30	17.9
1046	144094	4.95	33.81	209000	35.9	30	18
1047	144207	5.87	33.83	209200	35.6	30	18.1
1048	144319	3.66	33.82	209400	35.6	30	18.2
1049	144432	0.16	33.82	209600	35.6	30	18.3
1050	144547	-1.75	33.84	209800	35.6	30	18.4
1051	144663	-2.4	33.85	210000	35.6	30	18.5
1052	144781	-2.21	33.86	210200	35.6	30	18.6
1053	144903	-2.06	33.9	210400	35.9	30	18.7
1054	145239	-1.4	33.95	210600	35.6	30	18.8
1055	145415	-1.74	33.96	210800	35.6	30	18.9
1056	146837	-1.13	33.98	211000	36.1	30	19
1057	147714	-2.11	33.95	211200	36.1	30	19.1
1058	147878	-2.29	33.94	211400	36.1	30	19.2
1059	148044	-1.91	33.94	211600	35.6	30	19.3
1060	148376	-2.38	33.94	211800	35.3	30	19.4
1061	148542	-2.49	33.95	212000	35.3	30	19.5
1062	148708	-2.22	33.94	212200	35.6	30	19.6
1063	149040	-2.44	33.93	212400	35.6	30	19.7
1064	149372	-2.77	33.95	212600	35	30	19.8
1065	149539	-3.15	33.95	212800	35	30	19.9
1066	149872	-2.76	33.97	213000	35	30	20
1067	150038	-2.89	33.95	213200	35	30	20.1
1068	150204	-2.71	33.96	213400	35.3	30	20.2
1069	150536	-3.62	33.95	213600	35	30	20.3
1070	150701	-3.09	33.94	213800	35	30	20.4
1071	150866	-3.37	33.97	214000	35	30	20.5
1072	151032	-2.93	33.96	214200	35	30	20.6
1073	151198	-2.83	33.97	214400	34.7	30	20.7
1074	152882	-2.37	33.98	214600	35	30	20.8
1075	153514	-1.41	33.98	214800	34.7	30	20.9
1076	153637	-0.89	33.99	215000	34.7	30	21
1077	154750	-1.56	34	215200	35	30	21.1
1078	154870	-1.69	33.99	215400	34.4	30	21.2
1079	154991	-2.18	33.98	215600	34.7	30	21.3
1080	155112	-2.19	33.99	215800	34.4	30	21.4
1081	155234	-1.99	34.01	216000	34.7	30	21.5
1082	155356	-2.53	34	216200	35	30	21.6
1083	155479	-1.97	34.01	216400	35	30	21.7
1084	155600	-2.01	33.99	216600	35	30	21.8
1085	155721	-1.79	34	216800	35	30	21.9
1086	155842	-2.4	34	217000	34.4	30	22
1087	155963	-2.61	34.01	217200	34.4	30	22.1
1088	156207	-2.95	34.01	217400	34.4	30	22.2
1089	156331	-3.12	34.02	217600	34.1	30	22.3
1090	156454	-2.68	34.03	217800	34.4	30	22.4
1091	156577	-2.38	34.02	218000	33.8	30	22.5
1092	156699	-1.49	34.01	218200	34.4	30	22.6
1093	156823	-0.73	34.05	218400	34.4	30	22.7
1094	156946	0.04	34.03	218600	34.4	30	22.8
1095	157069	-0.11	34.04	218800	34.4	30	22.9
1096	157193	-0.73	34.02	219000	34.1	30	23
1097	157316	-1.69	34.04	219200	33.8	30	23.1
1098	157701	-3.57	34.05	219400	34.4	30	23.2
1099	158130	-4.04	34.05	219600	33.8	30	23.3
1100	158261	-3.04	34.05	219800	34.4	30	23.4
1101	158384	-3.19	34.07	220000	33.8	30	23.5
1102	158505	-3.26	34.04	220200	33.8	30	23.6
1103	158624	-2.19	34.04	220400	33.8	30	23.7
1104	158741	-1.74	34.03	220600	33.8	30	23.8
1105	158858	0.52	34.03	220800	33.8	30	23.9
1106	158976	-0.56	34.03	221000	33.8	30	24
1107	159094	0.9	34.04	221200	33.8	30	24.1
1108	159212	2.71	34.04	221400	33.8	30	24.2
1109	159330	2.48	34.05	221600	34.1	30	24.3
1110	159447	0.42	34.03	221800	34.1	30	24.4
1111	159563	-0.07	34.03	222000	34.4	30	24.5
1112	159678	-0.51	34.03	222200	34.4	30	24.6
1113	159794	-1.46	34.04	222400	34.4	30	24.7
1114	159911	-1.67	34.05	222600	34.4	30	24.8
1115	160027	-2.39	34.04	222800	34.1	30	24.9
1116	160145	-2.11	34.06	223000	33.8	30	25
1117	160261	-1.97	34.05	223200	34.1	30	25.1
1118	160377	-1.03	34.05	223400	34.1	30	25.2
1119	160492	0.53	34.04	223600	33.8	30	25.3
1120	160607	-0.97	34.05	223800	33.8	30	25.4
1121	160723	-1.76	34.05	224000	34.1	30	25.5
1122	160840	-2.62	34.07	224200	34.4	30	25.6
1123	160960	-2.94	34.08	224400	34.1	30	25.7
1124	161080	-3.32	34.11	224600	33.8	30	25.8
1125	161204	-2.82	34.12	224800	33.8	30	25.9
1126	161328	-2.88	34.12	225000	33.8	30	26
1127	161454	-2.43	34.12	225200	33.8	30	26.1
1128	161581	-2.3	34.13	225400	33.8	30	26.2
1129	161708	-2.16	34.12	225600	33.8	30	26.3
1130	161834	-2.01	34.14	225800	33.8	30	26.4
1131	161961	-1.84	34.14	226000	33.8	30	26.5
1132	162216	-1.23	34.14	226200	33.8	30	26.6
1133	162343	-1.22	34.14	226400	33.8	30	26.7
1134	162473	-1.55	34.14	226600	33.8	30	26.8
1135	162604	-1.79	34.14	226800	33.8	30	26.9
1136	162768	-2.42	34.16	227000	33.8	30	27
1137	162932	-2.95	34.14	227200	33.8	30	27.1
1138	163097	-2.49	34.17	227400	33.8	30	27.2
1139	163263	-2.51	34.17	227600	33.8	30	27.3
1140	163923	-3.02	34.16	227800	33.8	30	27.4
1141	164254	-3.14	34.16	228000	33.8	30	27.5
1142	164420	-2.97	34.16	228200	33.8	30	27.6
1143	164586	-2.42	34.19	228400	33.5	30	27.7
1144	164751	-2.37	34.17	228600	33.2	30	27.8
1145	164916	-2.49	34.16	228800	33.2	30	27.9
1146	165081	-2.64	34.17	229000	33.2	30	28
1147	165246	-3.09	34.16	229200	33.2	30	28.1
1148	166072	-3.45	34.19	229400	34.1	30	28.2
1149	166401	-4.03	34.16	229600	34.4	30	28.3
1150	166565	-3.57	34.18	229800	33.8	30	28.4
1151	166729	-3.91	34.17	230000	33.8	30	28.5
1152	166893	-3.62	34.17	230200	33.2	30	28.6
1153	167057	-3.71	34.17	230400	33.5	30	28.7
1154	167193	-3.24	34.17	230600	33.5	30	28.8
1155	167333	-3.25	34.18	230800	33.2	30	28.9
1156	167465	-2.63	34.2	231000	33.8	30	29
1157	167725	-2.3	34.18	231200	34.4	30	29.1
1158	167854	-1.98	34.17	231400	34.1	30	29.2
1159	167981	-2.08	34.19	231600	34.4	30	29.3
1160	168234	-2.6	34.18	231800	34.4	30	29.4
1161	168487	-3.8	34.18	232000	34.7	30	29.5
1162	168614	-4.12	34.19	232200	35	30	29.6
1163	168740	-4.73	34.19	232400	35.9	30	29.7
1164	168868	-4.65	34.18	232600	36.1	30	29.8
1165	168994	-4.59	34.19	232800	38.2	30	29.9
1166	169122	-4.42	34.17	233000	38.5	30	30
1167	169247	-4.6	34.19	233200	39.1	30	30.1
1168	169375	-4.38	34.21	233400	37.9	30	30.2
1169	169501	-4.53	34.2	233600	37.9	30	30.3
1170	169627	-4.46	34.2	233800	37.3	30	30.4
1171	169753	-4.75	34.21	234000	36.7	30	30.5
1172	169880	-4.58	34.2	234200	36.7	30	30.6
1173	170256	-3.99	34.21	234400	37.9	30	30.7
1174	170381	-4.13	34.2	234600	37.9	30	30.8
1175	170630	-3.84	34.22	234800	37.9	30	30.9
1176	170754	-3.54	34.22	235000	37.3	30	31
1177	170878	-3.28	34.23	235200	38.2	30	31.1
1178	171002	-3.04	34.22	235400	38.5	30	31.2
1179	171126	-3.15	34.24	235600	38.5	30	31.3
1180	171250	-2.48	34.22	235800	37.9	30	31.4
1181	171373	-2.36	34.22	236000	37.3	30	31.5
1182	171497	-2.18	34.23	236200	36.7	30	31.6
1183	171621	-2.17	34.22	236400	36.1	30	31.7
1184	171745	-3.28	34.23	236600	36.1	30	31.8
1185	171869	-4.04	34.23	236800	36.1	30	31.9
1186	171994	-4.32	34.24	237000	36.7	30	32
1187	172119	-4.65	34.23	237200	36.1	30	32.1
1188	172244	-4.78	34.25	237400	36.1	30	32.2
1189	172369	-4.75	34.25	237600	36.1	30	32.3
1190	172494	-4.59	34.27	237800	35.9	30	32.4
1191	172619	-5.01	34.26	238000	35.6	30	32.5
1192	172743	-5.67	34.25	238200	36.1	30	32.6
1193	172866	-5.54	34.26	238400	36.1	30	32.7
1194	172991	-5.36	34.24	238600	35.9	30	32.8
1195	173115	-5.36	34.26	238800	36.1	30	32.9
1196	173239	-5.12	34.26	239000	36.1	30	33
1197	173362	-5.06	34.26	239200	35.6	30	33.1
1198	173487	-4.51	34.27	239400	35.3	30	33.2
1199	173611	-4.22	34.27	239600	36.1	30	33.3
1200	173737	-4.33	34.28	239800	38.5	30	33.4
1201	173862	-3.58	34.27	240000	36.1	30	33.5
1202	173987	-3.79	34.27	240200	35	30	33.6
1203	174112	-3.54	34.3	240400	34.4	30	33.7
1204	174236	-3.83	34.3	240600	35	30	33.8
1205	174360	-3.41	34.28	240800	35	30	33.9
1206	174483	-3.47	34.29	241000	34.4	30	34
1207	174607	-3.81	34.28	241200	33.8	30	34.1
1208	174730	-4.27	34.28	241400	33.8	30	34.2
1209	174854	-4.76	34.29	241600	33.8	30	34.3
1210	174978	-5.2	34.29	241800	33.2	30	34.4
1211	175103	-5.35	34.29	242000	33.2	30	34.5
1212	175228	-4.95	34.31	242200	33.2	30	34.6
1213	175479	-5.14	34.31	242400	33.2	30	34.7
1214	175603	-5.02	34.32	242600	33.8	30	34.8
1215	175728	-5.2	34.31	242800	34.4	30	34.9
1216	175852	-4.84	34.33	243000	33.8	30	35
1217	176102	-4.71	34.32	243200	32.9	30	35.1
1218	176226	-4.6	34.33	243400	32.6	30	35.2
1219	176350	-3.97	34.34	243600	32.6	30	35.3
1220	176476	-3.98	34.33	243800	32.6	30	35.4
1221	176600	-3.65	34.32	244000	32.3	30	35.5
1222	176724	-3.14	34.35	244200	32.3	30	35.6
1223	176847	-3.22	34.33	244400	32.3	30	35.7
1224	176971	-2.97	34.34	244600	32.6	30	35.8
1225	177095	-3.74	34.34	244800	32.6	30	35.9
1226	177219	-4.46	34.35	245000	32.9	30	36
1227	177343	-4.78	34.36	245200	32.6	30	36.1
1228	177468	-5.04	34.35	245400	32	30	36.2
1229	177594	-5.01	34.35	245600	32	30	36.3
1230	177721	-5.04	34.36	245800	31.7	30	36.4
1231	177849	-4.89	34.37	246000	32	30	36.5
1232	177976	-4.49	34.36	246200	32	30	36.6
1233	178104	-4.65	34.38	246400	32	30	36.7
1234	178232	-4.42	34.38	246600	32	30	36.8
1235	178358	-4.91	34.37	246800	32	30	36.9
1236	178484	-4.68	34.37	247000	32	30	37
1237	178608	-4.62	34.37	247200	32	30	37.1
1238	178734	-4.26	34.38	247400	32	30	37.2
1239	178859	-3.87	34.37	247600	32	30	37.3
1240	178984	-3.75	34.38	247800	32.3	30	37.4
1241	179109	-3.2	34.38	248000	32.3	30	37.5
1242	179233	-2.76	34.38	248200	32	30	37.6
1243	179357	-2.22	34.39	248400	31.4	30	37.7
1244	179482	-2.3	34.39	248600	31.4	30	37.8
1245	179606	-2.14	34.41	248800	31.4	30	37.9
1246	179730	-3.03	34.4	249000	31.4	30	38
1247	179854	-4.03	34.4	249200	31.4	30	38.1
1248	179979	-4.4	34.4	249400	31.4	30	38.2
1249	180104	-4.94	34.39	249600	31.4	30	38.3
1250	180355	-5.14	34.4	249800	31.7	30	38.4
1251	180481	-4.71	34.42	250000	32	30	38.5
1252	180608	-4.63	34.41	250200	32.6	30	38.6
1253	180858	-5.1	34.4	250400	32.6	30	38.7
1254	180983	-4.84	34.42	250600	32.6	30	38.8
1255	181108	-4.91	34.42	250800	31.4	30	38.9
1256	181234	-4.47	34.42	251000	32	30	39
1257	181358	-4.56	34.43	251200	31.7	30	39.1
1258	181483	-4.04	34.42	251400	31.4	30	39.2
1259	181608	-3.94	34.43	251600	31.4	30	39.3
1260	181733	-3.67	34.42	251800	31.4	30	39.4
1261	181858	-3.42	34.41	252000	31.7	30	39.5
1262	182108	-2.65	34.44	252200	31.7	30	39.6
1263	182234	-2.9	34.44	252400	32	30	39.7
1264	182359	-3.01	34.45	252600	32.3	30	39.8
1265	182485	-3.62	34.45	252800	32.6	30	39.9
1266	182610	-4.34	34.45	253000	32.6	30	40
1267	182735	-4.96	34.45	253200	32	30	40.1
1268	182861	-4.77	34.45	253400	31.4	30	40.2
1269	182988	-4.89	34.46	253600	31.4	30	40.3
1270	183114	-4.87	34.47	253800	31.4	30	40.4
1271	183244	-4.56	34.46	254000	31.4	30	40.5
1272	183373	-4.52	34.46	254200	30.9	30	40.6
1273	183507	-4.27	34.45	254400	30.9	30	40.7
1274	183637	-4.57	34.46	254600	30.9	30	40.8
1275	183775	-4.43	34.49	254800	30.9	30	40.9
1276	184037	-4.53	34.48	255000	30.9	30	41
1277	184167	-4.5	34.47	255200	30.9	30	41.1
1278	184422	-4.72	34.48	255400	31.4	30	41.2
1279	184551	-4.16	34.49	255600	31.4	30	41.3
1280	184679	-4.95	34.47	255800	31.4	30	41.4
1281	184816	-4.13	34.48	256000	30.9	30	41.5
1282	184950	-4.14	34.5	256200	30.9	30	41.6
1283	185093	-4.42	34.5	256400	30.9	30	41.7
1284	185225	-4.49	34.49	256600	30.9	30	41.8
1285	185360	-4.13	34.5	256800	30.9	30	41.9
1286	185494	-4.24	34.49	257000	30.6	30	42
1287	185627	-4.27	34.5	257200	30.9	30	42.1
1288	186153	-3.37	34.5	257400	30.9	30	42.2
1289	186416	-3.01	34.51	257600	30.9	30	42.3
1290	186548	-3.14	34.51	257800	30.9	30	42.4
1291	186682	-3.54	34.51	258000	30.9	30	42.5
1292	186814	-3.74	34.52	258200	30.9	30	42.6
1293	186946	-4.3	34.51	258400	30.9	30	42.7
1294	187080	-4.46	34.52	258600	30.9	30	42.8
1295	187213	-4.39	34.54	258800	31.1	30	42.9
1296	187349	-4.44	34.51	259000	31.4	30	43
1297	187483	-4.59	34.53	259200	31.4	30	43.1
1298	187646	-4.52	34.53	259400	31.1	30	43.2
1299	187781	-3.99	34.53	259600	30.9	30	43.3
1300	187928	-4.32	34.53	259800	30.9	30	43.4
1301	188062	-4.32	34.54	260000	30.9	30	43.5
1302	188360	-3.94	34.56	260200	30.9	30	43.6
1303	188523	-3.65	34.55	260400	30.9	30	43.7
1304	188673	-3.71	34.54	260600	30.9	30	43.8
1305	188836	-3.57	34.52	260800	30.9	30	43.9
1306	188970	-3.27	34.53	261000	30.9	30	44
1307	189103	-2.84	34.56	261200	30.6	30	44.1
1308	189369	-2.31	34.56	261400	30.9	30	44.2
1309	189502	-2.45	34.56	261600	30.9	30	44.3
1310	189636	-2.65	34.54	261800	30.9	30	44.4
1311	189770	-3.27	34.56	262000	31.1	30	44.5
1312	189934	-3.6	34.57	262200	30.9	30	44.6
1313	190655	-3.93	34.55	262400	30.6	30	44.7
1314	190786	-3.69	34.57	262600	30.3	30	44.8
1315	190916	-3.86	34.55	262800	30.9	30	44.9
1316	191175	-3.48	34.57	263000	30.3	30	45
1317	191304	-3.27	34.58	263200	30.3	30	45.1
1318	191432	-3.09	34.55	263400	30.6	30	45.2
1319	191563	-2.74	34.58	263600	30.9	30	45.3
1320	191692	-2.78	34.57	263800	30.3	30	45.4
1321	191822	-2.29	34.57	264000	30.9	30	45.5
1322	191951	-1.54	34.59	264200	30.6	30	45.6
1323	192080	-1.65	34.58	264400	30.9	30	45.7
1324	192208	-1.64	34.58	264600	30.9	30	45.8
1325	192335	-2.48	34.56	264800	30.9	30	45.9
1326	192463	-3.17	34.59	265000	30.3	30	46
1327	192590	-3.57	34.57	265200	30.3	30	46.1
1328	192718	-3.63	34.6	265400	30.6	30	46.2
1329	192845	-3.89	34.57	265600	30.9	30	46.3
1330	192974	-3.69	34.58	265800	30.3	30	46.4
1331	193103	-3.59	34.59	266000	30.3	30	46.5
1332	193231	-3.49	34.59	266200	30.3	30	46.6
1333	193490	-3.55	34.59	266400	30.3	30	46.7
1334	193618	-3.89	34.59	266600	30.3	30	46.8
1335	193745	-3.75	34.6	266800	30.3	30	46.9
1336	193874	-3.72	34.6	267000	30.3	30	47
1337	194001	-3.48	34.59	267200	30.3	30	47.1
1338	194130	-3.36	34.59	267400	30.3	30	47.2
1339	194256	-3.2	34.6	267600	30.3	30	47.3
1340	194384	-3.09	34.59	267800	30.3	30	47.4
1341	194511	-2.59	34.6	268000	30.3	30	47.5
1342	194637	-2.3	34.6	268200	30.9	30	47.6
1343	194763	-1.89	34.6	268400	30.3	30	47.7
1344	194889	-1.71	34.6	268600	30.3	30	47.8
1345	195016	-1.48	34.59	268800	30.3	30	47.9
1346	195142	-1.41	34.6	269000	30.3	30	48
1347	195268	-1.48	34.61	269200	30.6	30	48.1
1348	195394	-2.09	34.61	269400	30.9	30	48.2
1349	195520	-2.76	34.6	269600	31.4	30	48.3
1350	195646	-3.13	34.62	269800	31.1	30	48.4
1351	195772	-3.53	34.6	270000	30.3	30	48.5
1352	195899	-3.61	34.62	270200	30.3	30	48.6
1353	196025	-3.75	34.6	270400	30.3	30	48.7
1354	196152	-3.63	34.63	270600	30.9	30	48.8
1355	196407	-3.72	34.63	270800	30.9	30	48.9
1356	196533	-3.5	34.63	271000	30.9	30	49
1357	196661	-3.29	34.62	271200	32.6	30	49.1
1358	196787	-3.24	34.64	271400	32.6	30	49.2
1359	196912	-2.65	34.62	271600	30.9	30	49.3
1360	197036	-2.43	34.63	271800	30.3	30	49.4
1361	197160	-2.08	34.6	272000	30	30	49.5
1362	197283	-1.84	34.61	272200	29.7	30	49.6
1363	197406	-1.2	34.62	272400	29.7	30	49.7
1364	197529	-1.7	34.64	272600	29.7	30	49.8
1365	197776	-0.55	34.61	272800	29.7	30	49.9
1366	197899	-0.26	34.62	273000	29.4	30	50
1367	198022	0.33	34.63	273200	29.4	30	50.1
1368	198146	-0.4	34.63	273400	29.1	30	50.2
1369	198269	-1.8	34.63	273600	29.7	30	50.3
1370	198395	-2.63	34.63	273800	29.7	30	50.4
1371	198521	-2.96	34.64	274000	29.7	30	50.5
1372	198773	-3.53	34.64	274200	29.7	30	50.6
1373	198900	-3.57	34.63	274400	29.7	30	50.7
1374	199028	-3.25	34.65	274600	29.1	30	50.8
1375	199288	-3.39	34.65	274800	29.1	30	50.9
1376	199419	-3.19	34.66	275000	29.1	30	51
1377	199552	-3.45	34.66	275200	29.1	30	51.1
1378	199685	-3.72	34.66	275400	29.1	30	51.2
1379	199848	-3.68	34.65	275600	29.1	30	51.3
1380	199983	-3.5	34.68	275800	29.4	30	51.4
1381	200147	-3.43	34.66	276000	29.1	30	51.5
1382	200804	-2.97	34.66	276200	29.7	30	51.6
1383	200969	-2.87	34.66	276400	30	30	51.7
1384	201133	-2.3	34.68	276600	30.3	30	51.8
1385	201298	-2.26	34.68	276800	30.3	30	51.9
1386	201462	-2.69	34.68	277000	29.7	30	52
1387	201792	-4.1	34.66	277200	29.1	30	52.1
1388	201956	-3.61	34.68	277400	29.1	30	52.2
1389	202122	-3.44	34.7	277600	29.1	30	52.3
1390	202287	-3.94	34.68	277800	29.1	30	52.4
1391	202619	-3.89	34.68	278000	29.4	30	52.5
1392	202951	-3.22	34.68	278200	29.1	30	52.6
1393	203282	-2.97	34.68	278400	29.1	30	52.7
1394	203780	-3.27	34.69	278600	28.8	30	52.8
1395	204279	-2.53	34.68	278800	29.1	30	52.9
1396	204444	-1.87	34.7	279000	29.1	30	53
1397	204775	-2.61	34.69	279200	29.1	30	53.1
1398	205608	-4.31	34.69	279400	29.1	30	53.2
1399	205943	-3.69	34.69	279600	28.8	30	53.3
1400	206110	-3.64	34.69	279800	29.1	30	53.4
1401	206277	-3.78	34.7	280000	29.1	30	53.5
1402	206445	-4.18	34.68	280200	28.8	30	53.6
1403	206947	-3.49	34.69	280400	28.5	30	53.7
1404	207114	-2.92	34.72	280600	28.8	30	53.8
1405	207446	-2.38	34.7	280800	29.1	30	53.9
1406	207781	-1.6	34.7	281000	29.1	30	54
1407	207950	-1.41	34.69	281200	28.5	30	54.1
1408	208116	-2.81	34.68	281400	28.5	30	54.2
1409	208281	-3.27	34.71	281600	28.8	30	54.3
1410	208612	-3.51	34.68	281800	28.8	30	54.4
1411	210323	-3.15	34.68	282000	28.5	30	54.5
1412	210451	-3.23	34.66	282200	28.5	30	54.6
1413	210712	-2.9	34.67	282400	28.5	30	54.7
1414	210845	-2.93	34.65	282600	28.8	30	54.8
1415	210978	-2.98	34.65	282800	29.1	30	54.9
1416	211113	-3.02	34.68	283000	29.1	30	55
1417	211245	-3.26	34.68	283200	29.4	30	55.1
1418	211378	-3.05	34.67	283400	29.1	30	55.2
1419	211509	-3	34.66	283600	28.5	30	55.3
1420	211643	-2.57	34.66	283800	28.5	30	55.4
1421	211776	-2.08	34.66	284000	28.5	30	55.5
1422	211909	-1.6	34.66	284200	28.5	30	55.6
1423	212055	-1.05	34.65	284400	28.5	30	55.7
1424	212187	-1.62	34.64	284600	29.1	30	55.8
1425	212322	-1.44	34.67	284800	29.1	30	55.9
1426	212453	-2.54	34.66	285000	29.1	30	56
1427	212608	-2.95	34.66	285200	29.7	30	56.1
1428	212771	-3.1	34.66	285400	29.7	30	56.2
1429	212935	-3.06	34.65	285600	30	30	56.3
1430	213099	-2.59	34.67	285800	31.4	30	56.4
1431	213263	-2.84	34.66	286000	32	30	56.5
1432	213426	-2.75	34.66	286200	31.4	30	56.6
1433	213591	-2.6	34.66	286400	30	30	56.7
1434	213755	-3.08	34.66	286600	30.3	30	56.8
1435	213895	-3.02	34.65	286800	29.7	30	56.9
1436	214059	-3.28	34.65	287000	29.1	30	57
1437	214222	-3.44	34.62	287200	29.1	30	57.1
1438	214385	-3.02	34.64	287400	29.1	30	57.2
1439	214549	-2.99	34.65	287600	29.1	30	57.3
1440	214712	-3.48	34.64	287800	29.4	30	57.4
1441	214876	-3.06	34.64	288000	29.7	30	57.5
1442	215041	-2.89	34.63	288200	29.7	30	57.6
1443	215205	-2.76	34.65	288400	29.1	30	57.7
1444	215370	-2.85	34.64	288600	29.1	30	57.8
1445	215534	-3.03	34.64	288800	29.1	30	57.9
1446	215698	-3.23	34.64	289000	29.1	30	58
1447	215863	-3.46	34.64	289200	29.4	30	58.1
1448	216027	-3.19	34.64	289400	29.4	30	58.2
1449	216191	-3.06	34.63	289600	29.1	30	58.3
1450	216355	-2.78	34.63	289800	28.8	30	58.4
1451	216518	-3.09	34.63	290000	29.1	30	58.5
1452	216682	-2.71	34.62	290200	29.1	30	58.6
1453	216846	-2.63	34.64	290400	29.1	30	58.7
1454	217010	-3.32	34.62	290600	33.5	30	58.8
1455	217174	-3.33	34.65	290800	33.8	30	58.9
1456	217338	-3.56	34.62	291000	30.3	30	59
1457	217503	-3.62	34.61	291200	30.3	30	59.1
1458	217668	-3.81	34.63	291400	30.3	30	59.2
1459	217833	-3.67	34.62	291600	29.7	30	59.3
1460	217999	-3.25	34.63	291800	30	30	59.4
1461	218165	-3.19	34.63	292000	30	30	59.5
1462	218329	-3.65	34.62	292200	29.7	30	59.6
1463	218494	-3.4	34.65	292400	29.7	30	59.7
1464	218659	-3.27	34.64	292600	29.7	30	59.8
1465	218824	-3.6	34.61	292800	28.8	30	59.9
1466	218989	-3.6	34.64	293000	28.5	30	60
1467	219154	-3.44	34.63	293200	28.8	30	60.1
1468	219319	-3.43	34.64	293400	28.8	30	60.2
1469	219484	-3.66	34.63	293600	28.5	30	60.3
1470	219649	-3.23	34.63	293800	28.5	30	60.4
1471	219814	-3.33	34.63	294000	28.5	30	60.5
1472	219979	-3.57	34.63	294200	28.5	30	60.6
1473	220144	-3.47	34.64	294400	28.5	30	60.7
1474	220308	-3.59	34.65	294600	29.1	30	60.8
1475	220474	-3.76	34.63	294800	29.4	30	60.9
1476	220639	-4.06	34.63	295000	29.7	30	61
1477	220804	-3.97	34.65	295200	29.1	30	61.1
1478	220970	-3.87	34.65	295400	28.5	30	61.2
1479	221135	-3.93	34.64	295600	28.2	30	61.3
1480	221299	-3.6	34.65	295800	28.2	30	61.4
1481	221436	-3.43	34.63	296000	28.5	30	61.5
1482	221561	-3.26	34.61	296200	28.5	30	61.6
1483	221683	-3.12	34.62	296400	28.5	30	61.7
1484	221804	-2.9	34.62	296600	28.5	30	61.8
1485	221924	-1.73	34.61	296800	28.5	30	61.9
1486	222042	-0.48	34.59	297000	28.5	30	62
1487	222159	-0.79	34.58	297200	28.5	30	62.1
1488	222275	-0.94	34.57	297400	28.2	30	62.2
1489	222391	-1.68	34.56	297600	28.2	30	62.3
1490	222505	-2.17	34.57	297800	28.5	30	62.4
1491	222619	-3.14	34.55	298000	28.5	30	62.5
1492	222734	-3.56	34.58	298200	28.2	30	62.6
1493	222850	-3.24	34.57	298400	28.5	30	62.7
1494	222966	-2.67	34.58	298600	28.5	30	62.8
1495	223083	-3.19	34.59	298800	28.5	30	62.9
1496	223201	-2.8	34.61	299000	28.5	30	63
1497	223319	-2.18	34.6	299200	28.5	30	63.1
1498	223437	-3.04	34.6	299400	28.5	30	63.2
1499	223554	-3.96	34.6	299600	28.5	30	63.3
1500	223671	-3.82	34.6	299800	28.5	30	63.4
1501	223788	-3.85	34.6	300000	27.9	30	63.5
1502	223905	-3.5	34.58	300200	27.9	30	63.6
1503	224021	-3.44	34.6	300400	27.9	30	63.7
1504	224138	-3.25	34.61	300600	28.5	30	63.8
1505	224256	-3.09	34.6	300800	29.1	30	63.9
1506	224374	-2.72	34.61	301000	30.6	30	64
1507	224492	-2.35	34.61	301200	30.6	30	64.1
1508	224610	-3.13	34.61	301400	29.1	30	64.2
1509	224728	-3.03	34.62	301600	29.1	30	64.3
1510	224846	-2.87	34.61	301800	28.5	30	64.4
1511	224964	-2.97	34.62	302000	27.9	30	64.5
1512	225082	-2.7	34.63	302200	27.9	30	64.6
1513	225200	-2.84	34.62	302400	27.9	30	64.7
1514	225318	-2.79	34.6	302600	27.9	30	64.8
1515	225435	-1.4	34.6	302800	27.9	30	64.9
1516	225553	-1.25	34.6	303000	27.9	30	65
1517	225670	-1.52	34.62	303200	27.9	30	65.1
1518	225787	-1.79	34.62	303400	27.9	30	65.2
1519	225905	-2.72	34.61	303600	27.6	30	65.3
1520	226023	-3.09	34.61	303800	27.6	30	65.4
1521	226141	-3.52	34.63	304000	27.9	30	65.5
1522	226259	-3.76	34.62	304200	27.9	30	65.6
1523	226377	-3.61	34.62	304400	27.3	30	65.7
1524	226495	-3.48	34.62	304600	27.3	30	65.8
1525	226614	-3.53	34.62	304800	27.3	30	65.9
1526	226732	-3.85	34.6	305000	27.9	30	66
1527	226850	-3.48	34.63	305200	28.5	30	66.1
1528	226968	-3.5	34.62	305400	28.5	30	66.2
1529	227086	-3.53	34.61	305600	28.5	30	66.3
1530	227204	-3.83	34.63	305800	27.9	30	66.4
1531	227322	-3.73	34.61	306000	27.9	30	66.5
1532	227440	-3.09	34.64	306200	27.3	30	66.6
1533	227557	-2.89	34.63	306400	27.3	30	66.7
1534	227675	-2.97	34.61	306600	27.3	30	66.8
1535	227793	-3.16	34.63	306800	27.6	30	66.9
1536	227911	-2.9	34.63	307000	27.9	30	67
1537	228029	-3.14	34.62	307200	27.6	30	67.1
1538	228148	-3.3	34.63	307400	27.3	30	67.2
1539	228266	-3.35	34.62	307600	27.3	30	67.3
1540	228384	-3.14	34.65	307800	28.2	30	67.4
1541	228502	-2.83	34.62	308000	27.9	30	67.5
1542	228620	-2.43	34.63	308200	30.6	30	67.6
1543	228738	-1.77	34.65	308400	30.6	30	67.7
1544	228857	-1.54	34.64	308600	30	30	67.8
1545	228976	-1.22	34.64	308800	29.1	30	67.9
1546	229094	-1.65	34.64	309000	28.5	30	68
1547	229213	-0.8	34.64	309200	28.5	30	68.1
1548	229331	-0.06	34.65	309400	28.5	30	68.2
1549	229450	-0.4	34.65	309600	28.5	30	68.3
1550	229568	-1	34.64	309800	28.5	30	68.4
1551	229686	-1.63	34.65	310000	29.1	30	68.5
1552	229805	-1.19	34.65	310200	28.5	30	68.6
1553	229923	-1.42	34.64	310400	28.5	30	68.7
1554	230041	-1.48	34.63	310600	28.2	30	68.8
1555	230159	-1.44	34.64	310800	27.9	30	68.9
1556	230278	-1.49	34.64	311000	27.9	30	69
1557	230395	-1.43	34.64	311200	27.9	30	69.1
1558	230513	-1.66	34.63	311400	27.9	30	69.2
1559	230630	-1.65	34.63	311600	27.6	30	69.3
1560	230748	-1.5	34.64	311800	27.3	30	69.4
1561	230865	-2.26	34.63	312000	27.3	30	69.5
1562	230982	-2	34.63	312200	28.5	30	69.6
1563	231100	-1.63	34.64	312400	30	30	69.7
1564	231216	-1.62	34.64	312600	33.8	30	69.8
1565	231333	-1.49	34.64	312800	31.1	30	69.9
1566	231450	-1.64	34.64	313000	27.3	30	70
1567	231567	-1.26	34.64	313200	27.3	30	70.1
1568	231683	-1.71	34.64	313400	27.3	30	70.2
1569	231799	-1.87	34.63	313600	27.3	30	70.3
1570	231916	-2.26	34.64	313800	27.3	30	70.4
1571	232033	-2.05	34.62	314000	27.3	30	70.5
1572	232150	-2.64	34.62	314200	27.3	30	70.6
1573	232267	-2.62	34.64	314400	27	30	70.7
1574	232384	-2.41	34.62	314600	27	30	70.8
1575	232500	-2.8	34.64	314800	26.7	30	70.9
1576	232617	-2.73	34.64	315000	27.3	30	71
1577	232733	-2.7	34.64	315200	27.3	30	71.1
1578	232849	-1.98	34.62	315400	27.3	30	71.2
1579	232964	-1.54	34.62	315600	27.3	30	71.3
1580	233080	-1.23	34.63	315800	26.7	30	71.4
1581	233196	-1.63	34.62	316000	26.7	30	71.5
1582	233312	-1.98	34.63	316200	27	30	71.6
1583	233429	-2.84	34.63	316400	27	30	71.7
1584	233545	-3.28	34.63	316600	26.7	30	71.8
1585	233662	-3.24	34.65	316800	27	30	71.9
1586	233780	-3.42	34.64	317000	26.7	30	72
1587	233897	-3.41	34.63	317200	26.7	30	72.1
1588	234014	-3.27	34.64	317400	27.3	30	72.2
1589	234131	-3.14	34.64	317600	26.7	30	72.3
1590	234248	-3.18	34.65	317800	26.7	30	72.4
1591	234365	-2.99	34.65	318000	26.7	30	72.5
1592	234482	-3.28	34.64	318200	26.7	30	72.6
1593	234598	-3.42	34.64	318400	26.7	30	72.7
1594	234715	-2.96	34.63	318600	27.3	30	72.8
1595	234831	-2.73	34.66	318800	26.7	30	72.9
1596	234948	-2.59	34.65	319000	26.7	30	73
1597	235064	-1.89	34.65	319200	26.7	30	73.1
1598	235180	-0.67	34.65	319400	26.7	30	73.2
1599	235296	0.33	34.65	319600	26.7	30	73.3
1600	235413	1.16	34.64	319800	26.7	30	73.4
1601	235529	0.86	34.65	320000	27.3	30	73.5
1602	235645	-0.36	34.66	320200	27.3	30	73.6
1603	235761	-2.01	34.66	320400	27.3	30	73.7
1604	235877	-3.12	34.65	320600	26.7	30	73.8
1605	235992	-3.63	34.64	320800	27.3	30	73.9
1606	236108	-3.58	34.67	321000	26.7	30	74
1607	236224	-3.49	34.67	321200	26.7	30	74.1
1608	236340	-3.66	34.66	321400	26.1	30	74.2
1609	236455	-3.44	34.65	321600	27	30	74.3
1610	236571	-3.5	34.67	321800	27.3	30	74.4
1611	236687	-3.37	34.66	322000	28.2	30	74.5
1612	236803	-3.28	34.68	322200	28.5	30	74.6
1613	236919	-3.43	34.66	322400	29.7	30	74.7
1614	237036	-2.55	34.68	322600	29.7	30	74.8
1615	237152	-2.03	34.66	322800	29.1	30	74.9
1616	237268	-1.31	34.68	323000	28.5	30	75
1617	237385	-0.8	34.67	323200	27.9	30	75.1
1618	237501	-0.15	34.68	323400	27.9	30	75.2
1619	237617	0.51	34.68	323600	27.9	30	75.3
1620	237733	0.88	34.68	323800	27.3	30	75.4
1621	237848	-0.67	34.68	324000	27.9	30	75.5
1622	237964	-2.15	34.67	324200	27.9	30	75.6
1623	238081	-2.56	34.7	324400	27	30	75.7
1624	238198	-2.84	34.69	324600	26.4	30	75.8
1625	238315	-2.21	34.71	324800	26.1	30	75.9
1626	238432	-2.79	34.71	325000	26.4	30	76
1627	238549	-3.16	34.68	325200	27.3	30	76.1
1628	238665	-2.83	34.71	325400	28.5	30	76.2
1629	238780	-2.9	34.68	325600	27.3	30	76.3
1630	238894	-2.61	34.67	325800	26.7	30	76.4
1631	239007	-1.65	34.69	326000	25.6	30	76.5
1632	239121	-0.96	34.69	326200	25.6	30	76.6
1633	239234	-0.39	34.68	326400	25.6	30	76.7
1634	239348	-0.27	34.67	326600	25.6	30	76.8
1635	239462	-0.2	34.68	326800	26.1	30	76.9
1636	239576	-0.18	34.69	327000	26.1	30	77
1637	239691	-0.14	34.7	327200	27.3	30	77.1
1638	239807	-0.32	34.71	327400	27.9	30	77.2
1639	239923	-1.29	34.7	327600	29.1	30	77.3
1640	240039	-2.22	34.71	327800	30	30	77.4
1641	240156	-2.98	34.72	328000	27.9	30	77.5
1642	240272	-3.06	34.72	328200	26.7	30	77.6
1643	240388	-2.76	34.72	328400	26.7	30	77.7
1644	240505	-2.83	34.72	328600	26.1	30	77.8
1645	240621	-2.73	34.71	328800	27	30	77.9
1646	240737	-2.74	34.71	329000	27.3	30	78
1647	240854	-3	34.71	329200	26.4	30	78.1
1648	240970	-2.24	34.73	329400	25.6	30	78.2
1649	241087	-2.75	34.71	329600	26.1	30	78.3
1650	241203	-2.51	34.72	329800	26.1	30	78.4
1651	241320	-2.75	34.72	330000	26.1	30	78.5
1652	241436	-2.8	34.73	330200	26.1	30	78.6
1653	241552	-3.09	34.72	330400	26.4	30	78.7
1654	241668	-2.78	34.72	330600	26.7	30	78.8
1655	241784	-2.95	34.72	330800	26.7	30	78.9
1656	241900	-2.75	34.72	331000	26.1	30	79
1657	242017	-2.6	34.73	331200	25.9	30	79.1
1658	242133	-2.76	34.72	331400	25.6	30	79.2
1659	242249	-2.72	34.72	331600	25.6	30	79.3
1660	242365	-2.9	34.71	331800	25.6	30	79.4
1661	242481	-2.49	34.72	332000	25.6	30	79.5
1662	242597	-2.56	34.71	332200	25.6	30	79.6
1663	242714	-2.69	34.73	332400	25.6	30	79.7
1664	242830	-2.6	34.73	332600	25.6	30	79.8
1665	242946	-2.68	34.71	332800	25.9	30	79.9
1666	243062	-2.56	34.72	333000	26.1	30	80
1667	243178	-2.46	34.72	333200	26.1	30	80.1
1668	243294	-2.42	34.73	333400	26.1	30	80.2
1669	243410	-2.44	34.73	333600	25.6	30	80.3
1670	243527	-2.55	34.72	333800	25.3	30	80.4
1671	243643	-2.22	34.71	334000	25	30	80.5
1672	243758	-2.4	34.73	334200	25	30	80.6
1673	243874	-2.41	34.71	334400	25.3	30	80.7
1674	243990	-2.6	34.73	334600	25.3	30	80.8
1675	244106	-2.6	34.72	334800	25	30	80.9
1676	244222	-2.59	34.72	335000	25	30	81
1677	244338	-2.56	34.71	335200	25.3	30	81.1
1678	244453	-2.81	34.7	335400	25.6	30	81.2
1679	244569	-3.02	34.71	335600	25.6	30	81.3
1680	244685	-3.22	34.72	335800	25.9	30	81.4
1681	244801	-3.55	34.71	336000	26.1	30	81.5
1682	244916	-3.42	34.71	336200	26.1	30	81.6
1683	245032	-3.43	34.7	336400	26.4	30	81.7
1684	245148	-3.15	34.73	336600	26.1	30	81.8
1685	245263	-3.16	34.72	336800	25.6	30	81.9
1686	245379	-3.07	34.71	337000	25	30	82
1687	245495	-3.33	34.73	337200	25	30	82.1
1688	245611	-3.78	34.71	337400	24.4	30	82.2
1689	245726	-3.89	34.71	337600	24.7	30	82.3
1690	245842	-3.56	34.72	337800	25	30	82.4
1691	245958	-4.04	34.71	338000	25	30	82.5
1692	246074	-3.61	34.72	338200	24.4	30	82.6
1693	246189	-3.49	34.7	338400	25	30	82.7
1694	246305	-3.37	34.72	338600	25	30	82.8
1695	246421	-3.37	34.73	338800	25	30	82.9
1696	246536	-3.29	34.72	339000	25	30	83
1697	246652	-3.06	34.72	339200	25.6	30	83.1
1698	246767	-2.99	34.73	339400	25.6	30	83.2
1699	246883	-2.86	34.72	339600	25.6	30	83.3
1700	246999	-2.9	34.72	339800	26.1	30	83.4
1701	247115	-2.72	34.72	340000	26.1	30	83.5
1702	247231	-2.73	34.73	340200	25.6	30	83.6
1703	247347	-2.86	34.72	340400	25	30	83.7
1704	247463	-2.53	34.73	340600	25	30	83.8
1705	247579	-3.26	34.73	340800	24.4	30	83.9
1706	247695	-3.56	34.74	341000	24.7	30	84
1707	247811	-4.23	34.73	341200	24.1	30	84.1
1708	247927	-3.99	34.75	341400	24.1	30	84.2
1709	248043	-4.16	34.74	341600	24.4	30	84.3
1710	248159	-3.78	34.75	341800	24.4	30	84.4
1711	248275	-3.65	34.74	342000	25	30	84.5
1712	248392	-3.81	34.75	342200	25	30	84.6
1713	248508	-3.96	34.75	342400	25.6	30	84.7
1714	248624	-3.52	34.75	342600	25.3	30	84.8
1715	248740	-3.92	34.75	342800	25.6	30	84.9
1716	248856	-4.02	34.75	343000	25.6	30	85
1717	248972	-4.26	34.74	343200	25	30	85.1
1718	249088	-4.02	34.75	343400	24.4	30	85.2
1719	249204	-3.57	34.76	343600	24.1	30	85.3
1720	249320	-3.68	34.76	343800	24.4	30	85.4
1721	249436	-3.71	34.75	344000	24.4	30	85.5
1722	249552	-4.05	34.75	344200	24.4	30	85.6
1723	249668	-3.71	34.78	344400	24.4	30	85.7
1724	249784	-3.68	34.76	344600	24.7	30	85.8
1725	249900	-3.73	34.76	344800	25	30	85.9
1726	250016	-3.8	34.76	345000	25	30	86
1727	250132	-3.79	34.75	345200	25.6	30	86.1
1728	250247	-3.45	34.76	345400	25.6	30	86.2
1729	250363	-3.37	34.76	345600	25	30	86.3
1730	250478	-3.02	34.77	345800	24.4	30	86.4
1731	250594	-2.75	34.76	346000	24.1	30	86.5
1732	250709	-2.83	34.77	346200	24.4	30	86.6
1733	250825	-2.48	34.78	346400	24.4	30	86.7
1734	250940	-2.56	34.77	346600	24.4	30	86.8
1735	251056	-2.39	34.77	346800	24.1	30	86.9
1736	251172	-2.75	34.76	347000	24.4	30	87
1737	251288	-3.28	34.77	347200	24.4	30	87.1
1738	251404	-3.57	34.78	347400	25	30	87.2
1739	251520	-4.18	34.77	347600	25.6	30	87.3
1740	251636	-3.96	34.78	347800	25.6	30	87.4
1741	251752	-4.15	34.78	348000	25.9	30	87.5
1742	251868	-4.29	34.78	348200	25.6	30	87.6
1743	251984	-3.77	34.79	348400	24.4	30	87.7
1744	252100	-3.8	34.78	348600	24.1	30	87.8
1745	252216	-4.11	34.78	348800	24.4	30	87.9
1746	252332	-4.14	34.78	349000	24.4	30	88
1747	252448	-3.76	34.78	349200	24.4	30	88.1
1748	252564	-3.44	34.78	349400	24.1	30	88.2
1749	252680	-3.48	34.78	349600	24.4	30	88.3
1750	252796	-3.64	34.79	349800	24.4	30	88.4
1751	252912	-4.03	34.77	350000	25	30	88.5
1752	253028	-3.86	34.79	350200	25	30	88.6
1753	253144	-3.85	34.78	350400	25.6	30	88.7
1754	253261	-3.84	34.79	350600	25.6	30	88.8
1755	253376	-3.82	34.79	350800	25.6	30	88.9
1756	253492	-3.66	34.78	351000	24.7	30	89
1757	253608	-3.71	34.78	351200	23.8	30	89.1
1758	253724	-3.54	34.8	351400	24.4	30	89.2
1759	253840	-3.53	34.79	351600	24.4	30	89.3
1760	253955	-3.23	34.79	351800	24.4	30	89.4
1761	254071	-2.98	34.8	352000	25	30	89.5
1762	254187	-2.69	34.8	352200	24.4	30	89.6
1763	254303	-2.52	34.78	352400	24.4	30	89.7
1764	254419	-2.33	34.78	352600	24.1	30	89.8
1765	254534	-2.29	34.78	352800	24.4	30	89.9
1766	254650	-3.07	34.78	353000	24.4	30	90
1767	254766	-3.31	34.8	353200	24.4	30	90.1
1768	254882	-3.9	34.79	353400	24.4	30	90.2
1769	254998	-4.25	34.8	353600	24.4	30	90.3
1770	255114	-4.37	34.79	353800	24.4	30	90.4
1771	255231	-4.43	34.8	354000	24.4	30	90.5
1772	255347	-4.42	34.8	354200	24.4	30	90.6
1773	255463	-4.29	34.8	354400	24.7	30	90.7
1774	255580	-4.16	34.82	354600	25	30	90.8
1775	255697	-4	34.79	354800	25	30	90.9
1776	255814	-4.15	34.81	355000	25	30	91
1777	255930	-4.09	34.82	355200	25	30	91.1
1778	256047	-4.27	34.81	355400	24.4	30	91.2
1779	256163	-4.51	34.82	355600	24.4	30	91.3
1780	256280	-4.64	34.82	355800	24.1	30	91.4
1781	256396	-4.26	34.83	356000	24.4	30	91.5
1782	256513	-4.52	34.82	356200	24.4	30	91.6
1783	256629	-4.36	34.83	356400	24.4	30	91.7
1784	256746	-4.27	34.83	356600	24.4	30	91.8
1785	256863	-4.32	34.82	356800	24.4	30	91.9
1786	256980	-4.33	34.83	357000	24.4	30	92
1787	257097	-4.07	34.83	357200	25	30	92.1
1788	257213	-3.82	34.82	357400	25	30	92.2
1789	257330	-3.73	34.84	357600	25.3	30	92.3
1790	257447	-3.68	34.82	357800	25.6	30	92.4
1791	257564	-3.74	34.83	358000	25.6	30	92.5
1792	257680	-2.89	34.83	358200	25	30	92.6
1793	257797	-3.21	34.82	358400	24.4	30	92.7
1794	257913	-2.86	34.84	358600	24.4	30	92.8
1795	258030	-3.24	34.84	358800	24.4	30	92.9
1796	258146	-3.61	34.83	359000	24.4	30	93
1797	258263	-4.46	34.83	359200	24.4	30	93.1
1798	258380	-4.65	34.84	359400	24.4	30	93.2
1799	258496	-4.9	34.84	359600	24.7	30	93.3
1800	258613	-4.62	34.85	359800	25	30	93.4
1801	258730	-4.71	34.86	360000	25	30	93.5
1802	258846	-4.57	34.85	360200	25.6	30	93.6
1803	258963	-4.58	34.84	360400	26.1	30	93.7
1804	259079	-4.5	34.84	360600	26.1	30	93.8
1805	259196	-4.01	34.85	360800	25.6	30	93.9
1806	259313	-3.83	34.85	361000	24.7	30	94
1807	259430	-3.08	34.87	361200	24.4	30	94.1
1808	259547	-3.42	34.84	361400	24.7	30	94.2
1809	259663	-3.43	34.85	361600	25	30	94.3
1810	259779	-3.26	34.85	361800	25	30	94.4
1811	259895	-2.66	34.86	362000	24.7	30	94.5
1812	260009	-0.21	34.85	362200	24.4	30	94.6
1813	260119	3.08	34.82	362400	25	30	94.7
1814	260227	3.23	34.8	362600	25	30	94.8
1815	260337	0.95	34.8	362800	25	30	94.9
1816	260447	-0.47	34.81	363000	25.3	30	95
1817	260557	-1.5	34.83	363200	25.6	30	95.1
1818	260669	-1.15	34.84	363400	26.1	30	95.2
1819	260781	-0.5	34.83	363600	26.1	30	95.3
1820	260894	-0.16	34.85	363800	25.6	30	95.4
1821	261007	-0.71	34.85	364000	25	30	95.5
1822	261121	-0.92	34.85	364200	24.4	30	95.6
1823	261235	-1.54	34.86	364400	24.4	30	95.7
1824	261349	-1.53	34.86	364600	24.4	30	95.8
1825	261463	-1.55	34.86	364800	24.4	30	95.9
1826	261576	-1.35	34.85	365000	24.4	30	96
1827	261690	-0.88	34.85	365200	25	30	96.1
1828	261802	0.49	34.86	365400	25	30	96.2
1829	261915	1.01	34.85	365600	25.6	30	96.3
1830	262028	0.52	34.86	365800	25.6	30	96.4
1831	262141	0.52	34.86	366000	25.6	30	96.5
1832	262254	0.59	34.87	366200	26.1	30	96.6
1833	262368	0.91	34.88	366400	26.7	30	96.7
1834	262481	0.45	34.85	366600	26.4	30	96.8
1835	262595	0.29	34.85	366800	25	30	96.9
1836	262709	-0.1	34.87	367000	24.4	30	97
1837	262822	0.39	34.87	367200	24.4	30	97.1
1838	262936	0.45	34.86	367400	24.4	30	97.2
1839	263049	0	34.85	367600	24.4	30	97.3
1840	263163	-0.14	34.87	367800	24.7	30	97.4
1841	263276	-0.13	34.86	368000	24.7	30	97.5
1842	263390	-0.53	34.85	368200	24.4	30	97.6
1843	263502	-0.71	34.86	368400	24.4	30	97.7
1844	263615	-0.97	34.85	368600	24.4	30	97.8
1845	263728	-0.73	34.87	368800	25	30	97.9
1846	263841	-1.29	34.85	369000	24.7	30	98
1847	263954	-1.64	34.86	369200	25	30	98.1
1848	264068	-2.07	34.85	369400	25	30	98.2
1849	264181	-2	34.85	369600	25	30	98.3
1850	264295	-2.12	34.84	369800	25.3	30	98.4
1851	264409	-1.82	34.85	370000	25	30	98.5
1852	264523	-1.79	34.85	370200	24.4	30	98.6
1853	264636	-1.78	34.86	370400	24.4	30	98.7
1854	264750	-1.13	34.85	370600	24.4	30	98.8
1855	264863	0.79	34.85	370800	24.7	30	98.9
1856	264977	1.08	34.84	371000	24.4	30	99
1857	265090	0.43	34.85	371200	24.4	30	99.1
1858	265203	-0.79	34.82	371400	25	30	99.2
1859	265317	-1.79	34.84	371600	24.7	30	99.3
1860	265431	-2.41	34.85	371800	25	30	99.4
1861	265545	-2.64	34.83	372000	25	30	99.5
1862	265659	-2.45	34.84	372200	25	30	99.6
1863	265773	-2.31	34.83	372400	25	30	99.7
1864	265887	-2.27	34.84	372600	25	30	99.8
1865	266001	-2.17	34.83	372800	25.6	30	99.9
1866	266115	-1.78	34.83	373000	25.6	30	100
1867	266229	-2.01	34.82	373200	25	30	100.1
1868	266343	-2.16	34.81	373400	24.4	30	100.2
1869	266457	-2.36	34.82	373600	24.1	30	100.3
1870	266571	-2.75	34.83	373800	23.8	30	100.4
1871	266685	-2.78	34.81	374000	23.8	30	100.5
1872	266799	-2.69	34.81	374200	24.4	30	100.6
1873	266913	-2.78	34.82	374400	24.4	30	100.7
1874	267027	-2.82	34.81	374600	24.1	30	100.8
1875	267141	-2.92	34.81	374800	24.4	30	100.9
1876	267255	-2.52	34.82	375000	24.4	30	101
1877	267369	-2.44	34.82	375200	24.4	30	101.1
1878	267483	-2.42	34.8	375400	24.4	30	101.2
1879	267597	-2.22	34.81	375600	24.4	30	101.3
1880	267711	-1.83	34.81	375800	24.7	30	101.4
1881	267825	-1.82	34.79	376000	25	30	101.5
1882	267939	-1.66	34.81	376200	25.6	30	101.6
1883	268053	-1.57	34.8	376400	25.3	30	101.7
1884	268167	-2.08	34.8	376600	24.7	30	101.8
1885	268281	-2.68	34.8	376800	24.1	30	101.9
1886	268394	-2.92	34.81	377000	23.8	30	102
1887	268508	-2.98	34.81	377200	23.8	30	102.1
1888	268622	-3.09	34.81	377400	23.8	30	102.2
1889	268737	-3.04	34.79	377600	24.4	30	102.3
1890	268851	-2.91	34.8	377800	23.8	30	102.4
1891	268965	-2.88	34.79	378000	24.4	30	102.5
1892	269079	-2.92	34.79	378200	24.4	30	102.6
1893	269193	-2.46	34.8	378400	24.4	30	102.7
1894	269307	-2.35	34.79	378600	24.4	30	102.8
1895	269422	-2.99	34.79	378800	24.4	30	102.9
1896	269536	-3.2	34.79	379000	24.4	30	103
1897	269650	-3.19	34.8	379200	24.1	30	103.1
1898	269765	-3.19	34.79	379400	23.8	30	103.2
1899	269879	-3.28	34.8	379600	23.8	30	103.3
1900	269994	-3.1	34.81	379800	23.8	30	103.4
1901	270108	-2.71	34.79	380000	23.8	30	103.5
1902	270222	-2.66	34.8	380200	24.1	30	103.6
1903	270337	-2.66	34.8	380400	25	30	103.7
1904	270451	-2.14	34.78	380600	25	30	103.8
1905	270565	-1.76	34.78	380800	24.4	30	103.9
1906	270680	-1.22	34.8	381000	23.8	30	104
1907	270794	-0.98	34.78	381200	23.8	30	104.1
1908	270908	-1.02	34.78	381400	23.8	30	104.2
1909	271022	-1.37	34.81	381600	23.8	30	104.3
1910	271137	-1.98	34.79	381800	23.8	30	104.4
1911	271251	-2.73	34.8	382000	23.8	30	104.5
1912	271366	-3.03	34.78	382200	23.8	30	104.6
1913	271480	-3.17	34.78	382400	23.8	30	104.7
1914	271594	-3.35	34.8	382600	23.8	30	104.8
1915	271709	-3.32	34.79	382800	23.8	30	104.9
1916	271823	-3.25	34.78	383000	23.8	30	105
1917	271938	-3.2	34.8	383200	23.8	30	105.1
1918	272052	-3.5	34.79	383400	23.8	30	105.2
1919	272167	-3	34.8	383600	23.8	30	105.3
1920	272281	-2.85	34.79	383800	24.1	30	105.4
1921	272396	-3	34.79	384000	23.8	30	105.5
1922	272510	-2.69	34.79	384200	23.8	30	105.6
1923	272624	-3.72	34.8	384400	23.8	30	105.7
1924	272739	-3.56	34.8	384600	23.8	30	105.8
1925	272854	-3.65	34.81	384800	23.8	30	105.9
1926	272968	-3.75	34.8	385000	24.1	30	106
1927	273083	-4.12	34.79	385200	24.1	30	106.1
1928	273198	-3.79	34.79	385400	23.8	30	106.2
1929	273312	-3.62	34.82	385600	23.8	30	106.3
1930	273426	-3.69	34.8	385800	23.8	30	106.4
1931	273541	-3.58	34.81	386000	23.8	30	106.5
1932	273655	-3.67	34.8	386200	23.8	0	106.5
1933	273770	-3.51	34.8	386400	23.8	0	106.5
1934	273884	-3.53	34.81	386600	24.4	30	106.6
1935	273999	-3.64	34.8	386800	23.8	30	106.7
1936	274113	-3.62	34.81	387000	23.8	30	106.8
1937	274228	-3.72	34.82	387200	23.8	30	106.9
1938	274343	-3.95	34.81	387400	23.8	30	107
1939	274457	-3.93	34.81	387600	23.8	30	107.1
1940	274572	-3.65	34.81	387800	23.8	30	107.2
1941	274687	-3.8	34.82	388000	23.8	30	107.3
1942	274801	-3.39	34.81	388200	23.8	30	107.4
1943	274916	-3.46	34.82	388400	23.8	30	107.5
1944	275030	-3.94	34.82	388600	24.1	30	107.6
1945	275145	-4.03	34.81	388800	23.8	30	107.7
1946	275260	-4	34.82	389000	23.2	30	107.8
1947	275375	-3.9	34.81	389200	23.8	30	107.9
1948	275489	-3.63	34.83	389400	23.8	30	108
1949	275604	-4.17	34.81	389600	23.8	30	108.1
1950	275718	-3.6	34.83	389800	23.8	30	108.2
1951	275833	-3.77	34.81	390000	23.8	30	108.3
1952	275947	-3.73	34.81	390200	24.4	30	108.4
1953	276062	-3.71	34.82	390400	25.6	30	108.5
1954	276176	-3.68	34.83	390600	25.9	30	108.6
1955	276291	-3.94	34.82	390800	25.6	30	108.7
1956	276406	-3.71	34.82	391000	24.4	30	108.8
1957	276520	-3.35	34.82	391200	23.8	30	108.9
1958	276635	-3.38	34.82	391400	24.4	30	109
1959	276749	-3.29	34.84	391600	24.4	30	109.1
1960	276863	-3.87	34.81	391800	25	30	109.2
1961	276978	-3.76	34.83	392000	23.8	30	109.3
1962	277092	-3.87	34.82	392200	23.8	30	109.4
1963	277206	-4.08	34.83	392400	23.8	30	109.5
1964	277321	-3.77	34.82	392600	24.1	30	109.6
1965	277435	-3.13	34.82	392800	24.4	30	109.7
1966	277549	-3.15	34.84	393000	24.4	30	109.8
1967	277663	-2.76	34.82	393200	24.4	30	109.9
1968	277777	-2.2	34.83	393400	24.4	30	110
1969	277891	-1.61	34.83	393600	24.7	30	110.1
1970	278004	-0.96	34.83	393800	24.4	30	110.2
1971	278118	-0.96	34.82	394000	25.6	30	110.3
1972	278231	-1.6	34.83	394200	25	30	110.4
1973	278344	-2.6	34.83	394400	24.4	30	110.5
1974	278458	-3.43	34.83	394600	23.8	30	110.6
1975	278572	-3.7	34.83	394800	23.8	30	110.7
1976	278686	-3.65	34.83	395000	23.8	30	110.8
1977	278799	-3.44	34.84	395200	23.8	30	110.9
1978	278913	-3.6	34.83	395400	23.8	30	111
1979	279027	-3.37	34.83	395600	23.8	30	111.1
1980	279141	-3.08	34.83	395800	23.8	30	111.2
1981	279255	-3.04	34.85	396000	24.4	30	111.3
1982	279369	-2.74	34.84	396200	23.8	30	111.4
1983	279483	-2.84	34.83	396400	23.8	30	111.5
1984	279597	-3.04	34.84	396600	23.8	30	111.6
1985	279711	-3.27	34.84	396800	24.1	30	111.7
1986	279825	-3.37	34.83	397000	24.4	30	111.8
1987	279939	-3.55	34.85	397200	25	30	111.9
1988	280053	-3.61	34.84	397400	25.6	30	112
1989	280167	-3.6	34.86	397600	25.6	30	112.1
1990	280281	-3.54	34.85	397800	26.1	30	112.2
1991	280395	-3.52	34.83	398000	25.6	30	112.3
1992	280509	-3.47	34.84	398200	25.3	30	112.4
1993	280623	-3.53	34.84	398400	25	30	112.5
1994	280737	-3.64	34.85	398600	25	30	112.6
1995	280851	-3.44	34.83	398800	25	30	112.7
1996	280965	-3.14	34.85	399000	25	30	112.8
1997	281079	-3.03	34.84	399200	24.4	30	112.9
1998	281193	-2.61	34.86	399400	24.4	30	113
[truncated: 42,821 more rows]
