# Supplementary material for: Wireless intravesical device for real-time bladder pressure measurement: Study of consecutive voiding in awake minipigs
Source: PLoS One. 2019 Dec 2;14(12):e0225821. doi: 10.1371/journal.pone.0225821 (PMC6886791; doi:10.1371/journal.pone.0225821)
Supplement: S4 File — (ZIP) [file pone.0225821.s004.zip › data2 invivo 5.txt]

Long Name	Time Pill	Pill Pressure	Temperature	Time cath	Cath Pressure	IH2O Q	VH2O infused
Units	ms	mbar	degree celsius	ms	cm H2O	ml/min	ml
1	13	-7.3	37.43	0	0.9	0	644
2	121	-7.6	37.42	200	0.9	0	644
3	230	-7.27	37.43	400	0.9	0	644
4	339	-7.26	37.43	600	0.3	0	644
5	448	-7.02	37.43	800	0.3	0	644
6	556	-7.03	37.43	1000	0.3	0	644
7	665	-7.38	37.43	1200	0.3	0	644
8	773	-7.43	37.44	1400	0.3	0	644
9	882	-7.83	37.44	1600	0.3	0	644
10	991	-7.92	37.43	1800	0.6	0	644
11	1100	-8.15	37.45	2000	0.6	0	644
12	1209	-8.07	37.43	2200	0.9	0	644
13	1317	-7.73	37.43	2400	0.6	0	644
14	1426	-7.64	37.44	2600	0.3	0	644
15	1535	-7.74	37.44	2800	0.9	0	644
16	1644	-8.3	37.45	3000	0.9	0	644
17	1753	-8.31	37.44	3200	0.9	0	644
18	1861	-7.82	37.44	3400	0.9	0	644
19	1970	-7.45	37.44	3600	0.9	0	644
20	2079	-6.94	37.45	3800	0.9	0	644
21	2188	-6.94	37.44	4000	0.6	0	644
22	2297	-6.94	37.44	4200	0.9	0	644
23	2405	-6.95	37.44	4400	0.6	0	644
24	2514	-7.55	37.44	4600	0.9	0	644
25	2623	-7.79	37.45	4800	0.9	0	644
26	2732	-7.52	37.44	5000	0.9	0	644
27	2841	-7.31	37.45	5200	0.9	0	644
28	2949	-7.33	37.46	5400	0.9	0	644
29	3058	-7.77	37.45	5600	0.9	0	644
30	3167	-7.39	37.46	5800	0.9	0	644
31	3276	-7.26	37.46	6000	0.9	0	644
32	3385	-7.29	37.46	6200	0.9	0	644
33	3493	-6.95	37.46	6400	0.9	0	644
34	3602	-7.09	37.45	6600	0.9	0	644
35	3711	-7.13	37.45	6800	0.9	0	644
36	3820	-7.56	37.46	7000	0.9	0	644
37	3929	-8.1	37.47	7200	0.9	0	644
38	4038	-8.2	37.46	7400	0.9	0	644
39	4147	-7.72	37.47	7600	0.9	0	644
40	4256	-7.61	37.46	7800	0.9	0	644
41	4365	-7.77	37.46	8000	0.9	0	644
42	4474	-7.6	37.46	8200	0.9	0	644
43	4582	-6.93	37.46	8400	0.9	0	644
44	4691	-6.82	37.45	8600	0.9	0	644
45	4800	-7.23	37.47	8800	0.9	0	644
46	4909	-6.97	37.45	9000	0.9	0	644
47	5018	-6.48	37.46	9200	0.9	0	644
48	5126	-6.45	37.46	9400	0.9	0	644
49	5235	-7.13	37.45	9600	0.9	0	644
50	5344	-7.36	37.45	9800	0.9	0	644
51	5453	-7.34	37.47	10000	0.9	0	644
52	5561	-6.92	37.45	10200	0.9	0	644
53	5670	-6.44	37.46	10400	0.9	0	644
54	5779	-6.74	37.46	10600	0.9	0	644
55	5888	-6.44	37.46	10800	0.9	0	644
56	5996	-6.86	37.46	11000	0.9	0	644
57	6105	-7.46	37.46	11200	0.9	0	644
58	6214	-7.94	37.46	11400	0.9	0	644
59	6323	-8.09	37.46	11600	0.9	0	644
60	6431	-8.3	37.47	11800	0.6	0	644
61	6540	-8.02	37.46	12000	0.9	0	644
62	6649	-7.84	37.47	12200	0.6	0	644
63	6758	-7.95	37.47	12400	0.9	0	644
64	6866	-7.28	37.47	12600	0.9	0	644
65	6975	-6.69	37.46	12800	0.9	0	644
66	7083	-6.05	37.47	13000	0.9	0	644
67	7192	-5.65	37.48	13200	0.6	0	644
68	7301	-5.75	37.47	13400	0.9	0	644
69	7410	-6.07	37.46	13600	0.9	0	644
70	7518	-6.87	37.47	13800	0.9	0	644
71	7627	-7.19	37.47	14000	0.9	0	644
72	7736	-6.6	37.46	14200	0.9	0	644
73	7845	-6.23	37.47	14400	0.9	0	644
74	7953	-6.37	37.46	14600	0.9	0	644
75	8062	-6.49	37.47	14800	0.9	0	644
76	8171	-6.2	37.46	15000	0.9	0	644
77	8280	-5.84	37.46	15200	0.9	0	644
78	8389	-6.24	37.47	15400	0.9	0	644
79	8497	-6.01	37.46	15600	0.9	0	644
80	8606	-6.02	37.46	15800	0.9	0	644
81	8715	-6.18	37.45	16000	0.9	0	644
82	8824	-6.61	37.47	16200	0.9	0	644
83	8933	-6.59	37.47	16400	0.6	0	644
84	9041	-6.21	37.46	16600	0.9	0	644
85	9150	-6.21	37.46	16800	0.9	0	644
86	9259	-6.3	37.46	17000	0.6	0	644
87	9368	-6.28	37.47	17200	0.6	0	644
88	9476	-6.7	37.45	17400	0.3	0	644
89	9585	-7.04	37.46	17600	0.3	0	644
90	9694	-6.92	37.46	17800	0.9	0	644
91	9803	-6.85	37.45	18000	0.6	0	644
92	9912	-7.16	37.46	18200	0.3	0	644
93	10021	-6.47	37.46	18400	0.6	0	644
94	10129	-6.07	37.45	18600	0.6	0	644
95	10238	-5.26	37.46	18800	0.6	0	644
96	10347	-4.22	37.47	19000	0.3	0	644
97	10456	-4.53	37.45	19200	0.3	0	644
98	10564	-5.46	37.45	19400	0.3	0	644
99	10673	-5.46	37.47	19600	0.3	0	644
100	10782	-5.88	37.46	19800	0	0	644
101	10891	-6.39	37.46	20000	0.3	0	644
102	10999	-6.7	37.45	20200	-0.3	0	644
103	11108	-6.38	37.46	20400	-0.3	0	644
104	11217	-6.75	37.45	20600	0.3	0	644
105	11326	-6.37	37.46	20800	0	0	644
106	11434	-6.24	37.46	21000	0.3	0	644
107	11543	-6.52	37.46	21200	0.3	0	644
108	11652	-6.25	37.48	21400	0	0	644
109	11760	-6.23	37.46	21600	0.3	0	644
110	11869	-6.12	37.47	21800	-0.3	0	644
111	11978	-5.86	37.45	22000	0.3	0	644
112	12087	-5.86	37.47	22200	0	0	644
113	12195	-6.01	37.47	22400	0.3	0	644
114	12304	-6.45	37.46	22600	0	0	644
115	12413	-6.39	37.46	22800	-0.3	0	644
116	12522	-4.62	37.46	23000	-0.3	0	644
117	12631	-2.19	37.45	23200	-0.3	0	644
118	12739	-0.85	37.45	23400	-0.3	0	644
119	12848	-1.85	37.46	23600	-0.3	0	644
120	12957	-2.64	37.45	23800	-0.3	0	644
121	13066	-4.43	37.46	24000	-0.3	0	644
122	13175	-3.45	37.47	24200	-0.3	0	644
123	13284	-2.52	37.46	24400	0.3	0	644
124	13393	-2.6	37.47	24600	0.3	0	644
125	13502	-3.15	37.46	24800	0.3	0	644
126	13610	-3.65	37.47	25000	0	0	644
127	13719	-4.49	37.47	25200	0	0	644
128	13828	-5.42	37.47	25400	0	0	644
129	13937	-5.87	37.46	25600	-0.3	0	644
130	14046	-6.23	37.47	25800	0	0	644
131	14155	-6.31	37.46	26000	-0.3	0	644
132	14263	-6.5	37.48	26200	-0.3	0	644
133	14372	-6.77	37.48	26400	0.3	0	644
134	14481	-6.21	37.48	26600	0.3	0	644
135	14590	-6.06	37.47	26800	0.6	0	644
136	14698	-6.41	37.47	27000	0.3	0	644
137	14807	-6.48	37.48	27200	0.6	0	644
138	14915	-6.99	37.47	27400	0.9	0	644
139	15024	-7.29	37.48	27600	0.9	0	644
140	15133	-7.9	37.48	27800	0.6	0	644
141	15242	-8.3	37.48	28000	0.9	0	644
142	15351	-8.42	37.48	28200	0.9	0	644
143	15460	-8.17	37.48	28400	0.9	0	644
144	15568	-7.84	37.49	28600	0.6	0	644
145	15677	-7.54	37.49	28800	0.6	0	644
146	15786	-7.04	37.49	29000	0.3	0	644
147	15895	-7.31	37.48	29200	0.3	0	644
148	16004	-7.59	37.49	29400	0.3	0	644
149	16113	-7.52	37.48	29600	0.3	0	644
150	16222	-7.29	37.48	29800	0.3	0	644
151	16330	-7.19	37.49	30000	0.3	0	644
152	16439	-7.17	37.48	30200	0	0	644
153	16548	-7.24	37.48	30400	0	0	644
154	16657	-7.75	37.49	30600	0	0	644
155	16766	-8.21	37.49	30800	0	0	644
156	16875	-7.69	37.5	31000	-0.3	0	644
157	16983	-7.78	37.5	31200	-0.6	0	644
158	17092	-8.28	37.49	31400	-0.6	0	644
159	17201	-8.46	37.49	31600	-0.6	0	644
160	17310	-7.94	37.48	31800	-0.6	0	644
161	17419	-7.65	37.48	32000	-0.3	0	644
162	17528	-7.19	37.5	32200	-0.3	0	644
163	17637	-7.24	37.5	32400	-0.3	0	644
164	17745	-7.33	37.49	32600	-0.3	0	644
165	17854	-7.84	37.5	32800	-0.6	0	644
166	17963	-8.22	37.5	33000	-0.9	0	644
167	18072	-8.34	37.5	33200	-0.9	0	644
168	18181	-7.77	37.5	33400	-0.3	0	644
169	18290	-7.56	37.5	33600	-0.3	0	644
170	18398	-7.63	37.51	33800	-0.3	0	644
171	18507	-7.89	37.5	34000	-0.3	0	644
172	18616	-7.99	37.51	34200	-0.3	0	644
173	18725	-7.76	37.51	34400	-0.3	0	644
174	18834	-7.96	37.5	34600	-0.3	0	644
175	18943	-8.3	37.51	34800	-0.3	0	644
176	19052	-8.53	37.52	35000	0.3	0	644
177	19160	-4.36	37.51	35200	-0.3	0	644
178	19269	-3.96	37.49	35400	83.5	0	644
179	19378	-5.53	37.51	35600	138.5	0	644
180	19487	-3.36	37.51	35800	53.8	0	644
181	19596	-4.13	37.5	36000	2.9	0	644
182	19705	-4.58	37.51	36200	16.7	0	644
183	19814	-3.92	37.5	36400	15	0	644
184	19923	-3.89	37.51	36600	14.4	0	644
185	20031	-3.85	37.5	36800	14.1	0	644
186	20140	-2.91	37.51	37000	14.4	0	644
187	20249	-3.31	37.51	37200	14.4	0	644
188	20357	-2.72	37.5	37400	13.2	0	644
189	20466	-1.98	37.5	37600	13.8	0	644
190	20575	-2.33	37.5	37800	13.5	0	644
191	20684	-2.92	37.51	38000	13.2	0	644
192	20792	-3.96	37.51	38200	13.2	0	644
193	20901	-4.85	37.51	38400	12.6	0	644
194	21010	-5.2	37.52	38600	12.9	0	644
195	21119	-5.43	37.5	38800	12.6	0	644
196	21228	-5.83	37.51	39000	13.2	0	644
197	21337	-5.95	37.51	39200	13.2	0	644
198	21445	-5.8	37.51	39400	12	0	644
199	21554	-5.33	37.51	39600	12	0	644
200	21663	-5.07	37.5	39800	12.3	0	644
201	21772	-5.19	37.51	40000	12.6	0	644
202	21881	-5.43	37.51	40200	12.6	0	644
203	21990	-5.51	37.51	40400	12.6	0	644
204	22099	-5.33	37.51	40600	12	0	644
205	22208	-5.4	37.51	40800	12	0	644
206	22317	-5.49	37.51	41000	11.4	0	644
207	22426	-5.56	37.5	41200	10.9	0	644
208	22535	-5.52	37.51	41400	11.7	0	644
209	22643	-5.31	37.52	41600	12	0	644
210	22752	-5.38	37.52	41800	12	0	644
211	22861	-5.36	37.52	42000	12.3	0	644
212	22970	-5.54	37.53	42200	12.3	0	644
213	23079	-5.72	37.51	42400	11.4	0	644
214	23187	-5.99	37.52	42600	12	0	644
215	23296	-6.34	37.52	42800	12.3	0	644
216	23405	-7.08	37.52	43000	12	0	644
217	23514	-7.51	37.51	43200	11.4	0	644
218	23622	-6.99	37.54	43400	12	0	644
219	23731	-7.24	37.52	43600	11.4	0	644
220	23840	-7.52	37.52	43800	12.3	0	644
221	23949	-8	37.52	44000	12	0	644
222	24057	-7.6	37.52	44200	11.4	0	644
223	24166	-7.28	37.53	44400	12	0	644
224	24275	-7.73	37.53	44600	12	0	644
225	24384	-8.23	37.52	44800	12.9	0	644
226	24492	-7.9	37.52	45000	14.4	0	644
227	24601	-7.93	37.53	45200	12.6	0	644
228	24710	-7.6	37.52	45400	13.8	0	644
229	24819	-7.16	37.53	45600	12.9	0	644
230	24927	-6.7	37.53	45800	12.6	0	644
231	25036	-6.15	37.53	46000	13.8	0	644
232	25144	-6.29	37.53	46200	11.4	0	644
233	25253	-6.9	37.54	46400	13.8	0	644
234	25362	-6.17	37.54	46600	11.1	0	644
235	25471	-5.32	37.54	46800	11.7	0	644
236	25580	-4.42	37.53	47000	12.6	0	644
237	25689	0.4	37.52	47200	13.2	0	644
238	25798	2.56	37.54	47400	13.2	0	644
239	25906	1.76	37.53	47600	13.2	0	644
240	26015	-1.37	37.55	47800	12.6	0	644
241	26124	-2.7	37.55	48000	13.2	0	644
242	26232	-1.87	37.55	48200	13.2	0	644
243	26341	-2.99	37.53	48400	13.2	0	644
244	26450	-3.16	37.54	48600	12.6	0	644
245	26558	-3.18	37.54	48800	12.6	0	644
246	26667	-3.75	37.52	49000	12.9	0	644
247	26776	-3.7	37.52	49200	12	0	644
248	26884	-4.49	37.51	49400	12.9	0	644
249	26993	-4.9	37.53	49600	12.9	0	644
250	27102	-5	37.53	49800	13.2	0	644
251	27211	-5.15	37.52	50000	12.6	0	644
252	27320	-5.36	37.53	50200	12.6	0	644
253	27428	-5.28	37.52	50400	12	0	644
254	27537	-5.1	37.53	50600	12.6	0	644
255	27646	-4.89	37.52	50800	12.6	0	644
256	27755	-4.84	37.51	51000	12	0	644
257	27863	-5.01	37.53	51200	12.6	0	644
258	27972	-5.22	37.52	51400	11.4	0	644
259	28081	-5.11	37.54	51600	11.4	0	644
260	28190	-5.22	37.54	51800	12.6	0	644
261	28298	-5.6	37.53	52000	12.6	0	644
262	28407	-5.89	37.53	52200	13.2	0	644
263	28516	-6.19	37.53	52400	12	0	644
264	28624	-5.8	37.53	52600	12	0	644
265	28733	-5.74	37.53	52800	12	0	644
266	28842	-6.19	37.53	53000	13.2	0	644
267	28950	-6.06	37.53	53200	12	0	644
268	29059	-5.94	37.53	53400	13.2	0	644
269	29168	-6.06	37.52	53600	12.6	0	644
270	29276	-6.03	37.52	53800	13.8	0	644
271	29385	-5.87	37.53	54000	15	0	644
272	29494	-5.85	37.52	54200	15.6	0	644
273	29602	-5.85	37.53	54400	15.6	0	644
274	29711	-5.76	37.54	54600	13.8	0	644
275	29820	-5.7	37.54	54800	12.6	0	644
276	29929	-5.72	37.52	55000	12.6	0	644
277	30038	-5.77	37.53	55200	12.6	0	644
278	30146	-5.88	37.53	55400	12	0	644
279	30255	-5.68	37.53	55600	12.3	0	644
280	30364	-5.68	37.54	55800	12.6	0	644
281	30472	-5.76	37.53	56000	12.6	0	644
282	30581	-6.39	37.53	56200	13.2	0	644
283	30690	-6.39	37.53	56400	12.6	0	644
284	30799	-6.41	37.53	56600	13.2	0	644
285	30907	-6.24	37.53	56800	12.6	0	644
286	31016	-6.35	37.52	57000	13.2	0	644
287	31125	-6.04	37.52	57200	12	0	644
288	31234	-6.13	37.52	57400	12.6	0	644
289	31342	-6.72	37.53	57600	13.2	0	644
290	31451	-7.04	37.51	57800	12.6	0	644
291	31560	-6.69	37.52	58000	12.6	0	644
292	31669	-6.72	37.51	58200	12.6	0	644
293	31777	-6.14	37.52	58400	13.2	0	644
294	31886	-5.8	37.5	58600	14.7	0	644
295	31995	-4.93	37.52	58800	16.1	0	644
296	32104	-6.53	37.51	59000	17.6	0	644
297	32213	-6.96	37.52	59200	19.1	0	644
298	32321	-6.5	37.52	59400	20.3	0	644
299	32430	-6.67	37.51	59600	17.3	0	644
300	32539	-6.65	37.52	59800	13.8	0	644
301	32648	-6.51	37.51	60000	14.7	0	644
302	32756	-6.09	37.52	60200	14.7	0	644
303	32865	-6.24	37.51	60400	13.2	0	644
304	32974	-5.53	37.51	60600	12.6	0	644
305	33083	-5.16	37.51	60800	13.5	0	644
306	33192	-5.02	37.51	61000	15	0	644
307	33301	-5.31	37.52	61200	15	0	644
308	33409	-5.2	37.5	61400	13.8	0	644
309	33518	-4.84	37.51	61600	13.5	0	644
310	33627	-4.33	37.52	61800	14.4	0	644
311	33736	-3.6	37.52	62000	16.1	0	644
312	33844	-3.1	37.51	62200	15.6	0	644
313	33953	-3.3	37.51	62400	14.7	0	644
314	34062	-3.81	37.51	62600	12.9	0	644
315	34171	-4.12	37.52	62800	13.5	0	644
316	34280	-4.21	37.52	63000	15	0	644
317	34388	-3.93	37.51	63200	15	0	644
318	34497	-3.37	37.52	63400	14.4	0	644
319	34606	-3.46	37.52	63600	14.4	0	644
320	34715	-3.08	37.52	63800	14.7	0	644
321	34823	-2.97	37.51	64000	14.1	0	644
322	34932	-3.31	37.52	64200	15.3	0	644
323	35041	-3.09	37.52	64400	16.1	0	644
324	35150	-3.1	37.51	64600	16.1	0	644
325	35259	-3.32	37.5	64800	14.1	0	644
326	35368	-4.05	37.52	65000	13.8	0	644
327	35476	-4.21	37.51	65200	13.8	0	644
328	35585	-4.29	37.49	65400	13.2	0	644
329	35694	-4.11	37.5	65600	12.6	0	644
330	35803	-4.22	37.5	65800	13.2	0	644
331	35911	-4.18	37.51	66000	13.8	0	644
332	36020	-3.79	37.5	66200	13.8	0	644
333	36129	-3.51	37.5	66400	14.4	0	644
334	36238	-3.43	37.5	66600	15	0	644
335	36347	-3.05	37.49	66800	14.4	0	644
336	36455	-2.72	37.5	67000	14.4	0	644
337	36564	-2.82	37.5	67200	16.1	0	644
338	36673	-2.99	37.48	67400	16.1	0	644
339	36782	-2.93	37.47	67600	15.3	0	644
340	36890	-2.81	37.47	67800	13.8	0	644
341	36999	-2.68	37.47	68000	13.8	0	644
342	37108	-2.5	37.47	68200	13.5	0	644
343	37217	-2.6	37.45	68400	12.6	0	644
344	37325	-2.62	37.44	68600	12	0	644
345	37434	-2.68	37.45	68800	11.4	0	644
346	37543	-2.98	37.45	69000	10.9	0	644
347	37652	-2.82	37.45	69200	10.6	0	644
348	37760	-2.78	37.43	69400	10.3	0	644
349	37869	-2.84	37.44	69600	10.3	0	644
350	37978	-3.28	37.44	69800	10.3	0	644
351	38086	-3.63	37.43	70000	10.3	0	644
352	38195	-3.42	37.43	70200	10.3	0	644
353	38304	-3.28	37.4	70400	10.3	0	644
354	38412	-2.97	37.41	70600	10.3	0	644
355	38521	-2.92	37.4	70800	10.3	0	644
356	38630	-2.44	37.4	71000	9.7	0	644
357	38738	-1.98	37.38	71200	10	0	644
358	38847	-1.83	37.39	71400	10.3	0	644
359	38956	-1.76	37.38	71600	10	0	644
360	39064	-1.2	37.37	71800	10.6	0	644
361	39173	-0.81	37.36	72000	11.7	0	644
362	39281	-0.8	37.35	72200	12	0	644
363	39390	-1.06	37.35	72400	11.4	0	644
364	39499	-0.9	37.36	72600	12	0	644
365	39607	-0.88	37.36	72800	11.7	0	644
366	39716	-1.22	37.34	73000	10.3	0	644
367	39825	-1.1	37.33	73200	10.3	0	644
368	39933	-0.88	37.33	73400	10.6	0	644
369	40042	-0.7	37.33	73600	10.9	0	644
370	40151	-0.55	37.3	73800	10.9	0	644
371	40259	-0.12	37.31	74000	10.3	0	644
372	40368	-0.3	37.3	74200	9.7	0	644
373	40477	-0.14	37.29	74400	10.3	0	644
374	40585	-0.29	37.29	74600	10.9	0	644
375	40694	-0.29	37.29	74800	10.6	0	644
376	40803	-0.38	37.28	75000	10.6	0	644
377	40912	-0.13	37.26	75200	10.9	0	644
378	41020	-0.21	37.24	75400	11.4	0	644
379	41129	-0.63	37.25	75600	11.4	0	644
380	41237	-1.04	37.25	75800	11.4	0	644
381	41346	-1.17	37.23	76000	11.4	0	644
382	41455	-0.86	37.23	76200	12	0	644
383	41563	-0.58	37.22	76400	11.7	0	644
384	41672	-0.56	37.21	76600	11.7	0	644
385	41781	-1.03	37.21	76800	10.9	0	644
386	41889	-0.76	37.19	77000	10.9	0	644
387	41998	-0.54	37.18	77200	10.3	0	644
388	42106	-0.2	37.18	77400	9.7	0	644
389	42215	-0.03	37.16	77600	10.3	0	644
390	42323	0.29	37.16	77800	10.3	0	644
391	42432	0.3	37.14	78000	10.3	0	644
392	42541	-0.13	37.13	78200	10.3	0	644
393	42650	-0.49	37.14	78400	9.7	0	644
394	42758	-0.16	37.13	78600	9.7	0	644
395	42867	0.03	37.11	78800	9.7	0	644
396	42976	0.22	37.12	79000	9.4	0	644
397	43084	0.13	37.09	79200	9.7	0	644
398	43193	0.37	37.1	79400	10.9	0	644
399	43302	0.34	37.08	79600	10.3	0	644
400	43411	0.52	37.08	79800	9.7	0	644
401	43519	0.43	37.07	80000	9.4	0	644
402	43628	0.37	37.07	80200	11.4	0	644
403	43737	0.39	37.05	80400	10.9	0	644
404	43846	0.64	37.04	80600	11.1	0	644
405	43955	0.39	37.03	80800	11.4	0	644
406	44063	0.09	37.02	81000	10.9	0	644
407	44172	0.04	37.02	81200	9.7	0	644
408	44281	0.13	36.99	81400	9.7	0	644
409	44390	0.6	36.99	81600	10.3	0	644
410	44498	0.61	36.99	81800	10.3	0	644
411	44607	0.92	36.98	82000	9.7	0	644
412	44716	0.8	36.96	82200	9.7	0	644
413	44825	0.74	36.95	82400	9.1	0	644
414	44934	1.06	36.96	82600	9.7	0	644
415	45042	0.74	36.94	82800	10	0	644
416	45151	0.25	36.92	83000	10.3	0	644
417	45260	-0.17	36.92	83200	9.7	0	644
418	45369	-0.39	36.9	83400	9.7	0	644
419	45477	-0.36	36.9	83600	10.3	0	644
420	45586	-0.27	36.88	83800	10.3	0	644
421	45695	-0.13	36.87	84000	9.7	0	644
422	45804	0.12	36.87	84200	10.3	0	644
423	45912	0.07	36.87	84400	10.9	0	644
424	46021	-0.14	36.86	84600	12	0	644
425	46130	-0.5	36.85	84800	12.6	0	644
426	46239	-0.96	36.83	85000	12	0	644
427	46347	-1.19	36.83	85200	11.7	0	644
428	46456	-1.06	36.82	85400	12.6	0	644
429	46565	-1.04	36.81	85600	12	0	644
430	46674	-0.89	36.8	85800	11.4	0	644
431	46783	-0.89	36.8	86000	11.4	0	644
432	46891	-0.93	36.79	86200	12	0	644
433	47000	-0.82	36.77	86400	12	0	644
434	47109	-0.79	36.76	86600	11.7	0	644
435	47218	-0.69	36.75	86800	12	0	644
436	47326	-0.63	36.75	87000	12.6	0	644
437	47435	-0.83	36.74	87200	12.6	0	644
438	47544	-0.61	36.72	87400	12.6	0	644
439	47653	-0.57	36.72	87600	13.2	0	644
440	47762	-0.42	36.7	87800	13.8	0	644
441	47870	-0.68	36.7	88000	13.5	0	644
442	47979	-0.97	36.68	88200	12	0	644
443	48088	-0.92	36.68	88400	11.7	0	644
444	48197	-0.54	36.68	88600	12	0	644
445	48305	-1.24	36.66	88800	11.4	0	644
446	48414	-1.09	36.65	89000	11.4	0	644
447	48523	-0.49	36.65	89200	10.9	0	644
448	48632	0.02	36.63	89400	10.9	0	644
449	48740	1.03	36.63	89600	10.9	0	644
450	48849	1.16	36.61	89800	10.9	0	644
451	48958	0.91	36.61	90000	11.4	0	644
452	49067	1.03	36.59	90200	10.9	0	644
453	49175	1.16	36.61	90400	11.1	0	644
454	49284	1.27	36.58	90600	11.4	0	644
455	49393	-0.26	36.59	90800	11.4	0	644
456	49502	0.11	36.59	91000	10.9	0	644
457	49611	-0.01	36.57	91200	10.3	0	644
458	49720	-0.19	36.56	91400	10.3	0	644
459	49828	-0.94	36.56	91600	10.6	0	644
460	49937	-1.39	36.55	91800	10.6	0	644
461	50046	-1.4	36.54	92000	10.6	0	644
462	50154	-1.21	36.53	92200	10.3	0	644
463	50263	-1.06	36.52	92400	10.3	0	644
464	50372	-0.9	36.51	92600	10.3	0	644
465	50481	-1.07	36.5	92800	10.3	0	644
466	50590	-1.34	36.49	93000	10.6	0	644
467	50698	-1.59	36.49	93200	10.3	0	644
468	50807	-1.75	36.47	93400	10.3	0	644
469	50916	-1.77	36.47	93600	10.3	0	644
470	51025	-1.81	36.46	93800	10.3	0	644
471	51134	-1.54	36.46	94000	10.3	0	644
472	51242	-1.26	36.45	94200	10.3	0	644
473	51351	-1.81	36.43	94400	10.3	0	644
474	51460	-1.74	36.44	94600	10.3	0	644
475	51568	-2.06	36.42	94800	10.3	0	644
476	51677	-1.44	36.42	95000	10.3	0	644
477	51785	-1.62	36.41	95200	10.3	0	644
478	51894	-1.26	36.41	95400	10.3	0	644
479	52002	-1.4	36.4	95600	10.3	0	644
480	52110	-1.23	36.39	95800	10.3	0	644
481	52219	-1.21	36.38	96000	10.3	0	644
482	52327	-1.45	36.36	96200	11.4	0	644
483	52435	-1.66	36.36	96400	11.4	0	644
484	52544	-1.53	36.35	96600	11.1	0	644
485	52652	-1.51	36.35	96800	10.3	0	644
486	52760	-1.18	36.33	97000	10.6	0	644
487	52869	-1.07	36.33	97200	10.9	0	644
488	52977	-1.07	36.31	97400	11.4	0	644
489	53086	-0.71	36.3	97600	10.9	0	644
490	53194	-0.66	36.3	97800	11.4	0	644
491	53302	-0.86	36.28	98000	12.9	0	644
492	53410	-0.76	36.28	98200	13.8	0	644
493	53519	-0.88	36.26	98400	13.2	0	644
494	53627	-0.97	36.26	98600	12.6	0	644
495	53736	-1.5	36.25	98800	12.6	0	644
496	53844	-1.67	36.23	99000	12	0	644
497	53953	-1.03	36.21	99200	12	0	644
498	54061	-0.46	36.19	99400	12.3	0	644
499	54170	0.37	36.21	99600	12.6	0	644
500	54278	0.43	36.17	99800	13.2	0	644
501	54387	-0.42	36.18	100000	13.8	0	644
502	54495	-1.81	36.16	100200	13.2	0	644
503	54603	-2.59	36.16	100400	13.2	0	644
504	54712	-2.53	36.15	100600	12.3	0	644
505	54820	-1.56	36.13	100800	11.7	0	644
506	54928	2.35	36.12	101000	12.6	0	644
507	55036	4.86	36.13	101200	12.6	0	644
508	55145	3.89	36.11	101400	12	0	644
509	55253	2.07	36.1	101600	12	0	644
510	55362	1.07	36.08	101800	12.3	0	644
511	55470	1.05	36.08	102000	12	0	644
512	55579	-0.25	36.07	102200	11.7	0	644
513	55687	-1	36.06	102400	11.7	0	644
514	55796	-0.86	36.05	102600	12	0	644
515	55904	-0.99	36.05	102800	11.4	0	644
516	56013	-1.18	36.02	103000	11.4	0	644
517	56121	-1.68	36.01	103200	12	0	644
518	56229	-1.91	36	103400	12.3	0	644
519	56338	-2.33	35.98	103600	12.6	0	644
520	56446	-2.3	35.98	103800	12.6	0	644
521	56555	-2.89	35.97	104000	12.6	0	644
522	56663	-2.95	35.96	104200	12.6	0	644
523	56772	-3.08	35.96	104400	12.9	0	644
524	56880	-3.4	35.93	104600	12.6	0	644
525	56989	-3.25	35.92	104800	12	0	644
526	57097	-2.81	35.91	105000	11.4	0	644
527	57205	-2.79	35.9	105200	12	0	644
528	57314	-2.86	35.9	105400	12.3	0	644
529	57422	-3.11	35.89	105600	12.6	0	644
530	57531	-3.4	35.87	105800	12	0	644
531	57639	-3.09	35.87	106000	12	0	644
532	57747	-3.17	35.85	106200	12	0	644
533	57856	-3.12	35.86	106400	12	0	644
534	57964	-3.09	35.85	106600	12.3	0	644
535	58073	-3.11	35.84	106800	12	0	644
536	58181	-3.37	35.83	107000	12	0	644
537	58289	-3.28	35.83	107200	12.3	0	644
538	58398	-3.43	35.82	107400	12	0	644
539	58506	-3.22	35.8	107600	12	0	644
540	58614	-3.02	35.79	107800	12	0	644
541	58723	-3.14	35.79	108000	11.4	0	644
542	58831	-2.93	35.79	108200	11.4	0	644
543	58939	-2.88	35.77	108400	11.4	0	644
544	59048	-2.71	35.77	108600	12	0	644
545	59156	-3.32	35.76	108800	12	0	644
546	59265	-3.57	35.75	109000	12	0	644
547	59373	-1.02	35.74	109200	11.4	0	644
548	59481	1.79	35.75	109400	11.1	0	644
549	59590	2.55	35.72	109600	11.4	0	644
550	59698	2.23	35.71	109800	11.4	0	644
551	59807	2.45	35.72	110000	12	0	644
552	59915	0.62	35.71	110200	12	0	644
553	60024	-3.09	35.71	110400	12	0	644
554	60132	-4.66	35.71	110600	11.7	0	644
555	60241	-4.87	35.69	110800	12	0	644
556	60349	-4.84	35.7	111000	12.6	0	644
557	60458	-4.96	35.69	111200	11.4	0	644
558	60566	-4.87	35.69	111400	12	0	644
559	60675	-4.64	35.69	111600	12	0	644
560	60783	-4.76	35.66	111800	38.5	0	644
561	60891	-4.57	35.67	112000	35.9	0	644
562	61000	-4.42	35.66	112200	27.6	0	644
563	61108	-4.31	35.66	112400	20	0	644
564	61217	-4.28	35.65	112600	15.9	0	644
565	61325	-4.31	35.64	112800	15	0	644
566	61434	-3.98	35.62	113000	16.4	0	644
567	61543	-3.67	35.63	113200	16.1	0	644
568	61651	-3.64	35.63	113400	16.1	0	644
569	61760	-3.73	35.62	113600	14.7	0	644
570	61868	-3.45	35.6	113800	14.4	0	644
571	61976	-3.53	35.6	114000	14.4	0	644
572	62085	-3.29	35.58	114200	14.4	0	644
573	62194	-3.06	35.59	114400	14.1	0	644
574	62302	-3.18	35.59	114600	13.2	0	644
575	62411	-3.46	35.57	114800	13.8	0	644
576	62519	-3.86	35.57	115000	13.5	0	644
577	62628	-3.72	35.56	115200	12.9	0	644
578	62736	-3.19	35.55	115400	13.2	0	644
579	62845	-2.63	35.55	115600	13.2	0	644
580	62953	-1.94	35.54	115800	12.3	0	644
581	63061	-1.73	35.53	116000	12.6	0	644
582	63170	-1.1	35.52	116200	12.9	0	644
583	63278	-2	35.52	116400	13.5	0	644
584	63387	-3.56	35.52	116600	12.6	0	644
585	63496	-4.41	35.51	116800	12	0	644
586	63604	-4.77	35.5	117000	12.6	0	644
587	63712	-4.66	35.49	117200	12.6	0	644
588	63821	-4.88	35.48	117400	12.6	0	644
589	63929	-4.99	35.48	117600	12.6	0	644
590	64038	-4.74	35.47	117800	13.2	0	644
591	64147	-4.54	35.47	118000	13.8	0	644
592	64255	-4.43	35.48	118200	13.8	0	644
593	64364	-4.27	35.45	118400	13.5	0	644
594	64472	-4.14	35.45	118600	12.6	0	644
595	64581	-4.17	35.44	118800	13.5	0	644
596	64690	-4.21	35.43	119000	13.2	0	644
597	64798	-3.84	35.43	119200	13.8	0	644
598	64906	-3.73	35.43	119400	13.5	0	644
599	65015	-3.7	35.42	119600	12.6	0	644
600	65123	-3.54	35.42	119800	13.2	0	644
601	65231	-3.44	35.4	120000	13.8	0	644
602	65339	-3.32	35.4	120200	13.2	0	644
603	65448	-3.33	35.4	120400	13.5	0	644
604	65556	-3.27	35.39	120600	13.5	0	644
605	65665	-3.25	35.39	120800	13.2	0	644
606	65773	-3.36	35.37	121000	13.5	0	644
607	65882	-4.06	35.38	121200	13.5	0	644
608	65990	-3.69	35.37	121400	13.8	0	644
609	66098	-3.01	35.37	121600	13.2	0	644
610	66206	-2.67	35.35	121800	13.5	0	644
611	66315	-1.84	35.34	122000	13.8	0	644
612	66423	-1.36	35.32	122200	13.2	0	644
613	66532	-1.18	35.33	122400	13.2	0	644
614	66640	-2.06	35.32	122600	13.2	0	644
615	66749	-4.22	35.32	122800	13.8	0	644
616	66857	-4.98	35.32	123000	12.6	0	644
617	66966	-5.29	35.31	123200	13.2	0	644
618	67074	-5.45	35.31	123400	13.2	0	644
619	67182	-5.22	35.31	123600	13.2	0	644
620	67290	-5.25	35.31	123800	13.8	0	644
621	67399	-5.08	35.29	124000	13.8	0	644
622	67507	-4.99	35.29	124200	13.2	0	644
623	67615	-5.04	35.28	124400	12.9	0	644
624	67724	-5.08	35.28	124600	13.8	0	644
625	67832	-4.77	35.27	124800	13.2	0	644
626	67941	-4.6	35.27	125000	13.8	0	644
627	68049	-4.6	35.25	125200	13.2	0	644
628	68158	-4.38	35.26	125400	12.9	0	644
629	68266	-4.22	35.25	125600	12.6	0	644
630	68375	-4.29	35.24	125800	12.6	0	644
631	68483	-4.12	35.23	126000	12.6	0	644
632	68592	-3.89	35.23	126200	13.2	0	644
633	68700	-4.16	35.22	126400	15	0	644
634	68809	-3.78	35.23	126600	14.1	0	644
635	68917	-4.24	35.22	126800	12.6	0	644
636	69025	-4.62	35.21	127000	12.6	0	644
637	69134	-4.97	35.21	127200	12.6	0	644
638	69243	-4.34	35.2	127400	12.9	0	644
639	69351	-3.69	35.2	127600	12.6	0	644
640	69459	-3.55	35.2	127800	12.6	0	644
641	69568	-3.32	35.18	128000	12.6	0	644
642	69676	-3.42	35.19	128200	12.6	0	644
643	69785	-3.65	35.19	128400	12.6	0	644
644	69894	-4.97	35.18	128600	12	0	644
645	70002	-5.61	35.16	128800	12.6	0	644
646	70111	-5.49	35.17	129000	12	0	644
647	70219	-5.7	35.16	129200	12	0	644
648	70327	-5.55	35.17	129400	12	0	644
649	70436	-5.49	35.16	129600	12	0	644
650	70544	-5.26	35.16	129800	12.6	0	644
651	70653	-5.1	35.15	130000	12.6	0	644
652	70761	-4.85	35.15	130200	23.2	0	644
653	70869	-4.72	35.15	130400	28.2	0	644
654	70978	-4.8	35.15	130600	24.1	0	644
655	71086	-4.71	35.13	130800	24.4	0	644
656	71194	-3.46	35.13	131000	26.7	0	644
657	71303	-3.02	35.12	131200	26.4	0	644
658	71411	-3.46	35.11	131400	23.5	0	644
659	71519	-3.37	35.11	131600	18.2	0	644
660	71628	-3.24	35.11	131800	22.6	0	644
661	71736	-3.32	35.1	132000	23.2	0	644
662	71844	-3.49	35.08	132200	18.8	0	644
663	71953	-2.98	35.08	132400	18.5	0	644
664	72061	-2.52	35.07	132600	16.7	0	644
665	72170	-2.91	35.06	132800	15	0	644
666	72278	-3.78	35.06	133000	15	0	644
667	72387	-3.93	35.06	133200	15	0	644
668	72496	-4.3	35.04	133400	15.6	0	644
669	72604	-4.19	35.05	133600	15.6	0	644
670	72712	-4.02	35.05	133800	15.3	0	644
671	72821	-3.83	35.04	134000	15.6	0	644
672	72929	-3.65	35.04	134200	15.6	0	644
673	73038	-3.7	35.03	134400	15.6	0	644
674	73146	-3.62	35.03	134600	16.1	0	644
675	73255	-3.53	35.03	134800	17	0	644
676	73363	-3.51	35.03	135000	16.7	0	644
677	73472	-3.59	35.04	135200	13.8	0	644
678	73580	-3.78	35.03	135400	14.1	0	644
679	73688	-3.47	35.02	135600	15	0	644
680	73797	-3.44	35.01	135800	18.5	0	644
681	73905	-3.46	35.01	136000	18.2	0	644
682	74013	-3.34	35	136200	18.8	0	644
683	74122	-3.35	35.01	136400	19.7	0	644
684	74230	-3.36	35.02	136600	22	0	644
685	74338	-3.56	34.99	136800	24.4	0	644
686	74447	-3.42	34.99	137000	22	0	644
687	74555	-3.21	35	137200	20.6	0	644
688	74664	-3.44	34.99	137400	28.5	0	644
689	74772	-3.67	34.99	137600	24.4	0	644
690	74881	-4.23	34.99	137800	24.4	0	644
691	74989	-4.97	34.98	138000	23.5	0	644
692	75098	-5.34	34.99	138200	24.7	0	644
693	75206	-5.08	34.98	138400	27.9	0	644
694	75315	-5.05	34.99	138600	28.2	0	644
695	75423	-5.24	34.98	138800	24.1	0	644
696	75531	-5.53	34.99	139000	20.3	0	644
697	75640	-5.57	34.98	139200	20.6	0	644
698	75748	-5.69	34.96	139400	21.4	0	644
699	75857	-5.56	34.97	139600	23.2	0	644
700	75965	-5.48	34.98	139800	24.1	0	644
701	76074	-5.33	34.97	140000	23.8	0	644
702	76182	-5.14	34.97	140200	23.5	0	644
703	76291	-4.89	34.96	140400	29.7	0	644
704	76399	-4.79	34.96	140600	23.5	0	644
705	76508	-4.67	34.97	140800	21.4	0	644
706	76616	-4.64	34.96	141000	20.9	0	644
707	76725	-4.6	34.96	141200	21.1	0	644
708	76833	-4.48	34.95	141400	25.9	0	644
709	76942	-4.35	34.95	141600	21.1	0	644
710	77050	-4.21	34.95	141800	19.1	0	644
711	77158	-4.14	34.95	142000	22	0	644
712	77267	-4.25	34.94	142200	20	0	644
713	77375	-4.09	34.96	142400	21.7	0	644
714	77484	-4.1	34.95	142600	22.3	0	644
715	77592	-4.01	34.95	142800	19.7	0	644
716	77700	-3.93	34.95	143000	19.7	0	644
717	77809	-4.06	34.94	143200	21.4	0	644
718	77917	-4.03	34.94	143400	22.6	0	644
719	78026	-3.92	34.94	143600	22	0	644
720	78134	-4.09	34.95	143800	22	0	644
721	78243	-4.22	34.94	144000	21.4	0	644
722	78351	-4.97	34.94	144200	25	0	644
723	78460	-5.1	34.93	144400	24.1	0	644
724	78568	-5.09	34.94	144600	20.3	0	644
725	78677	-4.8	34.93	144800	19.7	0	644
726	78786	-4.48	34.94	145000	20.3	0	644
727	78894	-4.59	34.93	145200	19.7	0	644
728	79003	-4.54	34.94	145400	18.5	0	644
729	79112	-3.82	34.92	145600	18.2	0	644
730	79220	-3.8	34.94	145800	17.3	0	644
731	79328	-4.26	34.94	146000	17.3	0	644
732	79437	-4.73	34.93	146200	17.9	0	644
733	79545	-4.85	34.93	146400	17.6	0	644
734	79654	-4.88	34.94	146600	17.3	0	644
735	79762	-5.13	34.92	146800	17.3	0	644
736	79871	-5.32	34.93	147000	15.9	0	644
737	79979	-5.87	34.93	147200	13.8	0	644
738	80088	-5.92	34.94	147400	14.4	0	644
739	80197	-5.68	34.93	147600	14.4	0	644
740	80305	-5.58	34.92	147800	14.4	0	644
741	80414	-5.37	34.92	148000	14.4	0	644
742	80523	-5.09	34.93	148200	14.7	0	644
743	80631	-4.69	34.93	148400	13.2	0	644
744	80740	-4.78	34.91	148600	13.2	0	644
745	80848	-4.59	34.93	148800	13.2	0	644
746	80957	-4.67	34.92	149000	15	0	644
747	81065	-4.45	34.92	149200	16.4	0	644
748	81173	-4.57	34.93	149400	17.3	0	644
749	81282	-4.46	34.92	149600	15.9	0	644
750	81390	-4.85	34.91	149800	15	0	644
751	81499	-5.38	34.92	150000	14.7	0	644
752	81607	-5.8	34.91	150200	13.2	0	644
753	81716	-5.94	34.92	150400	15	0	644
754	81824	-5.49	34.91	150600	16.1	0	644
755	81933	-5.07	34.91	150800	15.9	0	644
756	82041	-4.83	34.91	151000	13.2	0	644
757	82150	-4.64	34.91	151200	13.8	0	644
758	82258	-4.78	34.9	151400	13.8	0	644
759	82366	-4.5	34.91	151600	15.6	0	644
760	82475	-4.17	34.92	151800	17.3	0	644
761	82583	-4.31	34.91	152000	16.4	0	644
762	82692	-4.16	34.9	152200	15	0	644
763	82800	-4.04	34.91	152400	13.2	0	644
764	82908	-4.06	34.9	152600	10.3	0	644
765	83017	-3.8	34.91	152800	9.1	0	644
766	83125	-4.09	34.91	153000	9.1	0	644
767	83233	-4.08	34.91	153200	9.7	0	644
768	83342	-3.78	34.92	153400	11.4	0	644
769	83450	-3.87	34.91	153600	12	0	644
770	83559	-3.74	34.91	153800	12	0	644
771	83667	-3.62	34.91	154000	12	0	644
772	83776	-3.5	34.91	154200	11.4	0	644
773	83884	-3.74	34.91	154400	10	0	644
774	83993	-3.78	34.91	154600	9.4	0	644
775	84101	-3.6	34.91	154800	9.7	0	644
776	84209	-4.28	34.91	155000	10.9	0	644
777	84318	-4.97	34.89	155200	11.4	0	644
778	84426	-3.96	34.89	155400	11.1	0	644
779	84535	-4.17	34.9	155600	11.7	0	644
780	84643	-4.73	34.9	155800	10.6	0	644
781	84751	-5.26	34.9	156000	9.7	0	644
782	84860	-5.37	34.9	156200	9.7	0	644
783	84968	-5.23	34.9	156400	10	0	644
784	85077	-5.19	34.91	156600	9.7	0	644
785	85185	-5.01	34.89	156800	9.7	0	644
786	85293	-4.91	34.89	157000	10.3	0	644
787	85402	-4.72	34.89	157200	10.9	0	644
788	85510	-4.62	34.9	157400	10.9	0	644
789	85619	-4.37	34.9	157600	10.6	0	644
790	85727	-4.42	34.9	157800	10.6	0	644
791	85835	-4.54	34.89	158000	10.9	0	644
792	85944	-4.36	34.89	158200	10.3	0	644
793	86052	-4.14	34.89	158400	10.3	0	644
794	86160	-4.29	34.9	158600	10.9	0	644
795	86269	-4.09	34.89	158800	10.3	0	644
796	86377	-3.87	34.89	159000	10.3	0	644
797	86485	-4.07	34.89	159200	10	0	644
798	86593	-4.19	34.88	159400	9.4	0	644
799	86702	-4.28	34.89	159600	9.7	0	644
800	86810	-5.47	34.88	159800	10.3	0	644
801	86919	-5.36	34.89	160000	9.7	0	644
802	87027	-5.62	34.89	160200	9.7	0	644
803	87136	-5.56	34.87	160400	9.7	0	644
804	87244	-5.78	34.88	160600	9.7	0	644
805	87353	-5.8	34.88	160800	9.4	0	644
806	87461	-5.49	34.88	161000	8.5	0	644
807	87569	-5.45	34.88	161200	9.1	0	644
808	87678	-5.46	34.88	161400	9.7	0	644
809	87786	-5.12	34.89	161600	10	0	644
810	87895	-5.22	34.87	161800	10.9	0	644
811	88003	-4.91	34.88	162000	12.6	0	644
812	88112	-4.84	34.87	162200	12.3	0	644
813	88220	-4.92	34.88	162400	12	0	644
814	88328	-4.51	34.87	162600	10.9	0	644
815	88437	-4.69	34.86	162800	10.9	0	644
816	88545	-4.71	34.88	163000	10.3	0	644
817	88654	-4.25	34.87	163200	10.9	0	644
818	88762	-4.07	34.88	163400	10	0	644
819	88870	-4.16	34.87	163600	10.6	0	644
820	88979	-4.28	34.86	163800	10.9	0	644
821	89087	-4.11	34.87	164000	10.6	0	644
822	89196	-4.12	34.85	164200	11.4	0	644
823	89304	-3.98	34.86	164400	13.2	0	644
824	89413	-4.15	34.85	164600	13.2	0	644
825	89521	-4.02	34.86	164800	12.6	0	644
826	89630	-3.65	34.87	165000	12	0	644
827	89738	-3.74	34.85	165200	10.9	0	644
828	89847	-3.53	34.86	165400	10.9	0	644
829	89955	-3.73	34.86	165600	11.4	0	644
830	90064	-3.79	34.86	165800	10.9	0	644
831	90172	-3.62	34.84	166000	10.9	0	644
832	90281	-3.44	34.85	166200	11.4	0	644
833	90389	-3.52	34.85	166400	11.4	0	644
834	90498	-3.42	34.84	166600	11.4	0	644
835	90606	-3.35	34.85	166800	11.4	0	644
836	90714	-3.32	34.84	167000	10	0	644
837	90823	-3.88	34.84	167200	9.7	0	644
838	90931	-4.6	34.84	167400	9.7	0	644
839	91039	-4.94	34.84	167600	10	0	644
840	91148	-5.16	34.84	167800	9.7	0	644
841	91256	-5.05	34.84	168000	9.7	0	644
842	91365	-5.16	34.84	168200	9.7	0	644
843	91473	-5.52	34.83	168400	9.7	0	644
844	91582	-5.64	34.85	168600	9.4	0	644
845	91690	-5.7	34.83	168800	9.1	0	644
846	91799	-5.78	34.82	169000	9.1	0	644
847	91907	-5.62	34.84	169200	9.7	0	644
848	92016	-5.56	34.82	169400	9.1	0	644
849	92124	-5.27	34.83	169600	9.1	0	644
850	92233	-5.36	34.82	169800	9.7	0	644
851	92341	-5.26	34.83	170000	10.3	0	644
852	92450	-5.3	34.83	170200	10.3	0	644
853	92558	-5.06	34.82	170400	9.7	0	644
854	92667	-5.08	34.82	170600	9.7	0	644
855	92775	-5.03	34.81	170800	9.7	0	644
856	92884	-4.82	34.81	171000	9.4	0	644
857	92992	-4.53	34.81	171200	9.7	0	644
858	93101	-4.71	34.8	171400	10.3	0	644
859	93209	-4.76	34.81	171600	10	0	644
860	93318	-4.28	34.81	171800	9.4	0	644
861	93426	-4.61	34.81	172000	9.4	0	644
862	93534	-4.73	34.82	172200	9.7	0	644
863	93643	-4.96	34.8	172400	9.7	0	644
864	93751	-4.75	34.79	172600	10.3	0	644
865	93860	-4.63	34.8	172800	10.3	0	644
866	93968	-4.76	34.8	173000	10.6	0	644
867	94077	-4.77	34.79	173200	9.7	0	644
868	94185	-4.58	34.8	173400	10.3	0	644
869	94294	-4.58	34.79	173600	10.6	0	644
870	94402	-3.95	34.79	173800	10.3	0	644
871	94510	-4.03	34.78	174000	9.4	0	644
872	94619	-4.25	34.79	174200	9.1	0	644
873	94727	-4.39	34.78	174400	9.1	0	644
874	94836	-3.98	34.79	174600	9.1	0	644
875	94945	-3.9	34.79	174800	10.3	0	644
876	95053	-3.98	34.78	175000	11.4	0	644
877	95162	-3.94	34.79	175200	11.4	0	644
878	95270	-4.04	34.79	175400	10.3	0	644
879	95379	-3.96	34.78	175600	10.9	0	644
880	95487	-3.99	34.79	175800	10.9	0	644
881	95596	-4	34.77	176000	11.1	0	644
882	95705	-3.9	34.76	176200	11.1	0	644
883	95813	-3.97	34.78	176400	11.4	0	644
884	95922	-4.38	34.78	176600	10.9	0	644
885	96030	-5.11	34.78	176800	10.6	0	644
886	96138	-5.2	34.77	177000	11.1	0	644
887	96247	-5.58	34.77	177200	10.9	0	644
888	96355	-5.35	34.77	177400	10.3	0	644
889	96464	-5.84	34.75	177600	10.3	0	644
890	96572	-5.73	34.77	177800	10.3	0	644
891	96681	-6.15	34.77	178000	11.7	0	644
892	96789	-5.73	34.76	178200	13.2	0	644
893	96898	-5.74	34.76	178400	12.3	0	644
894	97006	-5.7	34.76	178600	11.4	0	644
895	97114	-5.73	34.76	178800	10.9	0	644
896	97223	-5.47	34.77	179000	10.9	0	644
897	97331	-5.59	34.76	179200	10.9	0	644
898	97440	-5.17	34.77	179400	10.9	0	644
899	97548	-5.26	34.76	179600	10.9	0	644
900	97656	-5.08	34.76	179800	11.4	0	644
901	97765	-5.41	34.75	180000	11.4	0	644
902	97874	-4.95	34.76	180200	10.9	0	644
903	97982	-4.91	34.76	180400	12.9	0	644
904	98090	-4.85	34.75	180600	15.6	0	644
905	98199	-4.7	34.76	180800	14.7	0	644
906	98307	-4.88	34.75	181000	13.8	0	644
907	98416	-4.74	34.76	181200	15	0	644
908	98524	-4.67	34.75	181400	14.4	0	644
909	98633	-4.26	34.76	181600	12.9	0	644
910	98741	-4.18	34.76	181800	11.4	0	644
911	98850	-4.24	34.75	182000	11.4	0	644
912	98958	-4.64	34.77	182200	11.4	0	644
913	99067	-5.24	34.74	182400	12	0	644
914	99175	-5.47	34.75	182600	11.4	0	644
915	99284	-5.22	34.75	182800	10.9	0	644
916	99392	-4.94	34.76	183000	9.7	0	644
917	99500	-4.9	34.76	183200	8.5	0	644
918	99609	-4.56	34.75	183400	8.5	0	644
919	99717	-4.49	34.75	183600	9.7	0	644
920	99826	-4.47	34.76	183800	9.7	0	644
921	99935	-4.42	34.77	184000	9.1	0	644
922	100043	-4.48	34.76	184200	9.7	0	644
923	100152	-4.54	34.75	184400	9.4	0	644
924	100261	-4.18	34.76	184600	9.1	0	644
925	100369	-4.42	34.73	184800	9.1	0	644
926	100478	-4.21	34.76	185000	9.1	0	644
927	100586	-4.31	34.76	185200	10.3	0	644
928	100695	-4.26	34.76	185400	10.6	0	644
929	100803	-5.1	34.73	185600	10.9	0	644
930	100912	-5.09	34.76	185800	10	0	644
931	101021	-5.45	34.74	186000	9.7	0	644
932	101129	-5.47	34.75	186200	10.3	0	644
933	101238	-5.74	34.75	186400	9.7	0	644
934	101346	-6.03	34.74	186600	9.7	0	644
935	101455	-5.75	34.75	186800	9.7	0	644
936	101563	-5.52	34.76	187000	13.2	0	644
937	101672	-5.35	34.76	187200	13.8	0	644
938	101780	-5.29	34.74	187400	15	9.9	644.1
939	101889	-5.26	34.74	187600	14.4	9.9	644.1
940	101997	-4.98	34.74	187800	15	9.9	644.1
941	102106	-4.81	34.74	188000	15	9.9	644.2
942	102214	-4.85	34.74	188200	15.6	9.9	644.2
943	102322	-4.68	34.74	188400	16.4	9.9	644.2
944	102431	-4.65	34.75	188600	15.6	9.9	644.3
945	102539	-4.44	34.74	188800	13.2	9.9	644.3
946	102648	-4.27	34.74	189000	13.2	19.9	644.4
947	102756	-4.09	34.75	189200	12.6	19.9	644.4
948	102865	-4.15	34.75	189400	13.2	19.9	644.5
949	102973	-4.01	34.74	189600	13.2	19.9	644.6
950	103082	-4.08	34.74	189800	13.2	19.9	644.6
951	103190	-3.94	34.74	190000	13.2	19.9	644.7
952	103299	-3.86	34.74	190200	12.9	19.9	644.8
953	103407	-3.93	34.73	190400	12.9	30	644.9
954	103516	-4.7	34.74	190600	13.2	30	645
955	103624	-5.02	34.74	190800	13.2	30	645.1
956	103733	-5.29	34.73	191000	12.6	30	645.2
957	103841	-5.55	34.75	191200	12	30	645.3
958	103950	-5.4	34.73	191400	10.9	39.9	645.4
959	104058	-5.13	34.73	191600	10.9	39.9	645.5
960	104167	-5.33	34.74	191800	10.6	39.9	645.7
961	104275	-4.62	34.74	192000	10.9	39.9	645.8
962	104383	-4.96	34.74	192200	10.6	39.9	645.9
963	104492	-4.45	34.74	192400	10.6	49.9	646.1
964	104601	-4.76	34.74	192600	10.9	49.9	646.3
965	104709	-4.7	34.72	192800	11.4	49.9	646.4
966	104818	-4.58	34.73	193000	11.4	49.9	646.6
967	104926	-4.28	34.73	193200	11.4	49.9	646.7
968	105035	-4.16	34.73	193400	12.6	49.9	646.9
969	105144	-4.33	34.71	193600	18.2	49.9	647.1
970	105252	-4.1	34.73	193800	18.2	49.9	647.2
971	105361	-4.01	34.71	194000	15	49.9	647.4
972	105469	-4.07	34.72	194200	15	49.9	647.6
973	105578	-4.13	34.72	194400	15	49.9	647.7
974	105686	-3.86	34.72	194600	14.7	49.9	647.9
975	105795	-3.99	34.72	194800	13.8	49.9	648.1
976	105903	-4.24	34.72	195000	13.2	49.9	648.2
977	106012	-4.84	34.71	195200	13.2	49.9	648.4
978	106120	-5.09	34.72	195400	13.2	49.9	648.6
979	106229	-5.2	34.72	195600	13.8	49.9	648.7
980	106337	-5.36	34.71	195800	13.2	49.9	648.9
981	106445	-5.54	34.71	196000	13.2	49.9	649.1
982	106554	-5.33	34.72	196200	12.9	49.9	649.2
983	106662	-5.28	34.71	196400	12.6	49.9	649.4
984	106771	-5.18	34.71	196600	12.6	49.9	649.6
985	106879	-5.1	34.72	196800	12.6	49.9	649.7
986	106988	-4.99	34.7	197000	12.6	49.9	649.9
987	107096	-4.93	34.7	197200	12.3	49.9	650.1
988	107205	-4.62	34.71	197400	12.6	49.9	650.2
989	107314	-4.99	34.7	197600	12.6	49.9	650.4
990	107422	-4.78	34.7	197800	12.6	49.9	650.6
991	107531	-4.18	34.7	198000	12.6	49.9	650.7
992	107639	-4.07	34.7	198200	12.6	49.9	650.9
993	107748	-3.91	34.69	198400	12	49.9	651.1
994	107857	-3.43	34.69	198600	11.4	49.9	651.2
995	107965	-3.32	34.68	198800	11.4	49.9	651.4
996	108074	-3.5	34.68	199000	12	49.9	651.6
997	108182	-3.54	34.69	199200	11.4	49.9	651.7
998	108291	-3.54	34.68	199400	11.4	49.9	651.9
999	108399	-3.52	34.69	199600	11.4	49.9	652.1
1000	108508	-3.73	34.67	199800	12	49.9	652.2
1001	108616	-3.26	34.68	200000	11.1	49.9	652.4
1002	108725	-3.1	34.68	200200	10.9	49.9	652.6
1003	108833	-3.09	34.68	200400	10.6	49.9	652.7
1004	108942	-3.04	34.68	200600	11.4	49.9	652.9
1005	109050	-3.33	34.68	200800	12	49.9	653.1
1006	109159	-3.1	34.67	201000	12.6	49.9	653.2
1007	109268	-2.74	34.69	201200	12.3	49.9	653.4
1008	109376	-3.02	34.67	201400	12.6	49.9	653.6
1009	109485	-2.85	34.67	201600	13.2	49.9	653.7
1010	109593	-2.82	34.68	201800	13.5	49.9	653.9
1011	109702	-3	34.66	202000	13.2	49.9	654.1
1012	109810	-4.02	34.66	202200	12.9	49.9	654.2
1013	109919	-4.19	34.67	202400	13.2	49.9	654.4
1014	110028	-4.25	34.66	202600	13.2	49.9	654.6
1015	110136	-4.29	34.66	202800	12.9	49.9	654.7
1016	110245	-4.73	34.66	203000	12.6	49.9	654.9
1017	110353	-4.8	34.66	203200	12	49.9	655.1
1018	110462	-5.21	34.65	203400	11.4	49.9	655.2
1019	110570	-5.18	34.66	203600	11.1	49.9	655.4
1020	110679	-5.18	34.66	203800	11.4	49.9	655.6
1021	110788	-4.78	34.66	204000	11.4	49.9	655.7
1022	110896	-4.61	34.66	204200	12	49.9	655.9
1023	111005	-4.65	34.66	204400	12	49.9	656.1
1024	111114	-4.19	34.67	204600	11.4	49.9	656.2
1025	111222	-4.63	34.65	204800	11.4	49.9	656.4
1026	111331	-4.26	34.67	205000	12	49.9	656.6
1027	111439	-4.31	34.66	205200	12	49.9	656.7
1028	111548	-4.07	34.66	205400	12	49.9	656.9
1029	111656	-4.11	34.66	205600	12	49.9	657.1
1030	111765	-4.26	34.66	205800	11.7	49.9	657.2
1031	111873	-3.88	34.65	206000	11.4	49.9	657.4
1032	111982	-3.68	34.65	206200	11.4	49.9	657.6
1033	112090	-3.82	34.65	206400	11.7	49.9	657.7
1034	112199	-3.72	34.65	206600	12	49.9	657.9
1035	112307	-3.73	34.65	206800	12.3	49.9	658.1
1036	112416	-3.47	34.66	207000	13.2	49.9	658.2
1037	112524	-3.58	34.65	207200	12.6	49.9	658.4
1038	112632	-4.05	34.65	207400	12.3	49.9	658.6
1039	112741	-4.6	34.64	207600	12.3	49.9	658.7
1040	112849	-4.79	34.65	207800	12.6	49.9	658.9
1041	112958	-5.45	34.64	208000	12.6	49.9	659.1
1042	113066	-5.52	34.64	208200	12.9	49.9	659.2
1043	113175	-5.63	34.64	208400	12.6	49.9	659.4
1044	113283	-5.15	34.65	208600	12.6	49.9	659.6
1045	113392	-5.06	34.65	208800	12.9	49.9	659.7
1046	113501	-4.95	34.64	209000	12.6	49.9	659.9
1047	113609	-4.72	34.64	209200	12	49.9	660.1
1048	113718	-4.49	34.65	209400	12.3	49.9	660.2
1049	113826	-4.45	34.64	209600	12	49.9	660.4
1050	113935	-4.13	34.65	209800	12	49.9	660.6
1051	114043	-4.3	34.63	210000	12.3	49.9	660.7
1052	114152	-4.28	34.63	210200	12.6	49.9	660.9
1053	114260	-4.17	34.63	210400	12	49.9	661.1
1054	114369	-4.05	34.63	210600	11.7	49.9	661.2
1055	114477	-3.88	34.64	210800	12	49.9	661.4
1056	114585	-3.79	34.62	211000	12.3	49.9	661.6
1057	114694	-4	34.62	211200	12.6	49.9	661.7
1058	114802	-3.63	34.64	211400	12.6	49.9	661.9
1059	114911	-3.54	34.63	211600	12.6	49.9	662.1
1060	115019	-3.5	34.63	211800	12.6	49.9	662.2
1061	115128	-3.5	34.64	212000	12	49.9	662.4
1062	115236	-3.38	34.63	212200	12	49.9	662.6
1063	115345	-3.58	34.63	212400	12.3	49.9	662.7
1064	115453	-4.03	34.63	212600	12.3	49.9	662.9
1065	115562	-4.44	34.63	212800	12.6	49.9	663.1
1066	115670	-4.75	34.62	213000	11.7	49.9	663.2
1067	115779	-4.89	34.62	213200	11.1	49.9	663.4
1068	115887	-4.85	34.64	213400	11.4	49.9	663.6
1069	115996	-5.17	34.63	213600	11.4	49.9	663.7
1070	116104	-5.11	34.62	213800	11.4	49.9	663.9
1071	116213	-4.65	34.62	214000	10.9	49.9	664.1
1072	116321	-4.21	34.61	214200	10.6	49.9	664.2
1073	116430	-4.19	34.62	214400	10.9	49.9	664.4
1074	116538	-4.18	34.62	214600	10.9	49.9	664.5
1075	116647	-3.7	34.62	214800	10.6	49.9	664.7
1076	116755	-3.75	34.62	215000	10.9	49.9	664.9
1077	116864	-3.45	34.62	215200	11.1	49.9	665
1078	116972	-3.1	34.62	215400	11.1	49.9	665.2
1079	117081	-3.36	34.62	215600	11.4	49.9	665.4
1080	117189	-3.38	34.61	215800	10.9	49.9	665.5
1081	117298	-3.24	34.62	216000	11.4	49.9	665.7
1082	117407	-3.46	34.61	216200	10.9	49.9	665.9
1083	117515	-3.29	34.61	216400	11.4	49.9	666
1084	117624	-3.25	34.6	216600	12.9	49.9	666.2
1085	117733	-3.28	34.6	216800	12.9	49.9	666.4
1086	117841	-2.72	34.61	217000	12.9	49.9	666.5
1087	117949	-2.93	34.6	217200	12	49.9	666.7
1088	118058	-3.05	34.6	217400	12	49.9	666.9
1089	118166	-3.24	34.59	217600	11.4	49.9	667
1090	118275	-3.2	34.59	217800	10.3	49.9	667.2
1091	118384	-3.19	34.59	218000	10.6	49.9	667.4
1092	118492	-2.86	34.6	218200	10.9	49.9	667.5
1093	118601	-3.38	34.59	218400	10.3	49.9	667.7
1094	118709	-3.81	34.59	218600	9.7	49.9	667.9
1095	118817	-4.26	34.58	218800	9.7	49.9	668
1096	118926	-4.48	34.58	219000	10	49.9	668.2
1097	119035	-4.3	34.58	219200	10.3	49.9	668.4
1098	119143	-3.71	34.57	219400	9.7	49.9	668.5
1099	119252	-2.86	34.57	219600	10	49.9	668.7
1100	119360	-2.88	34.57	219800	10.3	49.9	668.9
1101	119468	-3.2	34.59	220000	10.3	49.9	669
1102	119577	-3.06	34.59	220200	10	49.9	669.2
1103	119685	-2.54	34.59	220400	10.3	49.9	669.4
1104	119794	-2.75	34.59	220600	10	49.9	669.5
1105	119902	-3.2	34.59	220800	10.3	49.9	669.7
1106	120011	-3.26	34.59	221000	10.9	49.9	669.9
1107	120120	-2.73	34.59	221200	10.9	49.9	670
1108	120228	-1.82	34.58	221400	10.9	49.9	670.2
1109	120337	-1.95	34.58	221600	9.7	49.9	670.4
1110	120445	-2.78	34.57	221800	10.6	49.9	670.5
1111	120554	-2.82	34.57	222000	11.4	49.9	670.7
1112	120662	-2.83	34.56	222200	11.7	49.9	670.9
1113	120771	-3.04	34.56	222400	9.7	49.9	671
1114	120880	-2.7	34.55	222600	9.4	49.9	671.2
1115	120988	-2.07	34.56	222800	13.5	49.9	671.4
1116	121097	-1.71	34.56	223000	15.6	49.9	671.5
1117	121205	-2.84	34.55	223200	13.2	49.9	671.7
1118	121314	-3	34.55	223400	12.6	49.9	671.9
1119	121422	-3.85	34.54	223600	11.4	49.9	672
1120	121531	-2.56	34.54	223800	11.4	49.9	672.2
1121	121639	-2.61	34.53	224000	10.9	49.9	672.4
1122	121748	-3.59	34.54	224200	10.3	49.9	672.5
1123	121857	-3.82	34.54	224400	10.3	49.9	672.7
1124	121965	-4.18	34.54	224600	9.7	49.9	672.9
1125	122074	-4.27	34.54	224800	9.7	49.9	673
1126	122182	-4.55	34.53	225000	10.3	49.9	673.2
1127	122290	-4.68	34.53	225200	10.3	49.9	673.4
1128	122399	-4.53	34.52	225400	9.7	49.9	673.5
1129	122507	-4.64	34.52	225600	10	49.9	673.7
1130	122616	-4.72	34.53	225800	10.3	49.9	673.9
1131	122724	-4.6	34.54	226000	10.3	49.9	674
1132	122833	-4.94	34.53	226200	10.3	49.9	674.2
1133	122942	-5.24	34.53	226400	10.6	49.9	674.4
1134	123050	-5.36	34.53	226600	10.3	49.9	674.5
1135	123159	-5.61	34.51	226800	10.6	49.9	674.7
1136	123267	-5.4	34.51	227000	10.6	49.9	674.9
1137	123376	-5.39	34.51	227200	11.7	49.9	675
1138	123485	-5.25	34.51	227400	15.6	49.9	675.2
1139	123593	-4.67	34.52	227600	16.1	49.9	675.4
1140	123702	-3.82	34.51	227800	12.9	49.9	675.5
1141	123810	-2.48	34.5	228000	9.4	49.9	675.7
1142	123919	-3.78	34.48	228200	8.8	49.9	675.9
1143	124028	-4.21	34.49	228400	8.5	49.9	676
1144	124136	-4.55	34.49	228600	8.8	49.9	676.2
1145	124245	-4.61	34.49	228800	9.1	49.9	676.4
1146	124353	-4.99	34.49	229000	9.1	49.9	676.5
1147	124462	-5.34	34.49	229200	9.1	49.9	676.7
1148	124571	-5.33	34.49	229400	9.7	49.9	676.9
1149	124679	-5.3	34.49	229600	9.7	49.9	677
1150	124788	-5.54	34.48	229800	9.7	49.9	677.2
1151	124896	-5.61	34.49	230000	10	49.9	677.4
1152	125005	-5.27	34.48	230200	10	49.9	677.5
1153	125114	-4.96	34.48	230400	9.7	49.9	677.7
1154	125222	-4.83	34.48	230600	10.3	49.9	677.9
1155	125331	-5.13	34.46	230800	11.1	49.9	678
1156	125440	-5.02	34.47	231000	12	49.9	678.2
1157	125548	-5.21	34.47	231200	10.3	49.9	678.4
1158	125657	-5.41	34.47	231400	9.1	49.9	678.5
1159	125765	-5.65	34.46	231600	8.8	49.9	678.7
1160	125874	-5.76	34.46	231800	8.5	49.9	678.9
1161	125983	-5.44	34.47	232000	8.8	49.9	679
1162	126091	-5.62	34.47	232200	9.1	49.9	679.2
1163	126200	-5.47	34.47	232400	9.1	49.9	679.4
1164	126309	-5.77	34.46	232600	9.7	49.9	679.5
1165	126417	-5.59	34.46	232800	9.7	49.9	679.7
1166	126526	-5.22	34.47	233000	9.7	49.9	679.9
1167	126634	-5	34.45	233200	10.3	49.9	680
1168	126743	-5.18	34.46	233400	10.3	49.9	680.2
1169	126851	-5.51	34.46	233600	10.3	49.9	680.4
1170	126960	-5.36	34.45	233800	9.7	49.9	680.5
1171	127068	-5.49	34.46	234000	10.9	49.9	680.7
1172	127177	-5.89	34.46	234200	12	49.9	680.9
1173	127286	-6.15	34.45	234400	12.3	49.9	681
1174	127394	-6.41	34.45	234600	10.3	49.9	681.2
1175	127503	-6.09	34.45	234800	8.8	49.9	681.4
1176	127612	-6.09	34.45	235000	8.5	49.9	681.5
1177	127721	-6.38	34.45	235200	8.5	49.9	681.7
1178	127829	-5.85	34.44	235400	9.1	49.9	681.9
1179	127938	-5.74	34.43	235600	9.1	49.9	682
1180	128047	-4.94	34.44	235800	9.1	49.9	682.2
1181	128155	-5.13	34.44	236000	9.7	49.9	682.4
1182	128264	-5.06	34.43	236200	9.7	49.9	682.5
1183	128372	-5.2	34.44	236400	9.7	49.9	682.7
1184	128481	-5.39	34.43	236600	10.3	49.9	682.8
1185	128589	-5.24	34.45	236800	9.7	49.9	683
1186	128698	-5.61	34.43	237000	9.1	49.9	683.2
1187	128807	-5.49	34.45	237200	10.6	49.9	683.3
1188	128915	-5.41	34.44	237400	10.9	49.9	683.5
1189	129024	-5.27	34.44	237600	10.6	49.9	683.7
1190	129132	-5.21	34.44	237800	9.1	49.9	683.8
1191	129241	-5.41	34.43	238000	8.8	49.9	684
1192	129349	-5.67	34.44	238200	8.5	49.9	684.2
1193	129458	-6.32	34.42	238400	9.1	49.9	684.3
1194	129567	-6.17	34.41	238600	9.7	49.9	684.5
1195	129675	-6.27	34.44	238800	9.7	49.9	684.7
1196	129784	-6.15	34.44	239000	10.3	49.9	684.8
1197	129893	-6.38	34.43	239200	11.1	49.9	685
1198	130002	-6.51	34.42	239400	10.9	49.9	685.2
1199	130110	-6.25	34.43	239600	11.1	49.9	685.3
1200	130219	-6.36	34.41	239800	11.7	49.9	685.5
1201	130328	-6.04	34.42	240000	12	49.9	685.7
1202	130437	-6.24	34.43	240200	10.9	49.9	685.8
1203	130545	-6.18	34.42	240400	10.3	49.9	686
1204	130654	-5.96	34.41	240600	10.9	49.9	686.2
1205	130762	-5.78	34.42	240800	11.4	49.9	686.3
1206	130871	-5.69	34.43	241000	11.1	49.9	686.5
1207	130980	-5.5	34.43	241200	10.9	49.9	686.7
1208	131088	-5.67	34.41	241400	10.9	49.9	686.8
1209	131197	-5.48	34.42	241600	11.4	49.9	687
1210	131306	-5.48	34.43	241800	11.7	49.9	687.2
1211	131415	-5.18	34.43	242000	11.4	49.9	687.3
1212	131523	-5.3	34.42	242200	11.4	49.9	687.5
1213	131632	-5.06	34.42	242400	11.4	49.9	687.7
1214	131741	-5.46	34.42	242600	11.4	49.9	687.8
1215	131849	-5.77	34.41	242800	10.3	49.9	688
1216	131958	-6.17	34.42	243000	10	49.9	688.2
1217	132066	-6.2	34.4	243200	10.3	49.9	688.3
1218	132175	-6.16	34.42	243400	9.7	49.9	688.5
1219	132283	-6.16	34.41	243600	9.7	49.9	688.7
1220	132392	-6.17	34.41	243800	9.7	49.9	688.8
1221	132501	-6.29	34.42	244000	10.3	49.9	689
1222	132609	-6.24	34.41	244200	10.3	49.9	689.2
1223	132718	-6.31	34.41	244400	10.6	49.9	689.3
1224	132826	-6.26	34.41	244600	10.9	49.9	689.5
1225	132935	-6.1	34.41	244800	10.9	49.9	689.7
1226	133043	-5.99	34.41	245000	11.1	49.9	689.8
1227	133152	-5.94	34.4	245200	10.9	49.9	690
1228	133260	-5.86	34.4	245400	11.1	49.9	690.2
1229	133368	-5.67	34.4	245600	11.4	49.9	690.3
1230	133477	-5.55	34.41	245800	11.1	49.9	690.5
1231	133585	-5.7	34.4	246000	11.4	49.9	690.7
1232	133694	-5.73	34.41	246200	10.6	49.9	690.8
1233	133802	-5.47	34.4	246400	10.3	49.9	691
1234	133910	-5.47	34.4	246600	10.6	49.9	691.2
1235	134019	-5.28	34.41	246800	10.9	49.9	691.3
1236	134127	-5.37	34.4	247000	11.4	49.9	691.5
1237	134235	-5.49	34.38	247200	11.1	49.9	691.7
1238	134344	-5.08	34.4	247400	10.9	49.9	691.8
1239	134452	-5.03	34.39	247600	10.3	49.9	692
1240	134560	-4.98	34.4	247800	9.7	49.9	692.2
1241	134669	-5.09	34.39	248000	9.7	49.9	692.3
1242	134777	-5.79	34.39	248200	10.3	49.9	692.5
1243	134886	-5.77	34.39	248400	10.3	49.9	692.7
1244	134994	-5.38	34.39	248600	10.6	49.9	692.8
1245	135102	-4.98	34.38	248800	10.9	49.9	693
1246	135211	-5.25	34.39	249000	10.9	49.9	693.2
1247	135320	-5.72	34.39	249200	10.9	49.9	693.3
1248	135428	-5.98	34.38	249400	10	49.9	693.5
1249	135537	-6.16	34.39	249600	9.7	49.9	693.7
1250	135645	-6.42	34.39	249800	10.3	49.9	693.8
1251	135753	-6.1	34.39	250000	10.9	49.9	694
1252	135862	-5.99	34.39	250200	10.9	49.9	694.2
1253	135970	-5.77	34.39	250400	10.9	49.9	694.3
1254	136078	-5.83	34.38	250600	11.4	49.9	694.5
1255	136187	-5.65	34.38	250800	11.4	49.9	694.7
1256	136296	-5.51	34.39	251000	11.4	49.9	694.8
1257	136404	-5.44	34.38	251200	11.4	49.9	695
1258	136513	-5.52	34.38	251400	11.4	49.9	695.2
1259	136621	-5.55	34.39	251600	11.4	49.9	695.3
1260	136730	-5.34	34.38	251800	11.4	49.9	695.5
1261	136838	-5.41	34.37	252000	11.4	49.9	695.7
1262	136946	-5.24	34.36	252200	10.6	49.9	695.8
1263	137055	-5.37	34.36	252400	11.1	49.9	696
1264	137163	-5.83	34.36	252600	10.3	49.9	696.2
1265	137272	-6.15	34.38	252800	10.3	49.9	696.3
1266	137381	-6.17	34.38	253000	10.3	49.9	696.5
1267	137489	-6.43	34.38	253200	10.6	49.9	696.7
1268	137598	-6.3	34.37	253400	10.9	49.9	696.8
1269	137706	-6.26	34.37	253600	10.9	49.9	697
1270	137814	-5.94	34.37	253800	11.4	49.9	697.2
1271	137923	-5.8	34.37	254000	11.4	49.9	697.3
1272	138031	-5.58	34.37	254200	11.4	49.9	697.5
1273	138139	-5.6	34.38	254400	11.4	49.9	697.7
1274	138248	-5.58	34.37	254600	10.9	49.9	697.8
1275	138356	-5.4	34.38	254800	10.3	49.9	698
1276	138464	-5.18	34.38	255000	9.7	49.9	698.2
1277	138573	-5.35	34.37	255200	9.7	49.9	698.3
1278	138681	-5.19	34.37	255400	10.3	49.9	698.5
1279	138790	-5.77	34.37	255600	10.6	49.9	698.7
1280	138898	-5.99	34.37	255800	10.6	49.9	698.8
1281	139007	-6.21	34.36	256000	10.9	49.9	699
1282	139115	-6.38	34.36	256200	10.9	49.9	699.2
1283	139224	-6.44	34.37	256400	11.1	49.9	699.3
1284	139332	-6.05	34.37	256600	11.4	49.9	699.5
1285	139441	-5.96	34.36	256800	11.4	49.9	699.7
1286	139549	-5.81	34.36	257000	11.4	49.9	699.8
1287	139658	-5.64	34.38	257200	11.4	49.9	700
1288	139766	-5.67	34.36	257400	11.4	49.9	700.2
1289	139875	-5.65	34.35	257600	11.7	49.9	700.3
1290	139983	-5.31	34.36	257800	11.7	49.9	700.5
1291	140092	-5.49	34.36	258000	11.4	49.9	700.6
1292	140200	-5.51	34.35	258200	12	49.9	700.8
1293	140308	-5.3	34.36	258400	12	49.9	701
1294	140417	-5	34.37	258600	11.7	49.9	701.1
1295	140525	-5.53	34.36	258800	10.9	49.9	701.3
1296	140633	-5.88	34.35	259000	10.3	49.9	701.5
1297	140742	-6.19	34.36	259200	10.3	49.9	701.6
1298	140850	-6.21	34.36	259400	10	49.9	701.8
1299	140959	-6.44	34.35	259600	9.7	49.9	702
1300	141067	-6.42	34.34	259800	10	49.9	702.1
1301	141176	-6.3	34.36	260000	10	49.9	702.3
1302	141284	-6.46	34.36	260200	10.3	49.9	702.5
1303	141393	-6.58	34.37	260400	10.3	49.9	702.6
1304	141501	-6.51	34.36	260600	10.6	49.9	702.8
1305	141610	-6.45	34.36	260800	10.9	49.9	703
1306	141718	-6.18	34.36	261000	10.9	49.9	703.1
1307	141827	-5.97	34.34	261200	10.9	49.9	703.3
1308	141935	-5.78	34.34	261400	10.9	49.9	703.5
1309	142043	-5.88	34.34	261600	10.9	49.9	703.6
1310	142152	-5.72	34.34	261800	10.9	49.9	703.8
1311	142261	-5.65	34.35	262000	10.9	49.9	704
1312	142369	-5.63	34.35	262200	11.1	49.9	704.1
1313	142478	-5.54	34.33	262400	11.4	49.9	704.3
1314	142586	-5.36	34.34	262600	11.1	49.9	704.5
1315	142695	-5.44	34.34	262800	11.4	49.9	704.6
1316	142803	-5.17	34.33	263000	11.4	49.9	704.8
1317	142912	-5.39	34.33	263200	11.4	49.9	705
1318	143020	-5.31	34.35	263400	11.4	49.9	705.1
1319	143128	-5.14	34.35	263600	12	49.9	705.3
1320	143236	-5.14	34.33	263800	11.4	49.9	705.5
1321	143345	-5.14	34.35	264000	10.9	49.9	705.6
1322	143453	-5.23	34.34	264200	10.3	49.9	705.8
1323	143562	-5.83	34.34	264400	9.7	49.9	706
1324	143671	-5.83	34.34	264600	9.7	49.9	706.1
1325	143779	-5.73	34.34	264800	10.3	49.9	706.3
1326	143887	-5.91	34.33	265000	10.3	49.9	706.5
1327	143996	-6.12	34.33	265200	10.3	49.9	706.6
1328	144104	-6.15	34.34	265400	10.3	49.9	706.8
1329	144212	-6.59	34.33	265600	10.9	49.9	707
1330	144321	-6.52	34.33	265800	10.9	49.9	707.1
1331	144430	-6.85	34.33	266000	10.9	49.9	707.3
1332	144538	-6.62	34.31	266200	10.9	49.9	707.5
1333	144647	-6.58	34.32	266400	11.1	49.9	707.6
1334	144755	-6.25	34.34	266600	11.4	49.9	707.8
1335	144864	-6.03	34.33	266800	11.1	49.9	708
1336	144973	-6.03	34.32	267000	10.3	49.9	708.1
1337	145081	-6.1	34.33	267200	10.9	49.9	708.3
1338	145189	-6.14	34.31	267400	10.9	49.9	708.5
1339	145298	-5.86	34.33	267600	10.9	49.9	708.6
1340	145407	-5.66	34.32	267800	11.1	49.9	708.8
1341	145515	-5.7	34.31	268000	11.4	49.9	709
1342	145623	-5.57	34.31	268200	11.4	49.9	709.1
1343	145732	-5.67	34.31	268400	11.4	49.9	709.3
1344	145840	-5.75	34.31	268600	11.4	49.9	709.5
1345	145949	-5.64	34.32	268800	10.3	49.9	709.6
1346	146057	-5.39	34.32	269000	10.3	49.9	709.8
1347	146165	-5.4	34.31	269200	10	49.9	710
1348	146274	-5.63	34.32	269400	10.3	49.9	710.1
1349	146382	-6.23	34.31	269600	10.3	49.9	710.3
1350	146491	-6.34	34.32	269800	10.6	49.9	710.5
1351	146599	-6.49	34.3	270000	10.9	49.9	710.6
1352	146708	-6.51	34.3	270200	10.9	49.9	710.8
1353	146816	-6.53	34.31	270400	10.9	49.9	711
1354	146925	-6.56	34.31	270600	11.4	49.9	711.1
1355	147033	-6.96	34.31	270800	11.4	49.9	711.3
1356	147142	-6.98	34.29	271000	11.4	49.9	711.5
1357	147250	-6.67	34.32	271200	11.4	49.9	711.6
1358	147359	-6.38	34.3	271400	10.9	49.9	711.8
1359	147467	-6.54	34.3	271600	10.3	49.9	712
1360	147576	-6.1	34.3	271800	10	49.9	712.1
1361	147684	-6.25	34.3	272000	10.3	49.9	712.3
1362	147793	-6.18	34.3	272200	10.9	49.9	712.5
1363	147901	-6.05	34.3	272400	10.9	49.9	712.6
1364	148009	-5.88	34.3	272600	10.9	49.9	712.8
1365	148118	-5.7	34.3	272800	11.4	49.9	713
1366	148226	-5.79	34.3	273000	11.4	49.9	713.1
1367	148335	-6.06	34.29	273200	11.7	49.9	713.3
1368	148443	-5.65	34.3	273400	11.4	49.9	713.5
1369	148552	-5.69	34.29	273600	12	49.9	713.6
1370	148661	-5.3	34.29	273800	11.4	49.9	713.8
1371	148769	-5.68	34.29	274000	10.6	49.9	714
1372	148878	-5.75	34.3	274200	10.3	49.9	714.1
1373	148986	-6.37	34.29	274400	10.3	49.9	714.3
1374	149094	-6.36	34.28	274600	10.6	49.9	714.5
1375	149203	-6.62	34.28	274800	10.9	49.9	714.6
1376	149312	-6.62	34.29	275000	10.9	49.9	714.8
1377	149420	-6.65	34.28	275200	10.9	49.9	715
1378	149528	-6.5	34.29	275400	11.4	49.9	715.1
1379	149637	-6.27	34.3	275600	12	49.9	715.3
1380	149745	-6.5	34.28	275800	12.6	49.9	715.5
1381	149853	-6.19	34.29	276000	12.6	49.9	715.6
1382	149962	-6.23	34.29	276200	12	49.9	715.8
1383	150070	-6.08	34.28	276400	12.6	49.9	716
1384	150179	-5.91	34.28	276600	12.6	49.9	716.1
1385	150287	-5.79	34.27	276800	12.6	49.9	716.3
1386	150395	-5.55	34.28	277000	12.6	49.9	716.5
1387	150504	-5.49	34.28	277200	12.6	49.9	716.6
1388	150612	-5.49	34.28	277400	12.9	49.9	716.8
1389	150721	-5.47	34.27	277600	12.6	49.9	717
1390	150829	-5.16	34.26	277800	12	49.9	717.1
1391	150937	-3.91	34.27	278000	11.4	49.9	717.3
1392	151045	-3.48	34.28	278200	11.4	49.9	717.5
1393	151154	-3.81	34.27	278400	10.6	49.9	717.6
1394	151262	-4.83	34.26	278600	10.9	49.9	717.8
1395	151371	-5.37	34.26	278800	11.1	49.9	718
1396	151479	-5.8	34.27	279000	11.4	49.9	718.1
1397	151587	-5.82	34.28	279200	11.4	49.9	718.3
1398	151696	-5.94	34.27	279400	11.4	49.9	718.4
1399	151804	-5.9	34.27	279600	11.4	49.9	718.6
1400	151913	-6.17	34.26	279800	11.7	49.9	718.8
1401	152021	-6.2	34.27	280000	12	49.9	718.9
1402	152130	-6.15	34.27	280200	12	49.9	719.1
1403	152238	-5.95	34.27	280400	12	49.9	719.3
1404	152347	-5.98	34.26	280600	11.4	49.9	719.4
1405	152455	-5.88	34.27	280800	10.6	49.9	719.6
1406	152564	-5.87	34.26	281000	10.3	49.9	719.8
1407	152672	-5.89	34.26	281200	10.9	49.9	719.9
1408	152780	-5.75	34.26	281400	11.4	49.9	720.1
1409	152889	-5.53	34.27	281600	11.4	49.9	720.3
1410	152997	-5.83	34.26	281800	11.4	49.9	720.4
1411	153106	-6.19	34.25	282000	11.7	49.9	720.6
1412	153214	-6.41	34.26	282200	12	49.9	720.8
1413	153323	-6.17	34.27	282400	12	49.9	720.9
1414	153431	-6.01	34.25	282600	12	49.9	721.1
1415	153539	-5.75	34.26	282800	12	49.9	721.3
1416	153648	-6.29	34.25	283000	12	49.9	721.4
1417	153756	-6.44	34.26	283200	12	49.9	721.6
1418	153865	-6.38	34.25	283400	11.1	49.9	721.8
1419	153973	-6.15	34.25	283600	10.9	49.9	721.9
1420	154082	-6.13	34.25	283800	10.3	49.9	722.1
1421	154190	-6.03	34.24	284000	10.3	49.9	722.3
1422	154298	-5.72	34.26	284200	10.9	49.9	722.4
1423	154407	-5.47	34.26	284400	11.4	49.9	722.6
1424	154515	-5	34.23	284600	11.4	49.9	722.8
1425	154624	-4.34	34.24	284800	11.4	49.9	722.9
1426	154732	-1.44	34.24	285000	11.4	49.9	723.1
1427	154841	-2.81	34.24	285200	11.4	49.9	723.3
1428	154949	-0.54	34.24	285400	12	49.9	723.4
1429	155057	-1.32	34.25	285600	12	49.9	723.6
1430	155166	-2.77	34.23	285800	12.3	49.9	723.8
1431	155274	-3.22	34.24	286000	12	49.9	723.9
1432	155383	-3.02	34.24	286200	12	49.9	724.1
1433	155491	-2.94	34.24	286400	12	49.9	724.3
1434	155600	-3.18	34.24	286600	11.4	49.9	724.4
1435	155708	-3.57	34.22	286800	10.9	49.9	724.6
1436	155817	-3.68	34.22	287000	11.4	49.9	724.8
1437	155925	-2.55	34.22	287200	12	49.9	724.9
1438	156034	-2.21	34.22	287400	12	49.9	725.1
1439	156142	-3.63	34.22	287600	12.3	49.9	725.3
1440	156251	0.27	34.22	287800	11.7	49.9	725.4
1441	156360	0.27	34.22	288000	12.6	49.9	725.6
1442	156468	-2.01	34.22	288200	13.2	49.9	725.8
1443	156577	-3.09	34.21	288400	12.3	49.9	725.9
1444	156685	-2.91	34.22	288600	12.6	49.9	726.1
1445	156793	-4.2	34.2	288800	13.2	49.9	726.3
1446	156902	-4.78	34.22	289000	13.2	49.9	726.4
1447	157010	-5.03	34.21	289200	12	49.9	726.6
1448	157119	-5.22	34.22	289400	12	49.9	726.8
1449	157227	-5.21	34.21	289600	12	49.9	726.9
1450	157335	-5.16	34.21	289800	11.4	49.9	727.1
1451	157444	-4.76	34.21	290000	10.9	49.9	727.3
1452	157552	-4.49	34.21	290200	10.9	49.9	727.4
1453	157661	-4.41	34.22	290400	10.3	49.9	727.6
1454	157769	-4.7	34.23	290600	10.3	49.9	727.8
1455	157877	-5.13	34.22	290800	9.7	49.9	727.9
1456	157986	-4.97	34.21	291000	9.4	49.9	728.1
1457	158094	-4.77	34.22	291200	9.7	49.9	728.3
1458	158203	-4.85	34.23	291400	10.3	49.9	728.4
1459	158311	-4.83	34.23	291600	11.7	49.9	728.6
1460	158420	-4.76	34.23	291800	11.4	49.9	728.8
1461	158528	-4.6	34.22	292000	10.9	49.9	728.9
1462	158637	-4.92	34.22	292200	10.3	49.9	729.1
1463	158745	-5.15	34.23	292400	9.4	49.9	729.3
1464	158854	-4.84	34.21	292600	9.7	49.9	729.4
1465	158962	-4.43	34.21	292800	9.7	49.9	729.6
1466	159070	-4.28	34.22	293000	10.3	49.9	729.8
1467	159179	-4.1	34.22	293200	10.3	49.9	729.9
1468	159287	-4.29	34.22	293400	9.7	49.9	730.1
1469	159395	-4.35	34.22	293600	9.7	49.9	730.3
1470	159504	-4.5	34.23	293800	9.7	49.9	730.4
1471	159612	-3.99	34.22	294000	9.7	49.9	730.6
1472	159721	-4.02	34.22	294200	9.7	49.9	730.8
1473	159829	-3.8	34.22	294400	10	49.9	730.9
1474	159937	-3.79	34.22	294600	10	49.9	731.1
1475	160046	-3.21	34.24	294800	10	49.9	731.3
1476	160154	-3.24	34.22	295000	9.1	49.9	731.4
1477	160263	-3.24	34.22	295200	8.8	49.9	731.6
1478	160372	-3.31	34.22	295400	9.1	49.9	731.8
1479	160480	-3.48	34.22	295600	9.1	49.9	731.9
1480	160589	-3.59	34.23	295800	9.7	49.9	732.1
1481	160697	-4.05	34.21	296000	10.3	49.9	732.3
1482	160806	-4.1	34.22	296200	9.7	49.9	732.4
1483	160914	-4.21	34.22	296400	9.7	49.9	732.6
1484	161023	-4.39	34.22	296600	9.7	49.9	732.8
1485	161131	-5.24	34.23	296800	9.7	49.9	732.9
1486	161239	-5.48	34.22	297000	9.7	49.9	733.1
1487	161348	-5.89	34.21	297200	9.7	49.9	733.3
1488	161456	-6.08	34.21	297400	9.1	49.9	733.4
1489	161565	-6	34.22	297600	8.8	49.9	733.6
1490	161673	-4.94	34.22	297800	8.5	49.9	733.8
1491	161781	-4.17	34.22	298000	9.1	49.9	733.9
1492	161890	-4.24	34.23	298200	9.1	49.9	734.1
1493	161998	-4.31	34.22	298400	9.1	49.9	734.3
1494	162107	-4.23	34.22	298600	9.1	49.9	734.4
1495	162216	-4.13	34.22	298800	9.7	49.9	734.6
1496	162324	-4.27	34.23	299000	9.7	49.9	734.8
1497	162433	-4.58	34.21	299200	9.4	49.9	734.9
1498	162541	-4.58	34.2	299400	9.7	49.9	735.1
1499	162649	-4.65	34.21	299600	9.7	49.9	735.3
1500	162758	-4.43	34.22	299800	9.1	49.9	735.4
1501	162866	-4.37	34.23	300000	9.1	49.9	735.6
1502	162975	-4.51	34.22	300200	9.1	49.9	735.8
1503	163083	-4.66	34.21	300400	8.5	49.9	735.9
1504	163192	-3.96	34.22	300600	8.5	49.9	736.1
1505	163300	-3.94	34.22	300800	8.5	49.9	736.2
1506	163409	-3.56	34.22	301000	9.1	49.9	736.4
1507	163517	-2.12	34.22	301200	9.1	49.9	736.6
1508	163625	-1.42	34.22	301400	9.1	49.9	736.7
1509	163734	-0.54	34.23	301600	9.1	49.9	736.9
1510	163842	-1.31	34.22	301800	9.7	49.9	737.1
1511	163951	-1.01	34.22	302000	9.1	49.9	737.2
1512	164059	-0.33	34.22	302200	9.7	49.9	737.4
1513	164167	-0.7	34.21	302400	9.7	49.9	737.6
1514	164276	-1.03	34.22	302600	9.1	49.9	737.7
1515	164384	-2.05	34.22	302800	9.1	49.9	737.9
1516	164493	-2.2	34.23	303000	9.7	49.9	738.1
1517	164601	-2.25	34.22	303200	9.1	49.9	738.2
1518	164709	-2.06	34.22	303400	8.8	49.9	738.4
1519	164818	-2.02	34.23	303600	8.5	49.9	738.6
1520	164926	-2.25	34.22	303800	8.8	49.9	738.7
1521	165034	-2.34	34.21	304000	9.1	49.9	738.9
1522	165143	-1.89	34.22	304200	9.7	49.9	739.1
1523	165251	-2.13	34.21	304400	9.4	49.9	739.2
1524	165360	-1.82	34.21	304600	9.7	49.9	739.4
1525	165468	-3.94	34.22	304800	9.7	49.9	739.6
1526	165577	-3.57	34.22	305000	9.1	49.9	739.7
1527	165685	-2.82	34.22	305200	8.8	49.9	739.9
1528	165793	-3.71	34.21	305400	8.5	49.9	740.1
1529	165901	-3.36	34.22	305600	9.1	49.9	740.2
1530	166010	-2.81	34.21	305800	9.1	49.9	740.4
1531	166119	-2.87	34.22	306000	9.1	49.9	740.6
1532	166227	-2.82	34.22	306200	9.1	49.9	740.7
1533	166336	-3.19	34.22	306400	9.7	49.9	740.9
1534	166445	-3.02	34.21	306600	9.4	49.9	741.1
1535	166553	-3.34	34.22	306800	8.8	49.9	741.2
1536	166661	-4.3	34.21	307000	8.5	49.9	741.4
1537	166770	-3.75	34.22	307200	8.5	49.9	741.6
1538	166878	-3.8	34.23	307400	8.8	49.9	741.7
1539	166987	-3.5	34.21	307600	9.1	49.9	741.9
1540	167095	-3.76	34.21	307800	9.4	49.9	742.1
1541	167203	-3.68	34.22	308000	9.7	49.9	742.2
1542	167312	-3.34	34.22	308200	9.7	49.9	742.4
1543	167420	-3.83	34.23	308400	9.4	49.9	742.6
1544	167529	-3.77	34.22	308600	8.5	49.9	742.7
1545	167637	-3.87	34.22	308800	8.5	49.9	742.9
1546	167746	-3.31	34.22	309000	8.5	49.9	743.1
1547	167854	-4.36	34.22	309200	8.2	49.9	743.2
1548	167962	-4.39	34.22	309400	8.2	49.9	743.4
1549	168071	-3.85	34.21	309600	8.5	49.9	743.6
1550	168179	-4.49	34.22	309800	9.1	49.9	743.7
1551	168288	-4.59	34.21	310000	9.1	49.9	743.9
1552	168396	-4.73	34.22	310200	9.1	49.9	744.1
1553	168504	-3.87	34.22	310400	9.4	49.9	744.2
1554	168612	-3.98	34.22	310600	9.7	49.9	744.4
1555	168721	-4.05	34.22	310800	9.4	49.9	744.6
1556	168829	-4.41	34.23	311000	9.7	49.9	744.7
1557	168938	-4.81	34.23	311200	9.7	49.9	744.9
1558	169046	-4.63	34.23	311400	9.1	49.9	745.1
1559	169155	-4.17	34.23	311600	8.8	49.9	745.2
1560	169263	-4.56	34.23	311800	8.5	49.9	745.4
1561	169372	-4.31	34.23	312000	8.5	49.9	745.6
1562	169480	-4.64	34.22	312200	7.9	49.9	745.7
1563	169589	-4.27	34.23	312400	7.9	49.9	745.9
1564	169698	-3.97	34.23	312600	8.5	49.9	746.1
1565	169806	-4.47	34.23	312800	8.8	49.9	746.2
1566	169915	-4.54	34.22	313000	8.5	49.9	746.4
1567	170023	-3.2	34.23	313200	8.5	49.9	746.6
1568	170132	-4.52	34.23	313400	9.1	49.9	746.7
1569	170241	-4.64	34.22	313600	9.1	49.9	746.9
1570	170349	-4.39	34.23	313800	9.1	49.9	747.1
1571	170458	-4.99	34.23	314000	9.1	49.9	747.2
1572	170566	-5.24	34.23	314200	9.1	49.9	747.4
1573	170675	-5.34	34.24	314400	8.5	49.9	747.6
1574	170783	-5.47	34.24	314600	8.5	49.9	747.7
1575	170892	-5.34	34.23	314800	7.9	49.9	747.9
1576	171000	-5.29	34.23	315000	7.9	49.9	748.1
1577	171108	-5.3	34.23	315200	8.2	49.9	748.2
1578	171217	-5.25	34.24	315400	8.5	49.9	748.4
1579	171326	-5.44	34.23	315600	8.5	49.9	748.6
1580	171434	-5.39	34.23	315800	8.5	49.9	748.7
1581	171542	-5.19	34.25	316000	8.8	49.9	748.9
1582	171651	-5.21	34.24	316200	8.8	49.9	749.1
1583	171760	-4.88	34.24	316400	9.1	49.9	749.2
1584	171868	-4.94	34.24	316600	9.1	49.9	749.4
1585	171976	-4.95	34.24	316800	8.5	49.9	749.6
1586	172085	-4.93	34.23	317000	7.9	49.9	749.7
1587	172194	-4.75	34.24	317200	8.2	49.9	749.9
1588	172302	-4.63	34.23	317400	7.9	49.9	750.1
1589	172411	-4.55	34.23	317600	8.2	0	750.1
1590	172519	-4.59	34.23	317800	8.5	0	750.1
1591	172627	-4.59	34.25	318000	8.5	0	750.1
1592	172736	-4.79	34.25	318200	8.8	0	750.1
1593	172844	-5.08	34.24	318400	8.8	0	750.1
1594	172953	-4.57	34.25	318600	9.1	0	750.1
1595	173062	-4.33	34.24	318800	10	0	750.1
1596	173170	-3.96	34.25	319000	10.9	0	750.1
1597	173278	-3.54	34.25	319200	9.1	0	750.1
1598	173387	-3.3	34.24	319400	8.5	0	750.1
1599	173495	-3.59	34.26	319600	8.5	0	750.1
1600	173604	-3.25	34.24	319800	8.5	0	750.1
1601	173712	-2.99	34.25	320000	8.5	0	750.1
1602	173821	-2.46	34.26	320200	8.5	0	750.1
1603	173929	-2.82	34.26	320400	8.5	0	750.1
1604	174038	-4.03	34.25	320600	8.5	0	750.1
1605	174146	-3.21	34.26	320800	8.5	0	750.1
1606	174254	-4.03	34.24	321000	8.2	0	750.1
1607	174363	-4.25	34.24	321200	8.5	0	750.1
1608	174471	-4.43	34.25	321400	8.5	0	750.1
1609	174580	-4.24	34.26	321600	7.9	0	750.1
1610	174688	-4.63	34.25	321800	8.2	0	750.1
1611	174796	-4.3	34.25	322000	8.5	0	750.1
1612	174904	-4.15	34.25	322200	9.1	0	750.1
1613	175013	-4.56	34.25	322400	10	0	750.1
1614	175121	-4.57	34.26	322600	11.1	0	750.1
1615	175230	-4.87	34.25	322800	13.8	0	750.1
1616	175339	-5.57	34.24	323000	12.6	0	750.1
1617	175447	-5.94	34.25	323200	11.4	0	750.1
1618	175556	-5.78	34.26	323400	11.4	0	750.1
1619	175664	-5.77	34.26	323600	10.9	0	750.1
1620	175772	-5.63	34.26	323800	11.7	0	750.1
1621	175881	-5.4	34.26	324000	12.3	0	750.1
1622	175989	-5.39	34.25	324200	14.4	0	750.1
1623	176098	-5.1	34.26	324400	11.7	0	750.1
1624	176206	-5.03	34.25	324600	11.1	0	750.1
1625	176315	-4.79	34.26	324800	9.7	0	750.1
1626	176423	-4.77	34.26	325000	9.1	0	750.1
1627	176532	-5.01	34.27	325200	9.7	0	750.1
1628	176640	-5.58	34.26	325400	9.7	0	750.1
1629	176749	-5.7	34.26	325600	9.7	0	750.1
1630	176857	-5.36	34.25	325800	9.7	0	750.1
1631	176966	-5.4	34.26	326000	9.7	0	750.1
1632	177074	-5.54	34.26	326200	9.7	0	750.1
1633	177183	-5.45	34.26	326400	9.7	0	750.1
1634	177291	-5.25	34.26	326600	9.7	0	750.1
1635	177400	-4.76	34.26	326800	9.7	0	750.1
1636	177508	-4.82	34.27	327000	10.3	0	750.1
1637	177617	-4.89	34.27	327200	10.3	0	750.1
1638	177725	-5.1	34.26	327400	10.3	0	750.1
1639	177834	-5.22	34.28	327600	10.6	0	750.1
1640	177942	-5.44	34.25	327800	10.9	0	750.1
1641	178051	-5.41	34.26	328000	11.4	0	750.1
1642	178159	-5.51	34.26	328200	11.4	0	750.1
1643	178268	-5.38	34.27	328400	11.4	0	750.1
1644	178376	-5.18	34.26	328600	10.6	0	750.1
1645	178485	-5.19	34.27	328800	10.9	0	750.1
1646	178593	-5.69	34.27	329000	10	0	750.1
1647	178702	-5.96	34.27	329200	9.1	0	750.1
1648	178810	-5.88	34.27	329400	9.1	0	750.1
1649	178918	-6.14	34.27	329600	10.3	0	750.1
1650	179027	-6.2	34.27	329800	10.3	0	750.1
1651	179135	-5.98	34.27	330000	10.3	0	750.1
1652	179243	-5.97	34.27	330200	10.3	0	750.1
1653	179352	-5.76	34.27	330400	10.3	0	750.1
1654	179460	-5.74	34.27	330600	10.3	0	0
1655	179568	-5.22	34.27	330800	9.7	0	0
1656	179677	-5.05	34.27	331000	10.3	0	0
1657	179785	-4.47	34.26	331200	10	0	0
1658	179894	-4.62	34.28	331400	11.4	0	0
1659	180002	-4.51	34.27	331600	13.2	0	0
1660	180110	-4.43	34.28	331800	13.2	0	0
1661	180219	-4.8	34.28	332000	13.8	0	0
1662	180327	-4.63	34.27	332200	12.6	0	0
1663	180435	-5.45	34.28	332400	12.3	0	0
1664	180544	-4.63	34.29	332600	12	0	0
1665	180652	-3.58	34.29	332800	11.7	0	0
1666	180761	-4.23	34.29	333000	12	0	0
1667	180869	-4.44	34.29	333200	12	0	0
1668	180977	-4.3	34.31	333400	10.9	0	0
1669	181086	-4.55	34.29	333600	11.1	0	0
1670	181194	-4.08	34.3	333800	10.9	0	0
1671	181303	-3.81	34.3	334000	12	0	0
1672	181411	-3.59	34.3	334200	11.4	0	0
1673	181520	-3.69	34.29	334400	11.7	0	0
1674	181628	-4.22	34.29	334600	10.9	0	0
1675	181737	-2.23	34.3	334800	10.9	0	0
1676	181845	-2.38	34.3	335000	10.9	0	0
1677	181953	-2.86	34.29	335200	10.9	0	0
1678	182062	-3.22	34.29	335400	10.9	0	0
1679	182170	-3.94	34.29	335600	10.9	0	0
1680	182279	-4.48	34.29	335800	10.3	0	0
1681	182387	-4.88	34.3	336000	10.3	0	0
1682	182496	-5.51	34.3	336200	10.3	0	0
1683	182604	-5.8	34.3	336400	10.3	0	0
1684	182713	-5.79	34.3	336600	10.9	0	0
1685	182821	-5.79	34.3	336800	10.3	0	0
1686	182930	-5.97	34.3	337000	10	0	0
1687	183038	-5.86	34.31	337200	10.3	0	0
1688	183147	-6.04	34.3	337400	10.3	0	0
1689	183255	-5.85	34.32	337600	10.3	0	0
1690	183363	-5.68	34.31	337800	10.3	0	0
1691	183472	-5.51	34.31	338000	10.3	0	0
1692	183580	-5.73	34.32	338200	10.3	0	0
1693	183689	-5.9	34.31	338400	9.7	0	0
1694	183797	-5.97	34.3	338600	9.1	0	0
1695	183906	-6.18	34.31	338800	9.7	0	0
1696	184014	-6.21	34.31	339000	9.7	0	0
1697	184123	-6.26	34.32	339200	9.4	0	0
1698	184231	-6.07	34.31	339400	9.4	0	0
1699	184340	-6.14	34.31	339600	9.7	0	0
1700	184448	-5.71	34.33	339800	9.7	0	0
1701	184557	-5.81	34.33	340000	9.7	0	0
1702	184665	-5.49	34.32	340200	9.7	0	0
1703	184774	-5.51	34.32	340400	10.3	0	0
1704	184882	-5.24	34.32	340600	10	0	0
1705	184990	-5.19	34.32	340800	10	0	0
1706	185099	-5.72	34.33	341000	10.6	0	0
1707	185207	-6.29	34.33	341200	11.4	0	0
1708	185316	-6.68	34.33	341400	11.4	0	0
1709	185424	-6.82	34.32	341600	11.4	0	0
1710	185533	-6.55	34.33	341800	11.7	0	0
1711	185641	-5.77	34.33	342000	10.9	0	0
1712	185749	-5.86	34.34	342200	10.3	0	0
1713	185858	-6.29	34.32	342400	10.3	0	0
1714	185966	-6.25	34.33	342600	10	0	0
1715	186075	-6.21	34.32	342800	10.3	0	0
1716	186183	-6.06	34.34	343000	9.7	0	0
1717	186292	-6.34	34.33	343200	9.1	0	0
1718	186400	-6.07	34.34	343400	9.1	0	0
1719	186508	-5.96	34.34	343600	9.1	0	0
1720	186617	-5.91	34.33	343800	9.1	0	0
1721	186725	-5.6	34.34	344000	9.1	0	0
1722	186834	-5.56	34.33	344200	9.7	0	0
1723	186942	-5.37	34.34	344400	9.7	0	0
1724	187051	-5.42	34.34	344600	8.5	0	0
1725	187159	-5.38	34.34	344800	9.1	0	0
1726	187267	-5.51	34.34	345000	9.1	0	0
1727	187376	-5.87	34.34	345200	9.4	0	0
1728	187484	-5.51	34.34	345400	9.7	0	0
1729	187593	-5.41	34.35	345600	9.7	0	0
1730	187701	-5.17	34.34	345800	9.4	0	0
1731	187810	-5.29	34.34	346000	9.1	0	0
1732	187918	-5.6	34.35	346200	9.1	0	0
1733	188027	-5.86	34.35	346400	8.8	0	0
1734	188135	-6.16	34.35	346600	8.5	0	0
1735	188244	-6.2	34.35	346800	8.5	0	0
1736	188352	-6.49	34.35	347000	8.5	0	0
1737	188461	-6.43	34.33	347200	8.5	0	0
1738	188569	-6.43	34.34	347400	9.1	0	0
1739	188678	-5.59	34.35	347600	9.7	0	0
1740	188786	-5.59	34.35	347800	10.3	0	0
1741	188895	-5.47	34.37	348000	10	0	0
1742	189003	-5.41	34.35	348200	9.7	0	0
1743	189112	-5.43	34.36	348400	10.3	0	0
1744	189220	-5.49	34.36	348600	10.9	0	0
1745	189329	-5.57	34.36	348800	10.3	0	0
1746	189437	-6.04	34.37	349000	10.3	0	0
1747	189546	-6.15	34.37	349200	11.4	0	0
1748	189654	-6.25	34.35	349400	11.1	0	0
1749	189762	-6.45	34.37	349600	12	0	0
1750	189871	-6.69	34.35	349800	11.7	0	0
1751	189980	-6.64	34.36	350000	10.6	0	0
1752	190088	-6.35	34.36	350200	9.7	0	0
1753	190196	-6.14	34.36	350400	8.8	0	0
1754	190305	-5.97	34.37	350600	8.5	0	0
1755	190413	-5.95	34.37	350800	8.5	0	0
1756	190521	-5.81	34.36	351000	8.5	0	0
1757	190630	-5.63	34.36	351200	8.5	0	0
1758	190738	-5.52	34.37	351400	8.5	0	0
1759	190847	-5.57	34.38	351600	8.5	0	0
1760	190955	-5.28	34.37	351800	8.2	0	0
1761	191064	-5.37	34.37	352000	8.2	0	0
1762	191172	-5.24	34.37	352200	7.9	0	0
1763	191280	-5.05	34.37	352400	8.5	0	0
1764	191389	-5.17	34.38	352600	8.8	0	0
1765	191497	-5.83	34.38	352800	9.1	0	0
1766	191605	-5.62	34.36	353000	8.5	0	0
1767	191714	-5.48	34.37	353200	7.6	0	0
1768	191822	-5.2	34.38	353400	7.9	0	0
1769	191931	-5.26	34.38	353600	8.5	0	0
1770	192039	-5.94	34.38	353800	7.9	0	0
1771	192147	-5.93	34.38	354000	7.9	0	0
1772	192256	-5.91	34.38	354200	7.9	9.9	0
1773	192365	-5.51	34.39	354400	8.5	9.9	0
1774	192473	-5.43	34.38	354600	8.5	9.9	0
1775	192581	-6.02	34.39	354800	9.1	9.9	0.1
1776	192690	-6.19	34.38	355000	9.1	9.9	0.1
1777	192798	-6.58	34.39	355200	8.5	9.9	0.1
1778	192907	-6.45	34.4	355400	8.5	19.9	0.2
1779	193015	-6.41	34.38	355600	9.1	19.9	0.3
1780	193124	-6.1	34.39	355800	8.5	19.9	0.3
1781	193232	-5.87	34.39	356000	7.9	19.9	0.4
1782	193340	-5.65	34.4	356200	7.9	19.9	0.5
1783	193449	-5.58	34.4	356400	7.9	30	0.6
1784	193557	-5.67	34.4	356600	8.5	30	0.7
1785	193666	-5.4	34.4	356800	8.5	30	0.8
1786	193774	-5.35	34.39	357000	9.1	30	0.9
1787	193883	-5.49	34.39	357200	8.5	30	1
1788	193991	-5.13	34.39	357400	7.9	30	1.1
1789	194099	-4.89	34.41	357600	7.6	30	1.2
1790	194208	-5.46	34.4	357800	7.3	39.9	1.3
1791	194316	-5.83	34.41	358000	7.9	39.9	1.4
1792	194425	-6.32	34.4	358200	8.2	39.9	1.6
1793	194533	-6.33	34.41	358400	8.5	39.9	1.7
1794	194642	-6.59	34.41	358600	8.5	39.9	1.8
1795	194750	-6.37	34.4	358800	8.8	39.9	2
1796	194859	-6.24	34.41	359000	9.1	39.9	2.1
1797	194967	-6.07	34.41	359200	9.1	39.9	2.2
1798	195076	-5.87	34.42	359400	8.5	49.9	2.4
1799	195185	-5.93	34.4	359600	8.8	49.9	2.6
1800	195293	-5.8	34.42	359800	9.1	49.9	2.7
1801	195402	-5.65	34.42	360000	8.5	49.9	2.9
1802	195511	-5.73	34.42	360200	8.5	49.9	3.1
1803	195619	-5.68	34.41	360400	8.5	49.9	3.2
1804	195728	-5.51	34.42	360600	7.9	49.9	3.4
1805	195837	-5.4	34.43	360800	7.9	49.9	3.6
1806	195945	-5.47	34.41	361000	8.5	49.9	3.7
1807	196054	-5.42	34.44	361200	7.9	49.9	3.9
1808	196162	-5.19	34.41	361400	8.5	49.9	4.1
1809	196271	-5.21	34.42	361600	8.5	49.9	4.2
1810	196380	-5.14	34.42	361800	9.1	49.9	4.4
1811	196488	-4.96	34.42	362000	9.1	49.9	4.6
1812	196597	-5.11	34.43	362200	8.5	49.9	4.7
1813	196706	-5.42	34.43	362400	7.9	49.9	4.9
1814	196814	-5.64	34.44	362600	7.9	49.9	5.1
1815	196923	-5.77	34.43	362800	7.9	49.9	5.2
1816	197032	-5.85	34.42	363000	8.2	49.9	5.4
1817	197140	-5.74	34.44	363200	8.5	49.9	5.6
1818	197249	-5.35	34.43	363400	8.2	49.9	5.7
1819	197358	-5.01	34.43	363600	8.5	49.9	5.9
1820	197466	-5	34.43	363800	8.8	49.9	6.1
1821	197575	-4.3	34.43	364000	8.8	49.9	6.2
1822	197684	-4.38	34.44	364200	8.8	49.9	6.4
1823	197793	-4.94	34.43	364400	9.1	49.9	6.6
1824	197901	-5.32	34.45	364600	8.5	49.9	6.7
1825	198010	-5.3	34.44	364800	7.9	49.9	6.9
1826	198118	-5.33	34.43	365000	8.2	49.9	7.1
1827	198227	-5.19	34.44	365200	8.5	49.9	7.2
1828	198335	-4.8	34.44	365400	8.8	49.9	7.4
1829	198444	-4.67	34.44	365600	9.1	49.9	7.6
1830	198553	-4.91	34.44	365800	8.5	49.9	7.7
1831	198661	-4.84	34.45	366000	8.5	49.9	7.9
1832	198770	-4.91	34.44	366200	8.5	49.9	8.1
1833	198879	-4.45	34.44	366400	8.5	49.9	8.2
1834	198987	-4.37	34.46	366600	8.5	49.9	8.4
1835	199096	-4.25	34.44	366800	8.5	49.9	8.6
1836	199204	-4.43	34.46	367000	9.1	49.9	8.7
1837	199313	-4.65	34.44	367200	8.5	49.9	8.9
1838	199421	-4.92	34.44	367400	8.5	49.9	9.1
1839	199530	-4.61	34.45	367600	9.1	49.9	9.2
1840	199639	-4.55	34.45	367800	9.1	49.9	9.4
1841	199747	-4.26	34.45	368000	8.5	49.9	9.6
1842	199855	-4.29	34.44	368200	8.2	49.9	9.7
1843	199964	-4.35	34.44	368400	8.5	49.9	9.9
1844	200073	-4.76	34.45	368600	8.5	49.9	10.1
1845	200181	-4.92	34.45	368800	9.1	49.9	10.2
1846	200290	-4.86	34.46	369000	9.1	49.9	10.4
1847	200398	-4.84	34.45	369200	9.1	49.9	10.6
1848	200507	-4.6	34.45	369400	9.7	49.9	10.7
1849	200616	-4.89	34.45	369600	9.4	49.9	10.9
1850	200725	-4.83	34.44	369800	8.8	49.9	11.1
1851	200833	-4.35	34.45	370000	8.8	49.9	11.2
1852	200942	-4.33	34.44	370200	7.9	49.9	11.4
1853	201050	-4.15	34.44	370400	7.9	49.9	11.6
1854	201159	-4.06	34.44	370600	7.9	49.9	11.7
1855	201267	-3.97	34.45	370800	8.2	49.9	11.9
1856	201376	-3.59	34.45	371000	8.2	49.9	12.1
1857	201484	-3.39	34.43	371200	8.2	49.9	12.2
1858	201593	-3.02	34.45	371400	8.5	49.9	12.4
1859	201701	-3.62	34.43	371600	8.8	49.9	12.6
1860	201810	-4.27	34.44	371800	8.8	49.9	12.7
1861	201919	-4.15	34.44	372000	9.1	49.9	12.9
1862	202027	-3.72	34.45	372200	8.5	49.9	13.1
1863	202136	-4.13	34.43	372400	7.9	49.9	13.2
1864	202244	-4.83	34.44	372600	8.5	49.9	13.4
1865	202353	-5.08	34.44	372800	8.5	49.9	13.6
1866	202461	-5.04	34.43	373000	8.5	49.9	13.7
1867	202570	-5.14	34.44	373200	9.1	49.9	13.9
1868	202678	-4.83	34.44	373400	9.1	49.9	14.1
1869	202787	-4.98	34.42	373600	8.2	49.9	14.2
1870	202896	-4.82	34.43	373800	8.5	49.9	14.4
1871	203004	-4.73	34.42	374000	8.5	49.9	14.6
1872	203113	-4.9	34.43	374200	8.8	49.9	14.7
1873	203222	-4.79	34.43	374400	8.5	49.9	14.9
1874	203330	-4.86	34.42	374600	8.5	49.9	15.1
1875	203439	-4.56	34.43	374800	9.1	49.9	15.2
1876	203548	-4.46	34.43	375000	8.8	49.9	15.4
1877	203656	-4.47	34.41	375200	9.1	49.9	15.6
1878	203765	-4.07	34.43	375400	9.4	49.9	15.7
1879	203874	-4.19	34.43	375600	9.1	49.9	15.9
1880	203983	-4.12	34.42	375800	8.5	49.9	16
1881	204091	-4.1	34.41	376000	7.9	49.9	16.2
1882	204200	-4.37	34.41	376200	7.9	49.9	16.4
1883	204309	-4.64	34.41	376400	8.5	49.9	16.5
1884	204417	-4.94	34.42	376600	8.5	49.9	16.7
1885	204526	-5.03	34.42	376800	9.1	49.9	16.9
1886	204634	-4.94	34.4	377000	8.8	49.9	17
1887	204742	-4.4	34.4	377200	8.5	49.9	17.2
1888	204851	-4.52	34.4	377400	9.1	49.9	17.4
1889	204959	-4.38	34.41	377600	8.5	49.9	17.5
1890	205068	-4.23	34.4	377800	8.5	49.9	17.7
1891	205176	-3.88	34.4	378000	9.1	49.9	17.9
1892	205285	-3.57	34.4	378200	9.1	49.9	18
1893	205393	-3.67	34.4	378400	8.5	49.9	18.2
1894	205502	-4.04	34.4	378600	8.2	49.9	18.4
1895	205610	-4.42	34.4	378800	7.9	49.9	18.5
1896	205718	-4.81	34.39	379000	7.9	49.9	18.7
1897	205827	-4.62	34.39	379200	8.5	49.9	18.9
1898	205935	-4.34	34.4	379400	10	49.9	19
1899	206044	-4.09	34.38	379600	10.3	49.9	19.2
1900	206152	-3.98	34.4	379800	9.1	49.9	19.4
1901	206260	-4.17	34.38	380000	9.1	49.9	19.5
1902	206369	-4.07	34.38	380200	8.5	49.9	19.7
1903	206477	-4.26	34.37	380400	8.5	49.9	19.9
1904	206586	-4.41	34.37	380600	8.5	49.9	20
1905	206694	-4.2	34.38	380800	8.5	49.9	20.2
1906	206802	-3.99	34.38	381000	7.9	49.9	20.4
1907	206911	-3.74	34.37	381200	7.9	49.9	20.5
1908	207019	-4.1	34.36	381400	7.9	49.9	20.7
1909	207127	-3.99	34.37	381600	7.3	49.9	20.9
1910	207236	-3.83	34.36	381800	7.9	49.9	21
1911	207344	-3.69	34.37	382000	7.9	49.9	21.2
1912	207453	-3.23	34.38	382200	8.2	49.9	21.4
1913	207561	-3.64	34.35	382400	7.9	49.9	21.5
1914	207670	-3.04	34.35	382600	8.5	49.9	21.7
1915	207778	-3.58	34.35	382800	7.9	49.9	21.9
1916	207886	-4.38	34.35	383000	7.3	49.9	22
1917	207995	-4.59	34.35	383200	7.3	49.9	22.2
1918	208103	-4.84	34.33	383400	7.3	49.9	22.4
1919	208212	-4.66	34.35	383600	7.9	49.9	22.5
1920	208320	-4.92	34.32	383800	7.9	49.9	22.7
1921	208429	-4.56	34.34	384000	7.9	49.9	22.9
1922	208537	-4.22	34.34	384200	7.3	49.9	23
1923	208645	-4.15	34.33	384400	7.3	49.9	23.2
1924	208754	-4	34.34	384600	7.3	49.9	23.4
1925	208862	-3.76	34.33	384800	7.9	49.9	23.5
1926	208971	-3.65	34.33	385000	7.9	49.9	23.7
1927	209079	-3.86	34.33	385200	7.3	49.9	23.9
1928	209188	-4.19	34.32	385400	7.3	49.9	24
1929	209296	-3.94	34.31	385600	7.9	49.9	24.2
1930	209405	-3.92	34.32	385800	7.9	49.9	24.4
1931	209513	-3.86	34.32	386000	7.9	49.9	24.5
1932	209622	-4.11	34.32	386200	7.6	49.9	24.7
1933	209730	-3.95	34.3	386400	7	49.9	24.9
1934	209838	-3.77	34.3	386600	6.7	49.9	25
1935	209947	-3.79	34.3	386800	6.7	49.9	25.2
1936	210055	-3.58	34.3	387000	7.3	49.9	25.4
1937	210164	-3.49	34.29	387200	7.3	49.9	25.5
1938	210273	-3.24	34.31	387400	7.6	49.9	25.7
1939	210381	-3.77	34.28	387600	7	49.9	25.9
1940	210489	-4.24	34.29	387800	7	49.9	26
1941	210598	-4.5	34.29	388000	7.3	49.9	26.2
1942	210706	-4.59	34.28	388200	7.9	49.9	26.4
1943	210814	-4.47	34.28	388400	7.9	49.9	26.5
1944	210923	-4.55	34.27	388600	8.2	49.9	26.7
1945	211031	-4.69	34.27	388800	7.9	49.9	26.9
1946	211140	-4.5	34.28	389000	7.6	49.9	27
1947	211248	-4.13	34.27	389200	7.9	49.9	27.2
1948	211357	-4.03	34.27	389400	7.3	49.9	27.4
1949	211465	-3.11	34.25	389600	7.3	49.9	27.5
1950	211574	-2.21	34.25	389800	7.6	49.9	27.7
1951	211682	-2.42	34.26	390000	7.3	49.9	27.9
1952	211791	-3.1	34.25	390200	7.9	49.9	28
1953	211899	-3.8	34.24	390400	7.6	49.9	28.2
1954	212008	-3.28	34.23	390600	7.3	49.9	28.4
1955	212116	-3.77	34.24	390800	7.6	49.9	28.5
1956	212225	-3.64	34.23	391000	7.3	49.9	28.7
1957	212333	-4.41	34.22	391200	7.9	49.9	28.9
1958	212442	-4.33	34.21	391400	7.9	49.9	29
1959	212550	-4.65	34.22	391600	8.5	49.9	29.2
1960	212658	-4.61	34.22	391800	7.9	49.9	29.4
1961	212767	-4.4	34.22	392000	7.9	49.9	29.5
1962	212875	-4.55	34.21	392200	7.9	49.9	29.7
1963	212984	-4.2	34.23	392400	7.9	49.9	29.9
1964	213092	-4.53	34.21	392600	7.9	49.9	30
1965	213201	-4.64	34.21	392800	7.6	49.9	30.2
1966	213309	-4.76	34.21	393000	7.3	49.9	30.4
1967	213418	-4.97	34.21	393200	7.9	49.9	30.5
1968	213526	-4.91	34.21	393400	7.3	49.9	30.7
1969	213635	-4.88	34.2	393600	7.9	49.9	30.9
1970	213743	-5	34.19	393800	8.2	49.9	31
1971	213852	-4.84	34.2	394000	7.3	49.9	31.2
1972	213960	-4.67	34.19	394200	7	49.9	31.4
1973	214069	-4.61	34.2	394400	7.3	49.9	31.5
1974	214177	-4.58	34.19	394600	7.6	49.9	31.7
1975	214285	-4.58	34.19	394800	7.9	49.9	31.9
1976	214394	-4.73	34.19	395000	7.6	49.9	32
1977	214502	-4.77	34.19	395200	7.6	49.9	32.2
1978	214611	-4.51	34.19	395400	7.9	49.9	32.3
1979	214719	-4.38	34.19	395600	7.3	49.9	32.5
1980	214828	-4.59	34.18	395800	7.9	49.9	32.7
1981	214936	-4.93	34.18	396000	7.9	49.9	32.8
1982	215045	-5.05	34.18	396200	7.9	49.9	33
1983	215153	-5.43	34.18	396400	7.9	49.9	33.2
1984	215262	-5.4	34.18	396600	7.9	49.9	33.3
1985	215371	-5.68	34.17	396800	8.2	49.9	33.5
1986	215480	-5.24	34.17	397000	7.9	49.9	33.7
1987	215588	-5.32	34.16	397200	8.5	49.9	33.8
1988	215697	-5.17	34.17	397400	7.3	49.9	34
1989	215805	-5.2	34.17	397600	7.3	49.9	34.2
1990	215914	-5	34.17	397800	7.6	49.9	34.3
1991	216022	-4.95	34.17	398000	7.9	49.9	34.5
1992	216130	-5.1	34.16	398200	8.2	49.9	34.7
1993	216239	-5.37	34.17	398400	8.5	49.9	34.8
1994	216347	-5.77	34.15	398600	8.8	49.9	35
1995	216456	-5.69	34.17	398800	9.1	49.9	35.2
1996	216565	-5.78	34.17	399000	9.1	49.9	35.3
1997	216673	-5.31	34.15	399200	8.5	49.9	35.5
1998	216782	-5.56	34.15	399400	8.5	49.9	35.7
[truncated: 45,096 more rows]
